# Supplementary material for: scRNA-seq assessment of the human lung, spleen, and esophagus tissue stability after cold preservation
Source: Genome Biol. 2019 Dec 31;21:1. doi: 10.1186/s13059-019-1906-x (PMC6937944; doi:10.1186/s13059-019-1906-x)
Supplement: Supplementary file 2 — Additional file 2: Table S1. Patient characteristics and sample information. [file 13059_2019_1906_MOESM2_ESM.xlsx]

## Sheet: Donor metadata
ID	DBD/DCD	Tissues collected	Sex	Age	Height (cm)	Weight (kg)	Alcohol units / day	Smoking history	Drug history	Infection?	NRP?
284C	DCD	Spleen	Male	55-60	175-180	80-85	3-6	Past; 20/day	No	Yes	Yes
296C	DCD	Esophagus	Female	30-35	165-170	55-60	3-6	Current; 20/day	Unknown	Yes	No
302C	DCD	Spleen	Male	40-45	175-180	110-115	Unknown; heavy drinker	Current; 20/day	No	No	No
325C	DCD	Spleen, Esophagus	Female	40-45	165-170	100-105	0	Past; 20/day	No	Yes	No
328C	DCD	Esophagus	Female	50-55	165-170	105-110	1	Current; 20/day	No	Unknown	Yes
337C	DCD	Spleen	Female	20-25	160-165	60-65	0-1	Current; 10/day	No	Yes	No
343B	DBD	Lung	Female	70-75	155-160	45-50	1-2	Non	No	No	No
356C	DCD	Spleen, Esophagus, Lung	Female	40-45	160-165	105-110	0	Non	No	Yes	Yes
362C	DCD	Esophagus	Male	60-65	170-175	80-85	1	Non	No	No	Yes
367C	DCD	Esophagus, Lung	Male	65-70	185-190	85-90	1	Past; 10/day	No	Yes	Yes
368C	DCD	Lung	Male	55-60	185-190	80-85	7-9	Current; 6/day	Yes, marijuana, cocaine, ecstasy	Yes	No
390C	DCD	Lung	Female	65-70	155-60	85-90	1	Non	No	No	No

## Sheet: Sample info
sample	organ	patient	timepoint
HCATisStab7413619	Esophagus	328C	T0
HCATisStab7413620	Esophagus	328C	12h
HCATisStab7413621	Esophagus	328C	24h
HCATisStab7413622	Esophagus	328C	72h
HCATisStab7463846	Spleen	337C	T0
HCATisStab7463847	Spleen	337C	12h
HCATisStab7463848	Spleen	337C	24h
HCATisStab7463849	Spleen	337C	72h
HCATisStab7509734	Lung	343B	T0
HCATisStab7509735	Lung	343B	24h
HCATisStab7509736	Lung	343B	72h
HCATisStab7587200	Spleen	356C	T0
HCATisStab7587201	Esophagus	356C	T0
HCATisStab7587202	Lung	356C	T0
HCATisStab7587203	Spleen	356C	12h
HCATisStab7587204	Esophagus	356C	12h
HCATisStab7587205	Lung	356C	12h
HCATisStab7587206	Spleen	356C	24h
HCATisStab7587207	Esophagus	356C	24h
HCATisStab7587208	Lung	356C	24h
HCATisStab7587209	Spleen	356C	72h
HCATisStab7587210	Esophagus	356C	72h
HCATisStab7587211	Lung	356C	72h
HCATisStab7619064	Esophagus	362C	T0
HCATisStab7619065	Esophagus	362C	12h
HCATisStab7619066	Esophagus	362C	24h
HCATisStab7619067	Esophagus	362C	72h
HCATisStab7646028	Esophagus	367C	T0
HCATisStab7646029	Esophagus	367C	12h
HCATisStab7646030	Esophagus	367C	24h
HCATisStab7646031	Esophagus	367C	72h
HCATisStab7646032	Lung	367C	T0
HCATisStab7646033	Lung	367C	12h
HCATisStab7646034	Lung	367C	24h
HCATisStab7646035	Lung	367C	72h
HCATisStab7659968	Lung	368C	T0
HCATisStab7659969	Lung	368C	12h
HCATisStab7659970	Lung	368C	24h
HCATisStab7659971	Lung	368C	72h
HCATisStab7747197	Lung	390C	T0
HCATisStab7747198	Lung	390C	12h
HCATisStab7747199	Lung	390C	24h
HCATisStab7747200	Lung	390C	72h
HCATisStabAug177078016	Spleen	284C	T0
HCATisStabAug177078017	Spleen	284C	12h
HCATisStabAug177078018	Spleen	284C	24h
HCATisStabAug177078019	Spleen	284C	72h
HCATisStabAug177184858	Esophagus	296C	T0
HCATisStabAug177184862	Esophagus	296C	24h
HCATisStabAug177184863	Esophagus	296C	72h
HCATisStabAug177276391	Spleen	302C	T0
HCATisStabAug177276392	Spleen	302C	12h
HCATisStabAug177276393	Spleen	302C	24h
HCATisStabAug177276394	Spleen	302C	72h
HCATisStabAug177376561	Spleen	325C	T0
HCATisStabAug177376562	Esophagus	325C	T0
HCATisStabAug177376563	Spleen	325C	12h
HCATisStabAug177376564	Esophagus	325C	12h
HCATisStabAug177376565	Spleen	325C	24h
HCATisStabAug177376566	Esophagus	325C	24h
HCATisStabAug177376567	Spleen	325C	72h
HCATisStabAug177376568	Esophagus	325C	72h
