# Supplementary material for: scRNA-seq assessment of the human lung, spleen, and esophagus tissue stability after cold preservation
Source: Genome Biol. 2019 Dec 31;21:1. doi: 10.1186/s13059-019-1906-x (PMC6937944; doi:10.1186/s13059-019-1906-x)
Supplement: Supplementary file 3 — Additional file 3: Table S2. Number of cells per cell types. [file 13059_2019_1906_MOESM3_ESM.xls]

## Sheet: Lung
	Cell numbers by sample																			Cell type proportions per sample																			Cell type proportions per donor					Cell type proportions per time point
	T0_343B	T0_356C	T0_367C	T0_368C	T0_390C	12h_356C	12h_367C	12h_368C	12h_390C	24h_343B	24h_356C	24h_367C	24h_368C	24h_390C	72h_343B	72h_356C	72h_367C	72h_368C	72h_390C	343B_0h	343B_24h	343B_72h	356C_0h	356C_12h	356C_24h	356C_72h	367C_0h	367C_12h	367C_24h	367C_72h	368C_0h	368C_12h	368C_24h	368C_72h	390C_0h	390C_12h	390C_24h	390C_72h	343B	356C	367C	368C	390C	0h	12h	24h	72h
Alveolar_Type1	36	27	39	3	20	49	49	20	50	46	53	32	19	27	153	50	61	8	22	0.0153	0.024	0.0412	0.0072	0.0141	0.0144	0.019	0.0092	0.0112	0.0187	0.0201	0.0059	0.0061	0.0093	0.0056	0.0056	0.0098	0.01	0.0064	0.0294	0.0132	0.0135	0.0069	0.008	0.0086	0.0103	0.0147	0.0206
Alveolar_Type2	623	364	124	13	131	341	21	35	894	350	538	11	142	112	709	155	13	72	28	0.2654	0.1825	0.1907	0.0965	0.0982	0.1458	0.0589	0.0292	0.0048	0.0064	0.0043	0.0257	0.0106	0.0693	0.0508	0.0366	0.175	0.0414	0.0081	0.2107	0.1031	0.0126	0.036	0.0785	0.0868	0.0795	0.0955	0.0686
B_cells	11	86	21	2	65	113	90	255	41	24	145	9	29	20	187	272	16	79	86	0.0047	0.0125	0.0503	0.0228	0.0326	0.0393	0.1033	0.0049	0.0206	0.0053	0.0053	0.004	0.0773	0.0141	0.0557	0.0182	0.008	0.0074	0.025	0.0278	0.0454	0.0102	0.0502	0.0143	0.0128	0.0307	0.0188	0.0449
Blood_vessel	240	50	257	9	20	38	207	39	212	198	47	192	169	101	416	25	189	181	104	0.1023	0.1032	0.1119	0.0133	0.0109	0.0127	0.0095	0.0604	0.0475	0.1121	0.0622	0.0178	0.0118	0.0824	0.1276	0.0056	0.0415	0.0374	0.0302	0.107	0.0118	0.0632	0.0547	0.0295	0.0398	0.0305	0.0586	0.0642
Ciliated	15	15	29	5	0	30	19	1	6	20	9	5	3	3	239	13	28	10	16	0.0064	0.0104	0.0643	0.004	0.0086	0.0024	0.0049	0.0068	0.0044	0.0029	0.0092	0.0099	0.0003	0.0015	0.0071	0	0.0012	0.0011	0.0046	0.0343	0.0049	0.0061	0.0026	0.0017	0.0044	0.0034	0.0033	0.0215
DC_1	4	5	31	1	14	6	22	6	27	5	5	4	3	12	0	1	12	0	5	0.0017	0.0026	0	0.0013	0.0017	0.0014	0.0004	0.0073	0.005	0.0023	0.004	0.002	0.0018	0.0015	0	0.0039	0.0053	0.0044	0.0015	0.0011	0.0013	0.0052	0.0014	0.0039	0.0038	0.0038	0.0024	0.0013
DC_2	20	94	120	7	23	171	135	77	85	24	148	35	124	31	87	131	141	111	41	0.0085	0.0125	0.0234	0.0249	0.0493	0.0401	0.0498	0.0282	0.031	0.0204	0.0464	0.0139	0.0233	0.0605	0.0783	0.0064	0.0166	0.0115	0.0119	0.0164	0.0401	0.0323	0.0439	0.0121	0.0183	0.0288	0.03	0.0359
DC_activated	2	5	8	0	8	3	13	2	21	1	2	4	4	13	5	6	8	0	17	0.0009	0.0005	0.0013	0.0013	0.0009	0.0005	0.0023	0.0019	0.003	0.0023	0.0026	0	0.0006	0.002	0	0.0022	0.0041	0.0048	0.0049	0.001	0.0012	0.0025	0.0008	0.004	0.0016	0.0024	0.002	0.0025
DC_Monocyte_dividing	14	24	13	0	3	44	16	1	11	8	31	2	0	2	35	15	21	0	2	0.006	0.0042	0.0094	0.0064	0.0127	0.0084	0.0057	0.0031	0.0037	0.0012	0.0069	0	0.0003	0	0	0.0008	0.0022	0.0007	0.0006	0.0071	0.0084	0.0039	0.0001	0.0012	0.0037	0.0044	0.0036	0.0051
DC_plasmacytoid	3	0	7	0	3	6	7	3	3	2	3	2	0	1	1	2	3	0	0	0.0013	0.001	0.0003	0	0.0017	0.0008	0.0008	0.0016	0.0016	0.0012	0.001	0	0.0009	0	0	0.0008	0.0006	0.0004	0	0.0008	0.0008	0.0014	0.0004	0.0005	0.0009	0.0012	0.0007	0.0004
Fibroblast	114	79	454	137	243	51	295	441	405	89	138	278	516	56	217	59	489	448	115	0.0486	0.0464	0.0584	0.0209	0.0147	0.0374	0.0224	0.1068	0.0676	0.1623	0.161	0.2713	0.1337	0.2517	0.3159	0.0679	0.0793	0.0207	0.0334	0.0526	0.0241	0.1134	0.212	0.0552	0.071	0.0734	0.0892	0.0932
Lymph_vessel	29	4	34	1	24	4	13	4	61	33	4	12	22	1	47	5	19	8	12	0.0124	0.0172	0.0126	0.0011	0.0012	0.0011	0.0019	0.008	0.003	0.007	0.0063	0.002	0.0012	0.0107	0.0056	0.0067	0.0119	0.0004	0.0035	0.0137	0.0013	0.0058	0.0048	0.0066	0.0064	0.005	0.006	0.0064
Macrophage_dividing	0	9	15	0	0	2	25	2	0	2	27	4	0	0	3	1	3	1	0	0	0.001	0.0008	0.0024	0.0006	0.0073	0.0004	0.0035	0.0057	0.0023	0.001	0	0.0006	0	0.0007	0	0	0	0	0.0006	0.0029	0.0035	0.0004	0	0.0017	0.0018	0.0027	0.0006
Macrophage_MARCOneg	16	36	132	11	11	53	77	54	11	7	32	23	63	10	69	36	256	24	16	0.0068	0.0036	0.0186	0.0095	0.0153	0.0087	0.0137	0.031	0.0177	0.0134	0.0843	0.0218	0.0164	0.0307	0.0169	0.0031	0.0022	0.0037	0.0046	0.0115	0.0116	0.0365	0.0209	0.0032	0.0143	0.012	0.0112	0.0281
Macrophage_MARCOpos	105	251	316	41	54	124	539	157	126	141	385	267	268	89	340	186	709	170	244	0.0447	0.0735	0.0914	0.0665	0.0357	0.1044	0.0707	0.0743	0.1236	0.1559	0.2335	0.0812	0.0476	0.1307	0.1199	0.0151	0.0247	0.0329	0.0708	0.0734	0.0697	0.137	0.0875	0.0346	0.0531	0.0582	0.0953	0.1157
Mast_cells	3	13	226	4	492	9	55	13	834	4	7	60	31	339	42	17	210	49	503	0.0013	0.0021	0.0113	0.0034	0.0026	0.0019	0.0065	0.0532	0.0126	0.035	0.0691	0.0079	0.0039	0.0151	0.0346	0.1374	0.1632	0.1254	0.146	0.0061	0.0034	0.0412	0.0133	0.1461	0.0511	0.0561	0.0365	0.0576
Monocyte	65	462	386	158	188	462	452	714	112	141	563	76	416	82	231	467	556	145	391	0.0277	0.0735	0.0621	0.1225	0.1331	0.1526	0.1774	0.0908	0.1036	0.0444	0.1831	0.3129	0.2164	0.2029	0.1023	0.0525	0.0219	0.0303	0.1135	0.0547	0.1441	0.11	0.1971	0.0521	0.0871	0.1071	0.1059	0.1256
Muscle_cells	19	33	87	8	74	7	67	28	126	13	24	62	6	43	95	2	35	81	29	0.0081	0.0068	0.0256	0.0087	0.002	0.0065	0.0008	0.0205	0.0154	0.0362	0.0115	0.0158	0.0085	0.0029	0.0571	0.0207	0.0247	0.0159	0.0084	0.0159	0.0049	0.0188	0.0169	0.0183	0.0153	0.014	0.0123	0.017
NK	632	965	348	42	599	1087	307	194	794	505	889	115	61	672	627	831	69	19	1662	0.2693	0.2633	0.1686	0.2558	0.3132	0.241	0.3157	0.0818	0.0704	0.0671	0.0227	0.0832	0.0588	0.0298	0.0134	0.1673	0.1554	0.2486	0.4824	0.221	0.2781	0.0628	0.0435	0.2512	0.1789	0.1467	0.1857	0.2251
NK_dividing	3	21	6	0	4	30	5	3	3	2	29	0	0	0	4	17	0	0	3	0.0013	0.001	0.0011	0.0056	0.0086	0.0079	0.0065	0.0014	0.0011	0	0	0	0.0009	0	0	0.0011	0.0006	0	0.0009	0.0011	0.0072	0.0008	0.0004	0.0007	0.0024	0.0025	0.0026	0.0017
Plasma_cells	14	25	27	2	7	22	16	57	8	7	27	6	19	4	14	5	13	2	12	0.006	0.0036	0.0038	0.0066	0.0063	0.0073	0.0019	0.0063	0.0037	0.0035	0.0043	0.004	0.0173	0.0093	0.0014	0.002	0.0016	0.0015	0.0035	0.0044	0.0058	0.0046	0.011	0.0021	0.0052	0.0063	0.0052	0.0032
T_CD4	233	839	891	29	707	550	1075	551	537	155	386	251	75	399	137	221	61	1	113	0.0993	0.0808	0.0368	0.2224	0.1585	0.1046	0.084	0.2095	0.2465	0.1465	0.0201	0.0574	0.167	0.0366	0.0007	0.1975	0.1051	0.1476	0.0328	0.0658	0.1472	0.1705	0.0902	0.1183	0.1867	0.167	0.1049	0.0374
T_CD8_CytT	137	318	545	31	868	257	716	598	729	134	185	205	72	679	56	111	89	8	17	0.0584	0.0699	0.0151	0.0843	0.074	0.0501	0.0422	0.1282	0.1642	0.1197	0.0293	0.0614	0.1813	0.0351	0.0056	0.2425	0.1427	0.2512	0.0049	0.041	0.0642	0.1164	0.0975	0.1545	0.1314	0.1416	0.1056	0.0197
T_cells_dividing	4	25	10	1	2	5	18	3	2	2	4	4	1	1	3	1	1	1	0	0.0017	0.001	0.0008	0.0066	0.0014	0.0011	0.0004	0.0024	0.0041	0.0023	0.0003	0.002	0.0009	0.0005	0.0007	0.0006	0.0004	0.0004	0	0.0011	0.0026	0.0025	0.0008	0.0003	0.0029	0.0017	0.001	0.0004
T_regulatory	5	22	126	0	20	7	122	41	12	5	8	54	7	6	1	3	35	0	7	0.0021	0.0026	0.0003	0.0058	0.002	0.0022	0.0011	0.0296	0.028	0.0315	0.0115	0	0.0124	0.0034	0	0.0056	0.0023	0.0022	0.002	0.0014	0.0029	0.0252	0.0066	0.003	0.012	0.0112	0.0066	0.0032

## Sheet: Esophagus
	Cell numbers by sample																							Cell type proportions per sample																							Cell type proportions per donor
	T0_296C	T0_325C	T0_328C	T0_356C	T0_362C	T0_367C	12h_325C	12h_328C	12h_356C	12h_362C	12h_367C	24h_296C	24h_325C	24h_328C	24h_356C	24h_362C	24h_367C	72h_296C	72h_325C	72h_328C	72h_356C	72h_362C	72h_367C	296C_0h	296C_24h	296C_72h	325C_0h	325C_12h	325C_24h	325C_72h	328C_0h	328C_12h	328C_24h	328C_72h	356C_0h	356C_12h	356C_24h	356C_72h	362C_0h	362C_12h	362C_24h	362C_72h	367C_0h	367C_12h	367C_24h	367C_72h	296C	325C	328C
B_CD27neg	2	0	0	0	5	0	0	1	1	43	0	118	1	0	0	106	6	55	0	0	0	26	98	0.0019	0.0147	0.0206	0	0	0.0003	0	0	0.0003	0	0	0	0.0005	0	0	0.0013	0.0103	0.0738	0.0093	0	0	0.0009	0.0533	0.0149	0.0001	0
B_CD27pos	7	4	0	1	6	1	7	3	4	23	3	274	2	2	0	23	40	107	2	0	4	19	241	0.0067	0.0342	0.0401	0.0011	0.0021	0.0006	0.0005	0	0.0008	0.0002	0	0.0003	0.0019	0	0.0024	0.0016	0.0055	0.016	0.0068	0.0002	0.0007	0.0061	0.1311	0.0331	0.001	0.0002
Blood_vessel	22	26	2	13	45	56	70	62	27	53	75	21	12	93	34	36	126	74	20	73	105	60	393	0.0211	0.0026	0.0277	0.007	0.0207	0.0035	0.0053	0.0006	0.0162	0.0106	0.0101	0.0045	0.0131	0.0152	0.0629	0.0119	0.0127	0.0251	0.0214	0.0117	0.0164	0.0193	0.2138	0.01	0.0089	0.0099
DC	18	20	7	18	9	14	11	4	16	17	14	13	16	7	12	7	28	25	9	26	23	5	18	0.0173	0.0016	0.0094	0.0054	0.0033	0.0047	0.0024	0.0021	0.001	0.0008	0.0036	0.0062	0.0078	0.0054	0.0138	0.0024	0.0041	0.0049	0.0018	0.0029	0.0031	0.0043	0.0098	0.0048	0.0039	0.0019
Epi_basal	6	44	2	6	7	14	179	7	17	9	25	5	39	41	15	0	18	2	9	38	252	4	15	0.0058	0.0006	0.0007	0.0118	0.0529	0.0114	0.0024	0.0006	0.0018	0.0047	0.0053	0.0021	0.0083	0.0067	0.1511	0.0019	0.0022	0	0.0014	0.0029	0.0055	0.0028	0.0082	0.0011	0.0189	0.0038
Epi_dividing	121	146	373	154	1064	484	142	453	81	996	425	1649	158	1038	72	257	1163	364	109	1149	41	411	20	0.1162	0.2056	0.1363	0.0392	0.042	0.0462	0.0288	0.1102	0.1186	0.1186	0.1595	0.0531	0.0394	0.0322	0.0246	0.2822	0.2395	0.1788	0.1468	0.1014	0.0928	0.178	0.0109	0.1819	0.0388	0.1301
Epi_stratified	485	2505	2308	1943	1284	2755	2136	2167	1414	1516	2565	5184	2279	5887	1438	487	3365	1568	2546	4076	832	1290	439	0.4659	0.6465	0.5873	0.6719	0.6318	0.6668	0.6735	0.6818	0.5674	0.6729	0.5656	0.67	0.6874	0.6434	0.4988	0.3405	0.3645	0.3389	0.4607	0.5772	0.5602	0.515	0.2388	0.617	0.6616	0.6234
Epi_suprabasal	257	284	274	361	703	453	356	684	207	560	553	512	402	1085	190	47	697	315	302	1472	231	50	5	0.2469	0.0638	0.118	0.0762	0.1053	0.1176	0.0799	0.0809	0.1791	0.124	0.2043	0.1245	0.1006	0.085	0.1385	0.1864	0.1346	0.0327	0.0179	0.0949	0.1208	0.1067	0.0027	0.0924	0.0939	0.1518
Epi_upper	0	626	396	348	369	912	333	336	228	585	762	33	426	565	401	19	839	23	745	336	10	855	3	0	0.0041	0.0086	0.1679	0.0985	0.1246	0.1971	0.117	0.088	0.0646	0.0466	0.12	0.1108	0.1794	0.006	0.0979	0.1407	0.0132	0.3054	0.1911	0.1664	0.1284	0.0016	0.0048	0.1489	0.0705
Glands_duct	0	7	1	2	2	2	37	0	11	0	4	0	5	3	14	6	3	0	2	3	73	0	0	0	0	0	0.0019	0.0109	0.0015	0.0005	0.0003	0	0.0003	0.0004	0.0007	0.0053	0.0063	0.0438	0.0005	0	0.0042	0	0.0004	0.0009	0.0005	0	0	0.0036	0.0003
Glands_mucous	0	1	0	0	1	0	28	0	0	0	0	0	1	2	1	4	0	0	1	0	16	0	0	0	0	0	0.0003	0.0083	0.0003	0.0003	0	0	0.0002	0	0	0	0.0004	0.0096	0.0003	0	0.0028	0	0	0	0	0	0	0.0022	0.0001
Lymph_vessel	0	2	3	0	5	8	0	16	1	8	11	2	1	5	7	1	3	5	0	8	17	1	1	0	0.0002	0.0019	0.0005	0	0.0003	0	0.0009	0.0042	0.0006	0.0011	0	0.0005	0.0031	0.0102	0.0013	0.0019	0.0007	0.0004	0.0017	0.0024	0.0005	0.0005	0.0006	0.0002	0.0014
Mast_cell	24	1	0	0	2	1	0	0	0	0	0	25	1	0	0	4	3	38	0	2	3	4	4	0.0231	0.0031	0.0142	0.0003	0	0.0003	0	0	0	0	0.0003	0	0	0	0.0018	0.0005	0	0.0028	0.0014	0.0002	0	0.0005	0.0022	0.0074	0.0001	0.0001
Mono_macro	22	8	1	3	28	5	11	3	10	18	16	27	7	3	10	43	22	31	4	11	21	8	22	0.0211	0.0034	0.0116	0.0021	0.0033	0.002	0.0011	0.0003	0.0008	0.0003	0.0015	0.001	0.0049	0.0045	0.0126	0.0074	0.0043	0.0299	0.0029	0.001	0.0035	0.0034	0.012	0.0068	0.0021	0.0008
NK_T_CD8_Cytotoxic	12	2	1	0	5	2	2	4	0	11	4	18	0	0	4	24	11	20	0	0	3	9	69	0.0115	0.0022	0.0075	0.0005	0.0006	0	0	0.0003	0.001	0	0	0	0	0.0018	0.0018	0.0013	0.0026	0.0167	0.0032	0.0004	0.0009	0.0017	0.0375	0.0043	0.0003	0.0002
Stroma	3	17	3	19	55	35	9	29	5	8	76	1	7	10	22	0	44	4	16	7	13	1	121	0.0029	0.0001	0.0015	0.0046	0.0027	0.002	0.0042	0.0009	0.0076	0.0011	0.001	0.0066	0.0024	0.0098	0.0078	0.0146	0.0019	0	0.0004	0.0073	0.0166	0.0067	0.0658	0.0007	0.0034	0.0021
T_CD4	33	11	10	12	124	13	30	30	12	129	20	120	27	6	8	281	92	20	11	5	12	49	295	0.0317	0.015	0.0075	0.003	0.0089	0.0079	0.0029	0.003	0.0079	0.0007	0.0007	0.0041	0.0058	0.0036	0.0072	0.0329	0.031	0.1955	0.0175	0.0027	0.0044	0.0141	0.1605	0.0147	0.0055	0.0022
T_CD8	29	24	4	20	57	18	30	20	23	183	26	17	34	2	7	92	74	19	4	0	12	8	94	0.0279	0.0021	0.0071	0.0064	0.0089	0.0099	0.0011	0.0012	0.0052	0.0002	0	0.0069	0.0112	0.0031	0.0072	0.0151	0.044	0.064	0.0029	0.0038	0.0057	0.0113	0.0511	0.0055	0.0064	0.0011
[truncated: 7 more columns]

## Sheet: Spleen
	Cell numbers by sample																			Cell type proportions per sample																			Cell type proportions per donor					Cell type proportions per time point
	T0_284C	T0_302C	T0_325C	T0_337C	T0_356C	12h_284C	12h_302C	12h_325C	12h_337C	12h_356C	24h_284C	24h_325C	24h_337C	24h_356C	72h_284C	72h_302C	72h_325C	72h_337C	72h_356C	284C_T0	284C_12h	284C_24h	284C_72h	302C_T0	302C_12h	302C_72h	325C_T0	325C_12h	325C_24h	325C_72h	337C_T0	337C_12h	337C_24h	337C_72h	356C_T0	356C_12h	356C_24h	356C_72h	284C	302C	325C	337C	356C	T0	12h	24h	72h
B_cell	6	25	3	22	89	1	12	7	30	1524	10	3	28	15	4	286	1	17	124	0.218	0.0483	0.2574	0.3287	0.1667	0.0736	0.1127	0.1592	0.1444	0.2517	0.1277	0.0964	0.1493	0.151	0.4178	0.1368	0.1824	0.0876	0.248	0.2238	0.1162	0.1712	0.2201	0.1792	0.1471	0.1597	0.1681	0.2035
B_follicular	450	670	303	347	881	68	254	371	524	4237	530	446	526	297	595	1836	151	1975	1825	0	0.0014	0	0.0011	0.0002	0.0003	0.0013	0	0.0004	0	0.0042	0.0039	0.0177	0.0095	0.0167	0.002	0.0066	0.0012	0.0063	0.0005	0.001	0.0008	0.0123	0.0053	0.0016	0.0064	0.0035	0.0049
B_Hypermutation	0	1	0	14	13	2	1	1	62	153	0	0	33	4	2	21	5	79	46	0.1206	0.0583	0.1632	0.1945	0.1874	0.2426	0.3142	0.1077	0.0895	0.0892	0.1091	0.1417	0.1892	0.1834	0.2896	0.205	0.1051	0.2416	0.313	0.1388	0.2823	0.0972	0.2077	0.1703	0.1685	0.1245	0.1823	0.2956
B_mantle	249	753	205	510	1320	82	837	230	664	2440	336	158	639	819	352	5118	129	1369	2303	0.0029	0.0007	0.0049	0.0022	0.0062	0.0035	0.0176	0.0016	0.0027	0.0017	0.0008	0.0061	0.0085	0.008	0.0036	0.0138	0.0656	0.0044	0.0169	0.0029	0.0136	0.0019	0.0063	0.0434	0.008	0.0461	0.0052	0.0138
CD34_progenitor	1	0	11	2	5	0	0	19	2	47	3	5	2	6	5	8	10	2	36	0.0005	0	0.0015	0.0028	0	0	0.0005	0.0058	0.0074	0.0028	0.0085	0.0006	0.0006	0.0006	0.0004	0.0008	0.002	0.0018	0.0049	0.0012	0.0003	0.0061	0.0005	0.0023	0.0011	0.002	0.0015	0.0019
DC_1	4	0	2	4	18	3	2	5	2	143	2	1	2	5	3	19	0	9	15	0.0019	0.0021	0.001	0.0017	0	0.0006	0.0012	0.0011	0.0019	0.0006	0	0.0011	0.0006	0.0006	0.0019	0.0028	0.0062	0.0015	0.002	0.0016	0.0009	0.0011	0.0011	0.0045	0.0016	0.0045	0.0009	0.0015
DC_2	25	14	11	30	63	18	13	9	35	849	21	5	37	77	12	45	4	36	120	0.0121	0.0128	0.0102	0.0066	0.0035	0.0038	0.0028	0.0058	0.0035	0.0028	0.0034	0.0083	0.01	0.0106	0.0076	0.0098	0.0366	0.0227	0.0163	0.0104	0.003	0.0039	0.009	0.0274	0.0079	0.027	0.0131	0.0069
DC_activated	2	2	0	2	3	0	0	0	0	13	2	0	1	1	2	4	0	0	5	0.001	0	0.001	0.0011	0.0005	0	0.0002	0	0	0	0	0.0006	0	0.0003	0	0.0005	0.0006	0.0003	0.0007	0.0008	0.0003	0	0.0002	0.0005	0.0005	0.0004	0.0004	0.0004
DC_plasmacytoid	7	0	7	5	18	12	1	4	7	130	6	0	14	12	0	8	1	7	17	0.0034	0.0085	0.0029	0	0	0.0003	0.0005	0.0037	0.0016	0	0.0008	0.0014	0.002	0.004	0.0015	0.0028	0.0056	0.0035	0.0023	0.0034	0.0004	0.0016	0.0022	0.0044	0.0021	0.0045	0.003	0.0011
ILC	8	29	4	11	10	10	40	6	13	209	7	6	11	3	8	164	2	13	12	0.0039	0.0071	0.0034	0.0044	0.0072	0.0116	0.0101	0.0021	0.0023	0.0034	0.0017	0.0031	0.0037	0.0032	0.0028	0.0016	0.009	0.0009	0.0016	0.0045	0.0098	0.0024	0.0031	0.0058	0.0034	0.0081	0.0025	0.0063
Macrophage	10	5	42	4	155	9	11	21	6	441	7	24	10	11	8	5	7	24	235	0.0048	0.0064	0.0034	0.0044	0.0012	0.0032	0.0003	0.0221	0.0082	0.0135	0.0059	0.0011	0.0017	0.0029	0.0051	0.0241	0.019	0.0032	0.0319	0.0046	0.0009	0.0127	0.0029	0.0208	0.012	0.0143	0.0049	0.0089
Monocyte	177	155	276	84	142	153	23	644	115	691	92	265	148	137	112	63	170	145	286	0.0858	0.1087	0.0447	0.0619	0.0386	0.0067	0.0039	0.145	0.2507	0.1495	0.1438	0.0233	0.0328	0.0425	0.0307	0.0221	0.0298	0.0404	0.0389	0.0728	0.0101	0.1825	0.0321	0.0311	0.0463	0.0476	0.06	0.0247
NK_CD160pos	81	620	25	116	179	134	457	31	114	998	92	26	89	124	61	2937	13	82	221	0.0392	0.0952	0.0447	0.0337	0.1543	0.1325	0.1803	0.0131	0.0121	0.0147	0.011	0.0322	0.0325	0.0255	0.0173	0.0278	0.043	0.0366	0.03	0.0501	0.169	0.0128	0.0262	0.0377	0.0566	0.0508	0.0309	0.1057
NK_dividing	36	10	1	20	16	34	12	11	13	297	23	1	19	18	14	58	0	8	9	0.0174	0.0242	0.0112	0.0077	0.0025	0.0035	0.0036	0.0005	0.0043	0.0006	0	0.0056	0.0037	0.0055	0.0017	0.0025	0.0128	0.0053	0.0012	0.0146	0.0034	0.0018	0.0039	0.0084	0.0046	0.0107	0.0057	0.0028
NK_FCGR3Apos	133	393	131	317	466	70	459	354	247	2011	175	136	245	316	77	1519	105	102	202	0.0644	0.0498	0.085	0.0425	0.0978	0.133	0.0932	0.0688	0.1378	0.0767	0.0888	0.0881	0.0704	0.0703	0.0216	0.0724	0.0866	0.0932	0.0275	0.062	0.0998	0.0978	0.0595	0.0741	0.0799	0.0919	0.0815	0.0639
Plasma_IgG	8	17	0	5	166	3	6	0	3	1302	4	0	5	42	19	28	0	29	163	0.0039	0.0021	0.0019	0.0105	0.0042	0.0017	0.0017	0	0	0	0	0.0014	0.0009	0.0014	0.0061	0.0258	0.0561	0.0124	0.0222	0.0046	0.0021	0	0.0027	0.0414	0.0109	0.0385	0.0048	0.0076
Plasma_IgM	11	22	2	8	259	1	2	2	5	1844	4	0	5	61	19	32	0	28	183	0.0053	0.0007	0.0019	0.0105	0.0055	0.0006	0.002	0.0011	0.0008	0	0	0.0022	0.0014	0.0014	0.0059	0.0402	0.0794	0.018	0.0249	0.0048	0.0024	0.0005	0.003	0.0581	0.0168	0.0543	0.0065	0.0084
Plasmablast	5	13	1	14	94	16	1	5	13	1313	10	6	16	21	16	67	6	21	114	0.0024	0.0114	0.0049	0.0088	0.0032	0.0003	0.0041	0.0005	0.0019	0.0034	0.0051	0.0039	0.0037	0.0046	0.0044	0.0146	0.0565	0.0062	0.0155	0.0064	0.0034	0.0024	0.0042	0.0382	0.007	0.0395	0.005	0.0071
Platelet	1	8	7	4	11	0	1	2	3	26	1	0	3	0	1	4	0	3	4	0.0005	0	0.0005	0.0006	0.002	0.0003	0.0002	0.0037	0.0008	0	0	0.0011	0.0009	0.0009	0.0006	0.0017	0.0011	0	0.0005	0.0004	0.0005	0.0012	0.0008	0.001	0.0017	0.0009	0.0004	0.0004
T_CD4_conv	419	534	476	472	630	263	767	362	431	2987	285	117	414	447	129	1478	152	269	449	0.203	0.1869	0.1384	0.0713	0.1329	0.2223	0.0907	0.2501	0.1409	0.066	0.1286	0.1311	0.1228	0.1188	0.0569	0.0978	0.1286	0.1319	0.061	0.1493	0.117	0.1491	0.1035	0.1117	0.1404	0.1408	0.118	0.079
T_CD4_fh	22	113	49	204	574	104	44	54	106	308	64	90	142	243	19	296	56	121	128	0.0107	0.0739	0.0311	0.0105	0.0281	0.0128	0.0182	0.0257	0.021	0.0508	0.0474	0.0567	0.0302	0.0408	0.0256	0.0891	0.0133	0.0717	0.0174	0.0285	0.0191	0.0335	0.0374	0.031	0.0534	0.018	0.0504	0.0198
T_CD4_naive	33	55	19	186	484	23	37	22	95	184	36	200	142	293	142	566	202	107	398	0.016	0.0163	0.0175	0.0785	0.0137	0.0107	0.0347	0.01	0.0086	0.1129	0.1709	0.0517	0.0271	0.0408	0.0226	0.0752	0.0079	0.0864	0.0541	0.0319	0.0277	0.0597	0.0346	0.0336	0.0431	0.0106	0.0627	0.0451
T_CD4_reg	24	71	50	80	122	48	51	30	64	93	20	45	44	64	11	86	17	22	68	0.0116	0.0341	0.0097	0.0061	0.0177	0.0148	0.0053	0.0263	0.0117	0.0254	0.0144	0.0222	0.0182	0.0126	0.0047	0.0189	0.004	0.0189	0.0092	0.014	0.0088	0.0191	0.0137	0.0086	0.0193	0.0084	0.0162	0.0065
T_CD8_activated	91	278	162	550	552	155	204	188	395	402	128	145	410	277	68	521	88	137	258	0.0441	0.1102	0.0622	0.0376	0.0692	0.0591	0.032	0.0851	0.0732	0.0818	0.0745	0.1528	0.1125	0.1177	0.029	0.0857	0.0173	0.0817	0.0351	0.0602	0.0422	0.0785	0.0974	0.0368	0.0906	0.0393	0.0897	0.0342
T_CD8_CTL	62	37	38	78	41	44	37	96	92	147	75	32	84	17	24	91	15	21	9	0.03	0.0313	0.0364	0.0133	0.0092	0.0107	0.0056	0.02	0.0374	0.0181	0.0127	0.0217	0.0262	0.0241	0.0044	0.0064	0.0063	0.005	0.0012	0.0279	0.0069	0.0244	0.0179	0.0053	0.0142	0.0122	0.0194	0.0051
T_CD8_gd	87	74	28	49	19	80	87	36	44	65	43	23	64	15	56	728	30	43	49	0.0422	0.0569	0.0209	0.0309	0.0184	0.0252	0.0447	0.0147	0.014	0.013	0.0254	0.0136	0.0125	0.0184	0.0091	0.003	0.0028	0.0044	0.0067	0.0362	0.0374	0.0158	0.0131	0.0037	0.0143	0.0091	0.0135	0.0289
T_CD8_MAIT	102	117	45	444	87	70	82	56	413	158	73	30	335	55	47	247	12	45	52	0.0494	0.0498	0.0355	0.026	0.0291	0.0238	0.0152	0.0236	0.0218	0.0169	0.0102	0.1233	0.1177	0.0962	0.0095	0.0135	0.0068	0.0162	0.0071	0.0398	0.0188	0.0193	0.0807	0.0087	0.0441	0.0228	0.0461	0.0128
T_cell_dividing	10	2	1	18	22	4	4	2	12	150	10	5	16	10	3	14	5	12	19	0.0048	0.0028	0.0049	0.0017	0.0005	0.0012	0.0009	0.0005	0.0008	0.0028	0.0042	0.005	0.0034	0.0046	0.0025	0.0034	0.0065	0.0029	0.0026	0.0037	0.0008	0.0018	0.0038	0.005	0.0029	0.005	0.0038	0.0017
Unknown	0	0	4	0	0	0	5	1	0	63	0	3	0	0	1	41	1	1	8	0	0	0	0.0006	0	0.0014	0.0025	0.0021	0.0004	0.0017	0.0008	0	0	0	0.0002	0	0.0027	0	0.0011	0.0001	0.0019	0.0012	0.0001	0.0018	0.0002	0.002	0.0003	0.0017
