# Supplementary material for: scRNA-seq assessment of the human lung, spleen, and esophagus tissue stability after cold preservation
Source: Genome Biol. 2019 Dec 31;21:1. doi: 10.1186/s13059-019-1906-x (PMC6937944; doi:10.1186/s13059-019-1906-x)
Supplement: Supplementary file 4 — Additional file 4: Table S3. RIN-values for samples. [file 13059_2019_1906_MOESM4_ESM.xlsx]

## Sheet: Sheet1
Donor	Tissue	Timepont	RIN
284C	Spleen	0h	7.7
302C	Spleen	0h	3.7
	Spleen	12h	5
	Spleen	24h	8.8
	Spleen	72h	3.2
325C	Spleen	0h	8.6
	Spleen	12h	9.1
	Spleen	24h	8.9
	Spleen	72h	8.6
337C	Spleen	Clinic	8.8
	Spleen	12h	8.5
	Spleen	24h	8.6
	Spleen	72h	8.7
356C	Spleen	Clinic	9
	Spleen	0h	8.2
	Spleen	12h	8.3
	Spleen	24h	5.7
	Spleen	72h	8.3
343B	Lung	Clinic	9.2
	Lung	0h	9.7
	Lung	72h	10
356C	Lung	12h	8.3
	Lung	72h	9.2
367C	Lung	Clinic	8.6
	Lung	12h	7.7
	Lung	72h	8.3
368C	Lung	0h	10
	Lung	12h	7.5
	Lung	72h	10
386C	Lung	Clinic	9.5
	Lung	0h	7.9
	Lung	12h	10
	Lung	24h	10
390C	Lung	Clinic	9.6
	Lung	0h	10
	Lung	12h	10
	Lung	24h	10
	Lung	72h	9.7
325C	Esophagus	0h	10
	Esophagus	12h	10
	Esophagus	24h	10
	Esophagus	72h	9.7
328C	Esophagus	0h	10
	Esophagus	12h	10
	Esophagus	24h	10
	Esophagus	72h	9.9
356C	Esophagus	0h	10
	Esophagus	12h	10
	Esophagus	24h	10
362C	Esophagus	0h	10
	Esophagus	12h	10
	Esophagus	24h	10
	Esophagus	72h	10
367C	Esophagus	0h	10
	Esophagus	12h	10
	Esophagus	24h	10
	Esophagus	72h	10
