# Supplementary material for: scRNA-seq assessment of the human lung, spleen, and esophagus tissue stability after cold preservation
Source: Genome Biol. 2019 Dec 31;21:1. doi: 10.1186/s13059-019-1906-x (PMC6937944; doi:10.1186/s13059-019-1906-x)
Supplement: Supplementary file 5 — Additional file 5: Table S4. Differential Expression between the bulk and single-cell pseudo-bulk RNA-sequencing samples. [file 13059_2019_1906_MOESM5_ESM.xls]

## Sheet: Lung_bulk_vs_sc.csv
	pvals	p-vals.BH.adjusted	median_log2_foldchange
MALAT1	2.70159e-05	7.88423e-05	-5.36948
RPL26	2.70159e-05	7.88423e-05	-4.90682
RPS15A	2.70159e-05	7.88423e-05	-4.84911
RPL39	2.70159e-05	7.88423e-05	-4.42818
FTH1	2.70159e-05	7.88423e-05	-4.31933
RPL23A	2.70159e-05	7.88423e-05	-4.19496
RPS23	2.70159e-05	7.88423e-05	-4.07403
RPS29	2.70159e-05	7.88423e-05	-4.00669
RPL30	2.70159e-05	7.88423e-05	-3.96595
RPS27	2.70159e-05	7.88423e-05	-3.84634
CCL4	2.70159e-05	7.88423e-05	-3.83948
RPL34	2.70159e-05	7.88423e-05	-3.75463
RPL21	2.70159e-05	7.88423e-05	-3.71533
RPS3A	2.70159e-05	7.88423e-05	-3.69128
RPL41	2.70159e-05	7.88423e-05	-3.5144
RPS17	2.70159e-05	7.88423e-05	-3.44624
RPS28	2.70159e-05	7.88423e-05	-3.41029
CD52	2.70159e-05	7.88423e-05	-3.27747
RPL36A	2.70159e-05	7.88423e-05	-3.26728
APOC1	2.70159e-05	7.88423e-05	-3.24403
CCL3	2.70159e-05	7.88423e-05	-3.23235
RPS10	2.70159e-05	7.88423e-05	-3.22872
FAU	2.70159e-05	7.88423e-05	-3.11755
S100A4	2.70159e-05	7.88423e-05	-3.06827
IGKC	2.70159e-05	7.88423e-05	-3.04535
RPL32	2.70159e-05	7.88423e-05	-3.02437
RPL36	2.70159e-05	7.88423e-05	-2.9947
RPLP2	2.70159e-05	7.88423e-05	-2.94036
HSPE1	2.70159e-05	7.88423e-05	-2.9306
RPS19	2.70159e-05	7.88423e-05	-2.92812
UBB	2.70159e-05	7.88423e-05	-2.91815
GNLY	2.70159e-05	7.88423e-05	-2.89568
RPL35A	2.70159e-05	7.88423e-05	-2.88939
RPS12	2.70159e-05	7.88423e-05	-2.84568
RPS18	2.70159e-05	7.88423e-05	-2.8434
RPL10	2.70159e-05	7.88423e-05	-2.8338
FCER1G	2.70159e-05	7.88423e-05	-2.80679
TMA7	2.70159e-05	7.88423e-05	-2.79386
H3F3A	2.70159e-05	7.88423e-05	-2.79366
RPLP1	2.70159e-05	7.88423e-05	-2.73394
RPL18A	2.70159e-05	7.88423e-05	-2.72822
RPS27A	2.70159e-05	7.88423e-05	-2.72406
ATP5E	2.70159e-05	7.88423e-05	-2.6732
RPS13	2.70159e-05	7.88423e-05	-2.66395
RPL38	2.70159e-05	7.88423e-05	-2.65573
RPS25	2.70159e-05	7.88423e-05	-2.63074
RPS26	2.70159e-05	7.88423e-05	-2.62185
TYROBP	2.70159e-05	7.88423e-05	-2.62046
SH3BGRL3	2.70159e-05	7.88423e-05	-2.59749
TMSB4X	2.70159e-05	7.88423e-05	-2.58408
FABP5	2.70159e-05	7.88423e-05	-2.58074
NKG7	2.70159e-05	7.88423e-05	-2.57646
RPS15	2.70159e-05	7.88423e-05	-2.57291
ATP5L	2.70159e-05	7.88423e-05	-2.5535
S100A8	3.08839e-05	8.44169e-05	-2.5252
RPL37	2.70159e-05	7.88423e-05	-2.50982
RPL35	2.70159e-05	7.88423e-05	-2.48464
S100A6	2.70159e-05	7.88423e-05	-2.47846
RPL31	2.70159e-05	7.88423e-05	-2.46335
RPS21	2.70159e-05	7.88423e-05	-2.44379
RPL28	2.70159e-05	7.88423e-05	-2.42246
RPL27A	2.70159e-05	7.88423e-05	-2.41767
FABP4	2.70159e-05	7.88423e-05	-2.38398
OST4	2.70159e-05	7.88423e-05	-2.36419
IGLC2	8.72613e-05	0.000199372	-2.34917
COX6A1	2.70159e-05	7.88423e-05	-2.33105
CXCL8	2.70159e-05	7.88423e-05	-2.32485
RPL12	2.70159e-05	7.88423e-05	-2.31754
AC090498.1	2.70159e-05	7.88423e-05	-2.31347
S100A11	2.70159e-05	7.88423e-05	-2.31085
RPL9	2.70159e-05	7.88423e-05	-2.30806
HSPA1A	3.08839e-05	8.44169e-05	-2.30608
MT2A	2.70159e-05	7.88423e-05	-2.2967
CCL5	2.70159e-05	7.88423e-05	-2.27405
FTL	2.70159e-05	7.88423e-05	-2.23836
ATP5I	2.70159e-05	7.88423e-05	-2.21405
LYZ	4.02537e-05	0.000101969	-2.2085
UQCR11	2.70159e-05	7.88423e-05	-2.20552
RPL37A	2.70159e-05	7.88423e-05	-2.19527
RPS14	2.70159e-05	7.88423e-05	-2.18095
RPL11	2.70159e-05	7.88423e-05	-2.17555
UBA52	2.70159e-05	7.88423e-05	-2.17317
TMSB10	2.70159e-05	7.88423e-05	-2.12202
NEAT1	2.70159e-05	7.88423e-05	-2.10736
TUBA1B	2.70159e-05	7.88423e-05	-2.10055
DUSP2	2.70159e-05	7.88423e-05	-2.08907
COX7C	2.70159e-05	7.88423e-05	-2.08574
CCL4L2	2.70159e-05	7.88423e-05	-2.08447
CXCL2	2.70159e-05	7.88423e-05	-2.08233
MIF	2.70159e-05	7.88423e-05	-2.07361
RPS24	2.70159e-05	7.88423e-05	-2.06662
CXCR4	2.70159e-05	7.88423e-05	-2.05757
MTRNR2L12	2.70159e-05	7.88423e-05	-2.05576
RPS7	2.70159e-05	7.88423e-05	-2.05556
UQCRB	2.70159e-05	7.88423e-05	-2.0529
UQCRQ	2.70159e-05	7.88423e-05	-2.05003
RPL22	2.70159e-05	7.88423e-05	-2.0341
RPL13	3.52745e-05	9.3743e-05	-2.03228
RPL19	2.70159e-05	7.88423e-05	-2.02949
CD69	2.70159e-05	7.88423e-05	-2.01615
ATP5J2	2.70159e-05	7.88423e-05	-2.01335
BTG1	3.08839e-05	8.44169e-05	-2.01152
RPS16	2.70159e-05	7.88423e-05	-1.99342
RPL17	2.70159e-05	7.88423e-05	-1.99106
CYBA	4.02537e-05	0.000101969	-1.98419
CSTB	2.70159e-05	7.88423e-05	-1.97704
RPL27	2.70159e-05	7.88423e-05	-1.96525
PFDN5	2.70159e-05	7.88423e-05	-1.96435
IL1B	2.70159e-05	7.88423e-05	-1.94274
EEF1D	2.70159e-05	7.88423e-05	-1.93969
HCST	2.70159e-05	7.88423e-05	-1.93485
LGALS1	2.70159e-05	7.88423e-05	-1.92613
RPS2	4.02537e-05	0.000101969	-1.91964
RPL36AL	2.70159e-05	7.88423e-05	-1.9178
RPL14	2.70159e-05	7.88423e-05	-1.90036
COMMD6	2.70159e-05	7.88423e-05	-1.88862
COX6C	2.70159e-05	7.88423e-05	-1.88672
IGLC3	0.000112141	0.000248613	-1.88577
TOMM7	2.70159e-05	7.88423e-05	-1.88172
RPL7	2.70159e-05	7.88423e-05	-1.87112
COX8A	2.70159e-05	7.88423e-05	-1.86897
RPL29	2.70159e-05	7.88423e-05	-1.86571
SERF2	2.70159e-05	7.88423e-05	-1.85142
SCGB3A1	0.00156069	0.00282092	-1.84408
RPS4X	2.70159e-05	7.88423e-05	-1.83574
PFN1	3.52745e-05	9.3743e-05	-1.82343
MT-ND3	2.70159e-05	7.88423e-05	-1.82275
USMG5	2.70159e-05	7.88423e-05	-1.79537
SCGB1A1	0.000735319	0.00140069	-1.79224
SRGN	2.70159e-05	7.88423e-05	-1.78242
S100A9	2.70159e-05	7.88423e-05	-1.7661
MTRNR2L8	2.70159e-05	7.88423e-05	-1.76447
COX7A2	2.70159e-05	7.88423e-05	-1.75995
CXCL3	2.70159e-05	7.88423e-05	-1.75203
RPL15	2.70159e-05	7.88423e-05	-1.75165
NDUFB2	2.70159e-05	7.88423e-05	-1.74802
RPS8	2.70159e-05	7.88423e-05	-1.74767
GZMB	2.70159e-05	7.88423e-05	-1.74755
HBB	3.52745e-05	9.3743e-05	-1.7469
RPS3	2.70159e-05	7.88423e-05	-1.73544
C14orf2	2.70159e-05	7.88423e-05	-1.73468
RPL10A	2.70159e-05	7.88423e-05	-1.73353
RPL6	2.70159e-05	7.88423e-05	-1.72894
ATP5O	2.70159e-05	7.88423e-05	-1.72335
AIF1	2.70159e-05	7.88423e-05	-1.72319
MINOS1	2.70159e-05	7.88423e-05	-1.72303
NEDD8	2.70159e-05	7.88423e-05	-1.7224
TCEB2	2.70159e-05	7.88423e-05	-1.70332
RPS20	2.70159e-05	7.88423e-05	-1.69954
TMEM258	2.70159e-05	7.88423e-05	-1.69885
UBL5	2.70159e-05	7.88423e-05	-1.6984
TPT1	2.70159e-05	7.88423e-05	-1.69597
COX6B1	2.70159e-05	7.88423e-05	-1.68806
EIF1	2.70159e-05	7.88423e-05	-1.68363
RPS6	2.70159e-05	7.88423e-05	-1.67781
NDUFA4	2.70159e-05	7.88423e-05	-1.67436
ID2	2.70159e-05	7.88423e-05	-1.67336
NDUFA1	2.70159e-05	7.88423e-05	-1.67077
B2M	2.70159e-05	7.88423e-05	-1.67051
ALOX5AP	2.70159e-05	7.88423e-05	-1.65921
POLR2L	2.70159e-05	7.88423e-05	-1.6514
ADIRF	2.70159e-05	7.88423e-05	-1.65113
ZFAS1	2.70159e-05	7.88423e-05	-1.64821
ATP6V1F	2.70159e-05	7.88423e-05	-1.6463
NDUFA13	2.70159e-05	7.88423e-05	-1.63791
HLA-DPB1	2.70159e-05	7.88423e-05	-1.63002
COX7B	2.70159e-05	7.88423e-05	-1.62633
LST1	2.70159e-05	7.88423e-05	-1.62444
CRIP1	2.70159e-05	7.88423e-05	-1.61913
TXN	2.70159e-05	7.88423e-05	-1.61656
RPS5	2.70159e-05	7.88423e-05	-1.61655
RPS27L	2.70159e-05	7.88423e-05	-1.60505
RPS9	2.70159e-05	7.88423e-05	-1.59866
NDUFB1	2.70159e-05	7.88423e-05	-1.59834
NOP10	2.70159e-05	7.88423e-05	-1.59689
NDUFA11	2.70159e-05	7.88423e-05	-1.5925
SAT1	2.70159e-05	7.88423e-05	-1.5911
EMP3	2.70159e-05	7.88423e-05	-1.57642
FOSB	3.08839e-05	8.44169e-05	-1.57386
MT1X	2.70159e-05	7.88423e-05	-1.57131
RPL18	2.70159e-05	7.88423e-05	-1.56891
S100A10	2.70159e-05	7.88423e-05	-1.56461
GZMA	2.70159e-05	7.88423e-05	-1.55762
NR4A2	2.70159e-05	7.88423e-05	-1.55144
WDR83OS	2.70159e-05	7.88423e-05	-1.55006
PPIB	2.70159e-05	7.88423e-05	-1.54986
UQCRH	2.70159e-05	7.88423e-05	-1.54416
NBEAL1	2.70159e-05	7.88423e-05	-1.54154
RPL24	2.70159e-05	7.88423e-05	-1.5409
IER3	2.70159e-05	7.88423e-05	-1.53976
RPL13A	2.70159e-05	7.88423e-05	-1.53787
ATP5J	2.70159e-05	7.88423e-05	-1.53749
SNRPG	2.70159e-05	7.88423e-05	-1.53238
JUNB	0.000206749	0.000431793	-1.52757
DBI	2.70159e-05	7.88423e-05	-1.5221
G0S2	2.70159e-05	7.88423e-05	-1.52127
H2AFZ	2.70159e-05	7.88423e-05	-1.52057
IER2	3.08839e-05	8.44169e-05	-1.51646
ATP5G2	2.70159e-05	7.88423e-05	-1.51532
C1QA	0.000162299	0.000347566	-1.51057
RGS1	2.70159e-05	7.88423e-05	-1.50719
SEC61G	2.70159e-05	7.88423e-05	-1.50359
PTMA	2.70159e-05	7.88423e-05	-1.49539
HSPA1B	0.000162299	0.000347566	-1.48355
MYL12A	2.70159e-05	7.88423e-05	-1.47858
NDUFB8	2.70159e-05	7.88423e-05	-1.47447
UQCR10	2.70159e-05	7.88423e-05	-1.4641
DDIT4	2.70159e-05	7.88423e-05	-1.43794
COX5B	2.70159e-05	7.88423e-05	-1.42034
NDUFS5	2.70159e-05	7.88423e-05	-1.41844
NFKBIA	4.02537e-05	0.000101969	-1.41809
BLOC1S1	2.70159e-05	7.88423e-05	-1.40782
C12orf57	2.70159e-05	7.88423e-05	-1.40445
NDUFC2	2.70159e-05	7.88423e-05	-1.40372
KLRB1	2.70159e-05	7.88423e-05	-1.40125
C1QB	0.000469254	0.000919883	-1.39801
MT-CO2	2.70159e-05	7.88423e-05	-1.39677
HINT1	2.70159e-05	7.88423e-05	-1.38938
OAZ1	2.70159e-05	7.88423e-05	-1.38925
KRTCAP2	2.70159e-05	7.88423e-05	-1.3886
HIGD2A	2.70159e-05	7.88423e-05	-1.37773
SNRPD2	2.70159e-05	7.88423e-05	-1.37677
NACA	2.70159e-05	7.88423e-05	-1.37448
DYNLL1	2.70159e-05	7.88423e-05	-1.3725
RP11-1143G9.4	2.70159e-05	7.88423e-05	-1.37193
RGS2	2.70159e-05	7.88423e-05	-1.37057
EIF4A1	2.70159e-05	7.88423e-05	-1.36229
PSMA1	2.70159e-05	7.88423e-05	-1.3568
BCL2A1	2.70159e-05	7.88423e-05	-1.35659
SUMO2	2.70159e-05	7.88423e-05	-1.3554
CSTA	2.70159e-05	7.88423e-05	-1.3527
AREG	2.70159e-05	7.88423e-05	-1.35087
SELK	2.70159e-05	7.88423e-05	-1.35028
ARPC3	2.70159e-05	7.88423e-05	-1.34891
COX4I1	2.70159e-05	7.88423e-05	-1.34212
HLA-DRA	2.70159e-05	7.88423e-05	-1.33867
HLA-DPA1	2.70159e-05	7.88423e-05	-1.33376
GAPDH	2.70159e-05	7.88423e-05	-1.32414
MGP	4.02537e-05	0.000101969	-1.32343
SEC61B	2.70159e-05	7.88423e-05	-1.32297
CKLF	2.70159e-05	7.88423e-05	-1.32288
CCL20	2.70159e-05	7.88423e-05	-1.32019
TSPO	2.70159e-05	7.88423e-05	-1.3113
VIM	2.70159e-05	7.88423e-05	-1.30934
GCHFR	2.70159e-05	7.88423e-05	-1.30866
GMFG	2.70159e-05	7.88423e-05	-1.30744
EEF1B2	2.70159e-05	7.88423e-05	-1.29545
ARPC1B	2.70159e-05	7.88423e-05	-1.29469
COX17	2.70159e-05	7.88423e-05	-1.29199
SRP14	2.70159e-05	7.88423e-05	-1.29133
MYL6	2.70159e-05	7.88423e-05	-1.2859
CCL3L3	2.70159e-05	7.88423e-05	-1.28112
IFNG	2.70159e-05	7.88423e-05	-1.27275
POMP	2.70159e-05	7.88423e-05	-1.26954
MZT2B	2.70159e-05	7.88423e-05	-1.26859
H3F3B	2.70159e-05	7.88423e-05	-1.26789
UXT	2.70159e-05	7.88423e-05	-1.26198
DDT	2.70159e-05	7.88423e-05	-1.25748
NDUFA3	2.70159e-05	7.88423e-05	-1.25523
CREM	2.70159e-05	7.88423e-05	-1.24761
PYCARD	2.70159e-05	7.88423e-05	-1.24154
C1orf162	2.70159e-05	7.88423e-05	-1.2381
PET100	2.70159e-05	7.88423e-05	-1.23507
CSNK2B	2.70159e-05	7.88423e-05	-1.23276
SNHG8	2.70159e-05	7.88423e-05	-1.23
RPSA	2.70159e-05	7.88423e-05	-1.22253
CST7	2.70159e-05	7.88423e-05	-1.22175
ATP5H	2.70159e-05	7.88423e-05	-1.21791
CD37	2.70159e-05	7.88423e-05	-1.2173
SSR4	2.70159e-05	7.88423e-05	-1.21276
CCL18	4.02537e-05	0.000101969	-1.21149
SHFM1	2.70159e-05	7.88423e-05	-1.21143
PLAUR	2.70159e-05	7.88423e-05	-1.20413
TIMP1	3.08839e-05	8.44169e-05	-1.19746
PSMA2	2.70159e-05	7.88423e-05	-1.19268
TRAC	2.70159e-05	7.88423e-05	-1.18136
CD83	2.70159e-05	7.88423e-05	-1.17254
CYTIP	2.70159e-05	7.88423e-05	-1.17253
HLA-DQA1	2.70159e-05	7.88423e-05	-1.17007
NPC2	3.52745e-05	9.3743e-05	-1.16249
NDUFA2	2.70159e-05	7.88423e-05	-1.16047
MYEOV2	2.70159e-05	7.88423e-05	-1.15251
LAMTOR4	2.70159e-05	7.88423e-05	-1.15144
TBCA	2.70159e-05	7.88423e-05	-1.14999
GNG5	2.70159e-05	7.88423e-05	-1.14879
LGALS3	2.70159e-05	7.88423e-05	-1.14353
C11orf31	2.70159e-05	7.88423e-05	-1.14177
CLEC2B	2.70159e-05	7.88423e-05	-1.13838
CHCHD2	2.70159e-05	7.88423e-05	-1.13464
ERH	2.70159e-05	7.88423e-05	-1.13383
SLIRP	2.70159e-05	7.88423e-05	-1.12991
RPL22L1	2.70159e-05	7.88423e-05	-1.12528
LINC00493	2.70159e-05	7.88423e-05	-1.12495
CFL1	2.70159e-05	7.88423e-05	-1.12408
HLA-DQB1	3.08839e-05	8.44169e-05	-1.11902
HIST1H4C	2.70159e-05	7.88423e-05	-1.11867
MGST3	2.70159e-05	7.88423e-05	-1.11861
CD3D	2.70159e-05	7.88423e-05	-1.11282
MT1E	2.70159e-05	7.88423e-05	-1.10685
SKP1	2.70159e-05	7.88423e-05	-1.10472
MT-CO3	4.58951e-05	0.000114281	-1.09976
SNRPF	2.70159e-05	7.88423e-05	-1.09871
TRBC1	2.70159e-05	7.88423e-05	-1.09708
SAMSN1	2.70159e-05	7.88423e-05	-1.09669
BTF3	2.70159e-05	7.88423e-05	-1.09203
CKS2	2.70159e-05	7.88423e-05	-1.08911
KLRD1	2.70159e-05	7.88423e-05	-1.08792
NDUFS7	2.70159e-05	7.88423e-05	-1.08486
LAMTOR5	2.70159e-05	7.88423e-05	-1.08034
ATPIF1	2.70159e-05	7.88423e-05	-1.08012
FXYD5	2.70159e-05	7.88423e-05	-1.0781
LTB	2.70159e-05	7.88423e-05	-1.07794
HSPA6	2.70159e-05	7.88423e-05	-1.07738
CST3	0.00029531	0.000597284	-1.07522
GLRX	2.70159e-05	7.88423e-05	-1.07357
CD48	2.70159e-05	7.88423e-05	-1.0704
TRMT112	2.70159e-05	7.88423e-05	-1.06692
RBX1	2.70159e-05	7.88423e-05	-1.06474
SUB1	2.70159e-05	7.88423e-05	-1.0637
SNRPE	2.70159e-05	7.88423e-05	-1.05926
HMGB1	2.70159e-05	7.88423e-05	-1.05322
CTSW	2.70159e-05	7.88423e-05	-1.05245
MRPL33	2.70159e-05	7.88423e-05	-1.04836
CD7	2.70159e-05	7.88423e-05	-1.04454
ROMO1	2.70159e-05	7.88423e-05	-1.04189
APRT	2.70159e-05	7.88423e-05	-1.04185
GPR183	2.70159e-05	7.88423e-05	-1.03611
PYURF	2.70159e-05	7.88423e-05	-1.03006
IL32	2.70159e-05	7.88423e-05	-1.02213
RPL23	2.70159e-05	7.88423e-05	-1.02149
PRELID1	2.70159e-05	7.88423e-05	-1.01987
DNAJB1	4.02537e-05	0.000101969	-1.01982
NDUFB11	2.70159e-05	7.88423e-05	-1.01949
PRF1	4.02537e-05	0.000101969	-1.01793
C19orf53	2.70159e-05	7.88423e-05	-1.01707
TRBC2	2.70159e-05	7.88423e-05	-1.01706
EIF3K	2.70159e-05	7.88423e-05	-1.01503
COX14	2.70159e-05	7.88423e-05	-1.01338
ATP5D	4.02537e-05	0.000101969	-1.00769
NDUFB3	2.70159e-05	7.88423e-05	-1.001
GPX1	4.02537e-05	0.000101969	-0.999118
ATP5G3	2.70159e-05	7.88423e-05	-0.989571
C8orf59	2.70159e-05	7.88423e-05	-0.987
IFI30	2.70159e-05	7.88423e-05	-0.981893
CNPY2	2.70159e-05	7.88423e-05	-0.978591
PLAC8	6.76626e-05	0.000158499	-0.974252
ATOX1	2.70159e-05	7.88423e-05	-0.970467
ATP6V1G1	2.70159e-05	7.88423e-05	-0.968931
NDUFB4	2.70159e-05	7.88423e-05	-0.968418
CARD16	2.70159e-05	7.88423e-05	-0.967719
ENY2	2.70159e-05	7.88423e-05	-0.96679
CMC1	2.70159e-05	7.88423e-05	-0.9646
RPL3	2.70159e-05	7.88423e-05	-0.963236
C9orf16	2.70159e-05	7.88423e-05	-0.962129
NDUFB9	2.70159e-05	7.88423e-05	-0.958812
KRT10	3.08839e-05	8.44169e-05	-0.958345
VKORC1	2.70159e-05	7.88423e-05	-0.957182
LINC00152	2.70159e-05	7.88423e-05	-0.953306
VAMP8	2.70159e-05	7.88423e-05	-0.953087
CCNL1	2.70159e-05	7.88423e-05	-0.949827
MT-ATP6	0.000126959	0.000278637	-0.949356
CORO1A	2.70159e-05	7.88423e-05	-0.941746
NME1	2.70159e-05	7.88423e-05	-0.939818
ABRACL	2.70159e-05	7.88423e-05	-0.938295
RPL8	2.70159e-05	7.88423e-05	-0.93445
TMEM256	2.70159e-05	7.88423e-05	-0.93055
C15orf48	2.70159e-05	7.88423e-05	-0.925217
ATP6V0E1	2.70159e-05	7.88423e-05	-0.923855
TCEB1	2.70159e-05	7.88423e-05	-0.92243
SPCS2	2.70159e-05	7.88423e-05	-0.917374
GSTO1	2.70159e-05	7.88423e-05	-0.916073
TMBIM4	2.70159e-05	7.88423e-05	-0.91469
ARHGDIB	2.70159e-05	7.88423e-05	-0.910558
PPIA	2.70159e-05	7.88423e-05	-0.908041
HLA-DMA	2.70159e-05	7.88423e-05	-0.90529
C20orf24	2.70159e-05	7.88423e-05	-0.904992
RPL5	2.70159e-05	7.88423e-05	-0.904702
C4orf48	2.70159e-05	7.88423e-05	-0.904405
TXNDC17	2.70159e-05	7.88423e-05	-0.903359
CD53	2.70159e-05	7.88423e-05	-0.901973
RNASET2	2.70159e-05	7.88423e-05	-0.899711
EDF1	2.70159e-05	7.88423e-05	-0.899542
EREG	2.70159e-05	7.88423e-05	-0.897417
SAP18	2.70159e-05	7.88423e-05	-0.897047
SSBP1	2.70159e-05	7.88423e-05	-0.89659
SPCS1	2.70159e-05	7.88423e-05	-0.89523
XCL2	2.70159e-05	7.88423e-05	-0.893568
GADD45B	3.08839e-05	8.44169e-05	-0.889117
MCEMP1	4.02537e-05	0.000101969	-0.888675
TRAPPC1	2.70159e-05	7.88423e-05	-0.887863
PNRC1	5.95028e-05	0.00014159	-0.887752
COX5A	3.52745e-05	9.3743e-05	-0.886165
NDUFA12	2.70159e-05	7.88423e-05	-0.885319
PHPT1	2.70159e-05	7.88423e-05	-0.881197
CYCS	2.70159e-05	7.88423e-05	-0.879125
GPX4	2.70159e-05	7.88423e-05	-0.87832
CHMP4A	2.70159e-05	7.88423e-05	-0.874579
HLA-DRB1	6.76626e-05	0.000158499	-0.874041
HMGN3	2.70159e-05	7.88423e-05	-0.873238
NAA38	2.70159e-05	7.88423e-05	-0.871521
COPE	2.70159e-05	7.88423e-05	-0.870573
PRDX1	2.70159e-05	7.88423e-05	-0.869657
CCDC107	2.70159e-05	7.88423e-05	-0.861562
CIB1	2.70159e-05	7.88423e-05	-0.859623
CD2	2.70159e-05	7.88423e-05	-0.855521
SMDT1	2.70159e-05	7.88423e-05	-0.854145
SF3B6	2.70159e-05	7.88423e-05	-0.8518
RAC2	2.70159e-05	7.88423e-05	-0.848855
IL2RG	2.70159e-05	7.88423e-05	-0.847748
RPS11	2.70159e-05	7.88423e-05	-0.845313
RGS10	2.70159e-05	7.88423e-05	-0.834866
GNB2L1	2.70159e-05	7.88423e-05	-0.829197
IFI27L2	2.70159e-05	7.88423e-05	-0.82523
CD247	2.70159e-05	7.88423e-05	-0.823241
PSMB3	2.70159e-05	7.88423e-05	-0.822765
ISG15	2.70159e-05	7.88423e-05	-0.820531
SLPI	0.00173183	0.00311521	-0.818293
COX20	2.70159e-05	7.88423e-05	-0.815189
PSME2	2.70159e-05	7.88423e-05	-0.811866
MRPS21	2.70159e-05	7.88423e-05	-0.809285
SNRPN	2.70159e-05	7.88423e-05	-0.807945
LSM3	2.70159e-05	7.88423e-05	-0.806778
SNHG25	2.70159e-05	7.88423e-05	-0.805108
ZNF90	2.70159e-05	7.88423e-05	-0.803749
RBM8A	2.70159e-05	7.88423e-05	-0.80204
BUD31	2.70159e-05	7.88423e-05	-0.8014
RPL7A	2.70159e-05	7.88423e-05	-0.798481
PSMA7	2.70159e-05	7.88423e-05	-0.796241
TNFAIP3	2.70159e-05	7.88423e-05	-0.795305
RNF181	2.70159e-05	7.88423e-05	-0.795094
SOD1	2.70159e-05	7.88423e-05	-0.794906
ANAPC11	2.70159e-05	7.88423e-05	-0.794076
PSENEN	2.70159e-05	7.88423e-05	-0.793989
IFITM2	2.70159e-05	7.88423e-05	-0.793525
SF3B5	2.70159e-05	7.88423e-05	-0.791359
NDUFC1	2.70159e-05	7.88423e-05	-0.791065
SRSF7	2.70159e-05	7.88423e-05	-0.787999
IGFBP7	0.00814255	0.0132455	-0.787585
POLR2I	2.70159e-05	7.88423e-05	-0.787119
S100A13	2.70159e-05	7.88423e-05	-0.785772
GPSM3	2.70159e-05	7.88423e-05	-0.784232
NHP2	2.70159e-05	7.88423e-05	-0.784205
HLA-DMB	2.70159e-05	7.88423e-05	-0.783862
SRSF2	4.02537e-05	0.000101969	-0.783773
TYMP	9.89656e-05	0.000221935	-0.779237
ZNF706	2.70159e-05	7.88423e-05	-0.778992
C19orf70	2.70159e-05	7.88423e-05	-0.778743
CUTA	2.70159e-05	7.88423e-05	-0.777442
PGAM1	2.70159e-05	7.88423e-05	-0.776644
LSM7	2.70159e-05	7.88423e-05	-0.776166
FGFBP2	2.70159e-05	7.88423e-05	-0.775769
ATP5G1	2.70159e-05	7.88423e-05	-0.775155
TSTD1	2.70159e-05	7.88423e-05	-0.770562
XCL1	2.70159e-05	7.88423e-05	-0.766683
ATP6V0B	2.70159e-05	7.88423e-05	-0.763715
NDUFB7	2.70159e-05	7.88423e-05	-0.762976
LAMTOR2	2.70159e-05	7.88423e-05	-0.761462
GZMH	2.70159e-05	7.88423e-05	-0.758224
PAIP2	2.70159e-05	7.88423e-05	-0.7557
NDUFV2	2.70159e-05	7.88423e-05	-0.75235
PFDN2	2.70159e-05	7.88423e-05	-0.751617
AP2S1	2.70159e-05	7.88423e-05	-0.750641
HBA2	0.000112141	0.000248613	-0.750023
ZFAND2A	2.70159e-05	7.88423e-05	-0.748846
XIST	0.00165765	0.00299273	-0.74691
MRPL52	2.70159e-05	7.88423e-05	-0.746663
SPRR3	0.034001	0.050221	-0.743131
THUMPD3-AS1	2.70159e-05	7.88423e-05	-0.742035
REL	2.70159e-05	7.88423e-05	-0.741585
FAM96B	2.70159e-05	7.88423e-05	-0.741521
ILK	2.70159e-05	7.88423e-05	-0.741099
SFTA2	0.000372908	0.000743429	-0.739218
LSM8	2.70159e-05	7.88423e-05	-0.732942
C1QC	0.00564429	0.00942092	-0.730631
ETFB	2.70159e-05	7.88423e-05	-0.730483
IGSF6	4.02537e-05	0.000101969	-0.728026
POLR2J	2.70159e-05	7.88423e-05	-0.72706
FKBP2	2.70159e-05	7.88423e-05	-0.726557
TPSB2	0.000588435	0.00113841	-0.724942
TAX1BP3	2.70159e-05	7.88423e-05	-0.724792
TIMM8B	2.70159e-05	7.88423e-05	-0.723341
FOS	0.00467535	0.0079094	-0.723128
RHOH	2.70159e-05	7.88423e-05	-0.72008
UBC	4.02537e-05	0.000101969	-0.720075
SNRPB2	2.70159e-05	7.88423e-05	-0.719921
UFC1	2.70159e-05	7.88423e-05	-0.71907
FKBP11	2.70159e-05	7.88423e-05	-0.718334
MRPS18C	2.70159e-05	7.88423e-05	-0.715194
LY96	2.70159e-05	7.88423e-05	-0.713871
PRDX2	2.70159e-05	7.88423e-05	-0.713242
HBA1	2.70159e-05	7.88423e-05	-0.706283
EVI2B	2.70159e-05	7.88423e-05	-0.705891
HMGB2	2.70159e-05	7.88423e-05	-0.701157
ANXA1	2.70159e-05	7.88423e-05	-0.699314
CD3E	2.70159e-05	7.88423e-05	-0.696607
DAD1	2.70159e-05	7.88423e-05	-0.696051
ICAM3	2.70159e-05	7.88423e-05	-0.693763
MT-CYB	0.000735319	0.00140069	-0.69185
PPP1R15A	0.000820915	0.00155349	-0.690856
LSM5	2.70159e-05	7.88423e-05	-0.690749
ARL6IP4	4.02537e-05	0.000101969	-0.689633
NDUFB6	2.70159e-05	7.88423e-05	-0.689462
NDUFAB1	2.70159e-05	7.88423e-05	-0.686305
MRPL51	2.70159e-05	7.88423e-05	-0.686215
NDUFS6	2.70159e-05	7.88423e-05	-0.686121
SUPT4H1	2.70159e-05	7.88423e-05	-0.684829
NDUFAF3	2.70159e-05	7.88423e-05	-0.682734
CDC26	2.70159e-05	7.88423e-05	-0.681486
GLIPR1	2.70159e-05	7.88423e-05	-0.679742
SNRPD1	2.70159e-05	7.88423e-05	-0.679464
CTD-3252C9.4	2.70159e-05	7.88423e-05	-0.679339
PSME1	2.70159e-05	7.88423e-05	-0.678725
C19orf60	4.02537e-05	0.000101969	-0.677841
MRPL57	2.70159e-05	7.88423e-05	-0.677585
HLA-DRB5	0.000233043	0.000482385	-0.676511
PPDPF	0.00026245	0.000538543	-0.676424
SNHG9	2.70159e-05	7.88423e-05	-0.676244
FCGR3A	0.000206749	0.000431793	-0.675556
ORMDL2	2.70159e-05	7.88423e-05	-0.673452
BAX	2.70159e-05	7.88423e-05	-0.671031
CIRBP	2.70159e-05	7.88423e-05	-0.67036
LYAR	2.70159e-05	7.88423e-05	-0.670321
ARL4A	2.70159e-05	7.88423e-05	-0.664334
PRR13	2.70159e-05	7.88423e-05	-0.662669
NAA10	2.70159e-05	7.88423e-05	-0.660983
POLR2J3	2.70159e-05	7.88423e-05	-0.660755
CHCHD10	4.02537e-05	0.000101969	-0.657693
NDUFA6	2.70159e-05	7.88423e-05	-0.657367
ANAPC16	2.70159e-05	7.88423e-05	-0.655386
MAGOH	2.70159e-05	7.88423e-05	-0.654025
PSMB1	2.70159e-05	7.88423e-05	-0.653633
NFKBID	2.70159e-05	7.88423e-05	-0.651815
SRP19	2.70159e-05	7.88423e-05	-0.648696
TAF1D	2.70159e-05	7.88423e-05	-0.648573
N4BP2L2	2.70159e-05	7.88423e-05	-0.646348
SNU13	2.70159e-05	7.88423e-05	-0.644552
PLA2G2A	0.000588435	0.00113841	-0.644375
MRPL18	2.70159e-05	7.88423e-05	-0.642294
FAM133B	2.70159e-05	7.88423e-05	-0.641884
CACYBP	2.70159e-05	7.88423e-05	-0.640821
VPS29	2.70159e-05	7.88423e-05	-0.638685
NUPR1	6.76626e-05	0.000158499	-0.635162
GADD45GIP1	4.02537e-05	0.000101969	-0.634062
KCNQ1OT1	2.70159e-05	7.88423e-05	-0.634026
HEXA	2.70159e-05	7.88423e-05	-0.633058
PTRHD1	2.70159e-05	7.88423e-05	-0.63256
ZNF331	3.08839e-05	8.44169e-05	-0.630797
MRPS6	2.70159e-05	7.88423e-05	-0.630116
LINC00936	2.70159e-05	7.88423e-05	-0.62951
TNF	2.70159e-05	7.88423e-05	-0.62739
RAB5C	2.70159e-05	7.88423e-05	-0.626563
CYB5A	0.00156069	0.00282092	-0.626451
NDUFB10	2.70159e-05	7.88423e-05	-0.626116
DGUOK	2.70159e-05	7.88423e-05	-0.625337
TMEM147	2.70159e-05	7.88423e-05	-0.623678
DDIT3	2.70159e-05	7.88423e-05	-0.623077
UQCC2	2.70159e-05	7.88423e-05	-0.623043
GTF2H5	2.70159e-05	7.88423e-05	-0.622672
RPS4Y1	0.00120632	0.00222919	-0.621061
UPP1	2.70159e-05	7.88423e-05	-0.620804
PLIN2	3.08839e-05	8.44169e-05	-0.619062
SEPP1	7.68734e-05	0.00017792	-0.61856
PSMB9	2.70159e-05	7.88423e-05	-0.617676
CCL2	4.02537e-05	0.000101969	-0.615934
SCGB3A2	0.0285332	0.0424798	-0.615075
TMEM14B	2.70159e-05	7.88423e-05	-0.614884
STXBP2	2.70159e-05	7.88423e-05	-0.613842
LCK	2.70159e-05	7.88423e-05	-0.612782
POLR2K	2.70159e-05	7.88423e-05	-0.609925
TAGAP	2.70159e-05	7.88423e-05	-0.608864
KLRF1	2.70159e-05	7.88423e-05	-0.60692
CHMP1B	2.70159e-05	7.88423e-05	-0.605379
EMC6	2.70159e-05	7.88423e-05	-0.604742
MPC2	2.70159e-05	7.88423e-05	-0.600919
MRPS36	2.70159e-05	7.88423e-05	-0.599945
PDCD5	2.70159e-05	7.88423e-05	-0.597638
HN1	2.70159e-05	7.88423e-05	-0.597107
RP11-138A9.1	2.70159e-05	7.88423e-05	-0.596119
POLE4	2.70159e-05	7.88423e-05	-0.595888
MIEN1	2.70159e-05	7.88423e-05	-0.595006
TSC22D3	0.0332504	0.0491515	-0.594318
IMP3	2.70159e-05	7.88423e-05	-0.592204
NENF	5.95028e-05	0.00014159	-0.590718
EIF1B	2.70159e-05	7.88423e-05	-0.590482
TRDC	2.70159e-05	7.88423e-05	-0.589395
TMEM205	2.70159e-05	7.88423e-05	-0.589084
PIN4	2.70159e-05	7.88423e-05	-0.587522
EVI2A	2.70159e-05	7.88423e-05	-0.587504
ATP5EP2	2.70159e-05	7.88423e-05	-0.58677
PARK7	2.70159e-05	7.88423e-05	-0.585731
TMEM179B	2.70159e-05	7.88423e-05	-0.585196
SRSF5	2.70159e-05	7.88423e-05	-0.582102
NDUFS8	2.70159e-05	7.88423e-05	-0.580764
RNF7	2.70159e-05	7.88423e-05	-0.580751
C6orf48	2.70159e-05	7.88423e-05	-0.579619
LIMD2	2.70159e-05	7.88423e-05	-0.578904
HMGN2	2.70159e-05	7.88423e-05	-0.578571
MRPL23	4.02537e-05	0.000101969	-0.578002
JCHAIN	0.0176746	0.0274326	-0.572469
COTL1	9.89656e-05	0.000221935	-0.571572
CLIC1	3.52745e-05	9.3743e-05	-0.571304
GTF3C6	2.70159e-05	7.88423e-05	-0.569986
FDPS	2.70159e-05	7.88423e-05	-0.569583
FBP1	0.00173183	0.00311521	-0.56853
GPR65	2.70159e-05	7.88423e-05	-0.567965
COMMD3	2.70159e-05	7.88423e-05	-0.567076
NFKBIZ	2.70159e-05	7.88423e-05	-0.565748
LSP1	4.02537e-05	0.000101969	-0.565665
AKR1C3	2.70159e-05	7.88423e-05	-0.565219
MRPL20	2.70159e-05	7.88423e-05	-0.564606
PTPMT1	2.70159e-05	7.88423e-05	-0.564593
ACAP1	2.70159e-05	7.88423e-05	-0.562258
MNDA	0.000126959	0.000278637	-0.559833
POLR2F	2.70159e-05	7.88423e-05	-0.557921
ECH1	2.70159e-05	7.88423e-05	-0.557099
ARPC2	2.70159e-05	7.88423e-05	-0.555847
DYNLT1	2.70159e-05	7.88423e-05	-0.555508
MRPL54	2.70159e-05	7.88423e-05	-0.553921
RARRES3	6.76626e-05	0.000158499	-0.552787
SELM	5.2281e-05	0.000127482	-0.55225
SFT2D1	2.70159e-05	7.88423e-05	-0.551744
DPY30	2.70159e-05	7.88423e-05	-0.551446
NPM1	2.70159e-05	7.88423e-05	-0.550986
GZMM	2.70159e-05	7.88423e-05	-0.550539
RWDD1	2.70159e-05	7.88423e-05	-0.550089
SEC11C	2.70159e-05	7.88423e-05	-0.546938
STK4	2.70159e-05	7.88423e-05	-0.545379
LINC01420	2.70159e-05	7.88423e-05	-0.544702
ARL2	2.70159e-05	7.88423e-05	-0.544481
MRPL12	2.70159e-05	7.88423e-05	-0.538103
RANBP1	4.02537e-05	0.000101969	-0.537921
PMAIP1	2.70159e-05	7.88423e-05	-0.537375
LSM6	2.70159e-05	7.88423e-05	-0.536265
ETHE1	2.70159e-05	7.88423e-05	-0.534797
IGFBP6	0.00287623	0.00501213	-0.531395
EVL	0.000206749	0.000431793	-0.531224
MS4A7	0.000126959	0.000278637	-0.53092
BIRC3	3.52745e-05	9.3743e-05	-0.53071
IL1RN	2.70159e-05	7.88423e-05	-0.53046
ARL2BP	2.70159e-05	7.88423e-05	-0.529094
CCL17	3.08839e-05	8.44169e-05	-0.528856
TIMM13	2.70159e-05	7.88423e-05	-0.528555
PSMB6	2.70159e-05	7.88423e-05	-0.528304
ZNF593	2.70159e-05	7.88423e-05	-0.527356
C12orf75	0.000183261	0.000388542	-0.526395
EIF6	2.70159e-05	7.88423e-05	-0.526205
GABARAP	2.70159e-05	7.88423e-05	-0.522901
TRAF3IP3	2.70159e-05	7.88423e-05	-0.522612
DRAP1	4.02537e-05	0.000101969	-0.521988
LSM1	2.70159e-05	7.88423e-05	-0.521965
C9orf142	2.70159e-05	7.88423e-05	-0.521731
TMEM160	4.02537e-05	0.000101969	-0.521298
NDUFS4	2.70159e-05	7.88423e-05	-0.520735
ISG20	3.52745e-05	9.3743e-05	-0.520352
C7orf73	2.70159e-05	7.88423e-05	-0.518179
RSRP1	2.70159e-05	7.88423e-05	-0.516275
LAMTOR1	2.70159e-05	7.88423e-05	-0.515831
MRPL41	4.58951e-05	0.000114281	-0.515676
SNRPB	2.70159e-05	7.88423e-05	-0.515076
PHACTR1	3.08839e-05	8.44169e-05	-0.512678
GTF2A2	2.70159e-05	7.88423e-05	-0.512216
REXO2	2.70159e-05	7.88423e-05	-0.511395
MAP1LC3B	8.72613e-05	0.000199372	-0.510648
ARPC4	2.70159e-05	7.88423e-05	-0.510228
C16orf13	4.02537e-05	0.000101969	-0.509463
SNHG15	2.70159e-05	7.88423e-05	-0.509358
RPA3	2.70159e-05	7.88423e-05	-0.509105
UBE2F	2.70159e-05	7.88423e-05	-0.507502
PSMC1	2.70159e-05	7.88423e-05	-0.506447
RP11-138A9.2	2.70159e-05	7.88423e-05	-0.505199
ZBTB8OS	2.70159e-05	7.88423e-05	-0.503486
MT-ND2	0.00564429	0.00942092	-0.502213
SPSB3	2.70159e-05	7.88423e-05	-0.500291
HSPB11	2.70159e-05	7.88423e-05	-0.49965
TOMM5	2.70159e-05	7.88423e-05	-0.49889
DYNLRB1	2.70159e-05	7.88423e-05	-0.498829
LINC01272	4.58951e-05	0.000114281	-0.498538
PHLDA2	4.02537e-05	0.000101969	-0.496983
SRI	2.70159e-05	7.88423e-05	-0.496078
ADRM1	2.70159e-05	7.88423e-05	-0.494221
DUT	4.02537e-05	0.000101969	-0.492496
C17orf89	4.02537e-05	0.000101969	-0.491243
MRPL55	2.70159e-05	7.88423e-05	-0.491227
GZMK	2.70159e-05	7.88423e-05	-0.491207
RETN	2.70159e-05	7.88423e-05	-0.491078
DPM3	2.70159e-05	7.88423e-05	-0.490733
EGLN2	2.70159e-05	7.88423e-05	-0.49065
LINC00116	2.70159e-05	7.88423e-05	-0.490425
PNISR	2.70159e-05	7.88423e-05	-0.490298
MT1G	2.70159e-05	7.88423e-05	-0.488903
DOK2	2.70159e-05	7.88423e-05	-0.488894
LY86	2.70159e-05	7.88423e-05	-0.487679
PSMB10	2.70159e-05	7.88423e-05	-0.487005
VDAC2	2.70159e-05	7.88423e-05	-0.48671
GGCT	2.70159e-05	7.88423e-05	-0.485367
BATF	2.70159e-05	7.88423e-05	-0.485038
BAD	2.70159e-05	7.88423e-05	-0.484499
C14orf166	2.70159e-05	7.88423e-05	-0.484111
GABARAPL2	2.70159e-05	7.88423e-05	-0.482348
PLEK	3.08839e-05	8.44169e-05	-0.479885
PHLDA1	0.000126959	0.000278637	-0.479417
POLR3GL	2.70159e-05	7.88423e-05	-0.4793
TREM1	6.76626e-05	0.000158499	-0.477131
POLR2G	2.70159e-05	7.88423e-05	-0.476884
SDF2L1	6.76626e-05	0.000158499	-0.476211
CAPG	6.76626e-05	0.000158499	-0.475752
CTSD	0.0074392	0.0122357	-0.474462
NCR3	2.70159e-05	7.88423e-05	-0.472469
CD74	0.000525706	0.00102486	-0.471381
PGLS	4.58951e-05	0.000114281	-0.469646
HLA-DQA2	6.76626e-05	0.000158499	-0.468013
CFD	0.055347	0.0785418	-0.46785
SSB	2.70159e-05	7.88423e-05	-0.467034
NDUFA9	2.70159e-05	7.88423e-05	-0.466852
PFDN4	2.70159e-05	7.88423e-05	-0.466428
CLEC2D	2.70159e-05	7.88423e-05	-0.466037
RP5-1171I10.5	2.70159e-05	7.88423e-05	-0.464548
FAM162A	2.70159e-05	7.88423e-05	-0.464392
MTIF3	2.70159e-05	7.88423e-05	-0.460301
STMN1	2.70159e-05	7.88423e-05	-0.45908
MAP3K8	2.70159e-05	7.88423e-05	-0.458589
BRK1	2.70159e-05	7.88423e-05	-0.45829
SNF8	4.02537e-05	0.000101969	-0.455773
EMG1	2.70159e-05	7.88423e-05	-0.45512
SCAND1	0.000588435	0.00113841	-0.454224
BOLA3	2.70159e-05	7.88423e-05	-0.45386
MYL12B	2.70159e-05	7.88423e-05	-0.451047
OLR1	8.72613e-05	0.000199372	-0.450581
S100A12	9.89656e-05	0.000221935	-0.450182
TMEM141	2.70159e-05	7.88423e-05	-0.449462
MT1M	2.70159e-05	7.88423e-05	-0.449261
BABAM1	2.70159e-05	7.88423e-05	-0.449072
BLVRB	4.02537e-05	0.000101969	-0.448573
ANKRD37	2.70159e-05	7.88423e-05	-0.447877
COA6	2.70159e-05	7.88423e-05	-0.447029
TREM2	4.58951e-05	0.000114281	-0.44669
IFITM1	8.72613e-05	0.000199372	-0.44627
MZT2A	4.02537e-05	0.000101969	-0.44627
DNAJC15	2.70159e-05	7.88423e-05	-0.446046
SS18L2	2.70159e-05	7.88423e-05	-0.445916
TBC1D10C	4.02537e-05	0.000101969	-0.444836
MCTS1	2.70159e-05	7.88423e-05	-0.444506
SAT2	2.70159e-05	7.88423e-05	-0.443637
GSTK1	2.70159e-05	7.88423e-05	-0.443369
C7orf55	2.70159e-05	7.88423e-05	-0.442843
HINT2	2.70159e-05	7.88423e-05	-0.442734
EIF4EBP1	2.70159e-05	7.88423e-05	-0.442347
RPL26L1	2.70159e-05	7.88423e-05	-0.440594
SNX10	4.02537e-05	0.000101969	-0.440538
RP11-386I14.4	2.70159e-05	7.88423e-05	-0.440124
RP11-160E2.6	2.70159e-05	7.88423e-05	-0.439678
LSM2	2.70159e-05	7.88423e-05	-0.439154
SIVA1	2.70159e-05	7.88423e-05	-0.438949
MS4A6A	0.000418499	0.000829275	-0.437597
ECSCR-1	2.70159e-05	7.88423e-05	-0.43476
BIN2	2.70159e-05	7.88423e-05	-0.434001
SMIM4	2.70159e-05	7.88423e-05	-0.433857
CKS1B	2.70159e-05	7.88423e-05	-0.433442
RSRC2	2.70159e-05	7.88423e-05	-0.433097
APOBEC3G	2.70159e-05	7.88423e-05	-0.432661
FKBP3	2.70159e-05	7.88423e-05	-0.432145
LAPTM5	0.000418499	0.000829275	-0.431741
SYF2	2.70159e-05	7.88423e-05	-0.431624
KLRG1	2.70159e-05	7.88423e-05	-0.431241
GSTP1	0.000112141	0.000248613	-0.430583
RHOF	2.70159e-05	7.88423e-05	-0.430068
GTF3A	0.00026245	0.000538543	-0.429276
OSTC	2.70159e-05	7.88423e-05	-0.429188
COX7A2L	2.70159e-05	7.88423e-05	-0.428558
TPRKB	2.70159e-05	7.88423e-05	-0.428356
PLAC9	0.000735319	0.00140069	-0.426474
EIF4A3	0.00026245	0.000538543	-0.426375
FNIP1	5.2281e-05	0.000127482	-0.425278
SRSF3	3.08839e-05	8.44169e-05	-0.425188
CAMTA1	2.70159e-05	7.88423e-05	-0.424211
ANAPC15	2.70159e-05	7.88423e-05	-0.422749
BANF1	2.70159e-05	7.88423e-05	-0.422505
SLC31A2	2.70159e-05	7.88423e-05	-0.422505
TPSAB1	0.0149662	0.0234979	-0.422227
RANGRF	2.70159e-05	7.88423e-05	-0.421836
RPAIN	2.70159e-05	7.88423e-05	-0.421604
CMC2	2.70159e-05	7.88423e-05	-0.420966
ZNHIT1	2.70159e-05	7.88423e-05	-0.420447
CXCL1	2.70159e-05	7.88423e-05	-0.418722
RABAC1	3.08839e-05	8.44169e-05	-0.418439
MARCO	0.00973025	0.0156858	-0.418086
SCO2	2.70159e-05	7.88423e-05	-0.417453
UQCRFS1	4.02537e-05	0.000101969	-0.417452
SNX3	0.00156069	0.00282092	-0.41708
TOMM22	2.70159e-05	7.88423e-05	-0.415318
ZNRD1	2.70159e-05	7.88423e-05	-0.41509
CD3G	2.70159e-05	7.88423e-05	-0.41246
PSMD9	2.70159e-05	7.88423e-05	-0.411951
ZNF428	4.02537e-05	0.000101969	-0.411615
ACP5	0.00140525	0.0025683	-0.410147
PLP2	3.08839e-05	8.44169e-05	-0.409384
C1orf56	2.70159e-05	7.88423e-05	-0.409322
SRSF9	4.02537e-05	0.000101969	-0.408374
MRPS33	2.70159e-05	7.88423e-05	-0.40721
GADD45G	0.000126959	0.000278637	-0.406977
GIMAP7	2.70159e-05	7.88423e-05	-0.405628
COMMD1	2.70159e-05	7.88423e-05	-0.40488
ZSCAN16-AS1	2.70159e-05	7.88423e-05	-0.404228
EIF4E	2.70159e-05	7.88423e-05	-0.403818
TUBA1C	2.70159e-05	7.88423e-05	-0.403635
CHORDC1	3.08839e-05	8.44169e-05	-0.403526
SNRPC	2.70159e-05	7.88423e-05	-0.403439
SMIM7	2.70159e-05	7.88423e-05	-0.403426
PSMA6	2.70159e-05	7.88423e-05	-0.402443
SEC11A	2.70159e-05	7.88423e-05	-0.401869
STRA13	2.70159e-05	7.88423e-05	-0.401507
DCTN6	2.70159e-05	7.88423e-05	-0.400414
VAMP2	0.000372908	0.000743429	-0.400221
LINC00998	2.70159e-05	7.88423e-05	-0.399045
2001-09-01	2.70159e-05	7.88423e-05	-0.398908
MIR3945HG	2.70159e-05	7.88423e-05	-0.398722
MRPL36	2.70159e-05	7.88423e-05	-0.396865
MRPL47	2.70159e-05	7.88423e-05	-0.396453
IAH1	2.70159e-05	7.88423e-05	-0.395798
MYDGF	0.00173183	0.00311521	-0.395475
MGST1	0.00140525	0.0025683	-0.394625
C19orf33	2.70159e-05	7.88423e-05	-0.394247
RAB8A	2.70159e-05	7.88423e-05	-0.394208
DNAJB6	4.02537e-05	0.000101969	-0.393482
KXD1	2.70159e-05	7.88423e-05	-0.393081
UQCC3	2.70159e-05	7.88423e-05	-0.392824
RAN	4.02537e-05	0.000101969	-0.392384
MTHFS	2.70159e-05	7.88423e-05	-0.392297
CD302	3.08839e-05	8.44169e-05	-0.39097
CISD3	3.08839e-05	8.44169e-05	-0.390807
LLPH	2.70159e-05	7.88423e-05	-0.390331
CTSS	0.00679084	0.0112227	-0.390265
HDDC2	2.70159e-05	7.88423e-05	-0.390204
CCNH	2.70159e-05	7.88423e-05	-0.390082
LINC-PINT	2.70159e-05	7.88423e-05	-0.390058
FAM103A1	2.70159e-05	7.88423e-05	-0.389755
MRPL14	2.70159e-05	7.88423e-05	-0.389653
APOPT1	2.70159e-05	7.88423e-05	-0.38948
ITGAE	2.70159e-05	7.88423e-05	-0.389343
NDUFA7	2.70159e-05	7.88423e-05	-0.388585
VMP1	3.08839e-05	8.44169e-05	-0.387359
CH17-189H20.1	2.70159e-05	7.88423e-05	-0.38735
OCIAD2	3.52745e-05	9.3743e-05	-0.387285
CLN3	2.70159e-05	7.88423e-05	-0.386958
APOE	0.055347	0.0785418	-0.386647
NANS	2.70159e-05	7.88423e-05	-0.386259
ATRAID	2.70159e-05	7.88423e-05	-0.385481
MEA1	2.70159e-05	7.88423e-05	-0.385397
HSBP1	2.70159e-05	7.88423e-05	-0.385211
PSMA4	2.70159e-05	7.88423e-05	-0.385047
PPIC	2.70159e-05	7.88423e-05	-0.38328
PSMB8-AS1	2.70159e-05	7.88423e-05	-0.383274
TRAPPC2L	2.70159e-05	7.88423e-05	-0.383247
PTPRC	6.76626e-05	0.000158499	-0.382804
GUK1	0.00385953	0.00659522	-0.38253
C11orf73	2.70159e-05	7.88423e-05	-0.3824
UBE2B	4.02537e-05	0.000101969	-0.381363
LAT	2.70159e-05	7.88423e-05	-0.381287
JTB	0.000588435	0.00113841	-0.381038
HMGN1	0.000588435	0.00113841	-0.380858
IFT20	2.70159e-05	7.88423e-05	-0.380596
UBE2I	4.02537e-05	0.000101969	-0.380214
ATP5C1	2.70159e-05	7.88423e-05	-0.379941
MRPL21	2.70159e-05	7.88423e-05	-0.378958
CHCHD7	2.70159e-05	7.88423e-05	-0.37846
SNRPD3	2.70159e-05	7.88423e-05	-0.378352
BCAS2	2.70159e-05	7.88423e-05	-0.378122
MRPL27	2.70159e-05	7.88423e-05	-0.376494
RAB4B	2.70159e-05	7.88423e-05	-0.376255
RHEB	0.00026245	0.000538543	-0.375722
UBE2L3	2.70159e-05	7.88423e-05	-0.37543
EEF1E1	2.70159e-05	7.88423e-05	-0.375413
DNAJC19	2.70159e-05	7.88423e-05	-0.374981
METTL5	2.70159e-05	7.88423e-05	-0.37465
PLCG2	6.76626e-05	0.000158499	-0.374511
FABP3	8.72613e-05	0.000199372	-0.372911
TMEM126A	2.70159e-05	7.88423e-05	-0.372151
DHRS7	2.70159e-05	7.88423e-05	-0.371406
FIS1	2.70159e-05	7.88423e-05	-0.370982
PTTG1	2.70159e-05	7.88423e-05	-0.370625
CHCHD1	2.70159e-05	7.88423e-05	-0.370182
DNAJA1	0.00113632	0.00210404	-0.369833
MED31	2.70159e-05	7.88423e-05	-0.369449
CD63	0.00026245	0.000538543	-0.369304
MT-CO1	0.00317516	0.0055047	-0.369085
CCDC167	2.70159e-05	7.88423e-05	-0.368893
SRRM1	3.52745e-05	9.3743e-05	-0.368618
MANF	7.68734e-05	0.00017792	-0.367953
HNRNPDL	4.58951e-05	0.000114281	-0.367637
C21orf59	2.70159e-05	7.88423e-05	-0.367589
GK	2.70159e-05	7.88423e-05	-0.367501
ZFP36	0.0176746	0.0274326	-0.367248
CLEC7A	3.52745e-05	9.3743e-05	-0.366273
PMF1	2.70159e-05	7.88423e-05	-0.365758
RNASEH2C	2.70159e-05	7.88423e-05	-0.365399
C19orf43	0.00350216	0.00601657	-0.365088
RSL24D1	2.70159e-05	7.88423e-05	-0.364522
GABPB1-AS1	2.70159e-05	7.88423e-05	-0.364465
EPB41L4A-AS1	2.70159e-05	7.88423e-05	-0.364408
KMT2E-AS1	2.70159e-05	7.88423e-05	-0.36392
FAM49B	4.58951e-05	0.000114281	-0.362918
JUN	0.0191832	0.0294631	-0.362449
AAMDC	2.70159e-05	7.88423e-05	-0.36242
TAF9	2.70159e-05	7.88423e-05	-0.36193
VPS28	2.70159e-05	7.88423e-05	-0.361698
HERPUD1	0.000143609	0.000310052	-0.361174
HSPB1	0.00287623	0.00501213	-0.360813
MRPS15	2.70159e-05	7.88423e-05	-0.36044
RPS19BP1	3.52745e-05	9.3743e-05	-0.360089
PA2G4	3.08839e-05	8.44169e-05	-0.359875
CCDC59	2.70159e-05	7.88423e-05	-0.359203
CHCHD5	2.70159e-05	7.88423e-05	-0.357919
MS4A4A	0.000162299	0.000347566	-0.357625
SDHAF2	2.70159e-05	7.88423e-05	-0.357264
FCGR2B	2.70159e-05	7.88423e-05	-0.357044
SMCO4	2.70159e-05	7.88423e-05	-0.356542
LSM10	2.70159e-05	7.88423e-05	-0.355966
PFDN6	2.70159e-05	7.88423e-05	-0.355522
TMEM219	2.70159e-05	7.88423e-05	-0.355298
METTL23	2.70159e-05	7.88423e-05	-0.355117
ISCU	0.000331994	0.000667531	-0.355037
AC092580.4	2.70159e-05	7.88423e-05	-0.354755
SSR2	3.08839e-05	8.44169e-05	-0.354275
STUB1	5.95028e-05	0.00014159	-0.353487
ARGLU1	4.02537e-05	0.000101969	-0.353104
AK6	2.70159e-05	7.88423e-05	-0.352561
FCER1A	2.70159e-05	7.88423e-05	-0.352455
PYHIN1	2.70159e-05	7.88423e-05	-0.352185
STK17A	0.00102049	0.00189874	-0.352148
IER3IP1	2.70159e-05	7.88423e-05	-0.351843
MRPL34	2.70159e-05	7.88423e-05	-0.351137
PLK3	4.02537e-05	0.000101969	-0.350284
H2AFJ	0.000126959	0.000278637	-0.350091
SERTAD1	4.58951e-05	0.000114281	-0.349796
PPP1R2	0.000112141	0.000248613	-0.34979
GLIPR2	0.000126959	0.000278637	-0.349687
ICAM2	2.70159e-05	7.88423e-05	-0.348499
ARHGAP15	2.70159e-05	7.88423e-05	-0.348492
RBM39	2.70159e-05	7.88423e-05	-0.348369
NCF1	0.000183261	0.000388542	-0.347644
ZNF511	2.70159e-05	7.88423e-05	-0.347294
C4orf3	2.70159e-05	7.88423e-05	-0.347147
C1QBP	0.00102049	0.00189874	-0.347007
SMAP1	2.70159e-05	7.88423e-05	-0.345828
MGAT2	2.70159e-05	7.88423e-05	-0.344925
PDCD6	4.02537e-05	0.000101969	-0.344848
MED4	2.70159e-05	7.88423e-05	-0.344661
CALM2	4.02537e-05	0.000101969	-0.344478
C14orf119	2.70159e-05	7.88423e-05	-0.343256
ZC3H12A	3.52745e-05	9.3743e-05	-0.342817
UBXN1	2.70159e-05	7.88423e-05	-0.34243
FRG1	2.70159e-05	7.88423e-05	-0.339917
TIMM9	2.70159e-05	7.88423e-05	-0.339217
FAM200B	2.70159e-05	7.88423e-05	-0.33912
MIR4435-2HG	2.70159e-05	7.88423e-05	-0.337835
ERP29	2.70159e-05	7.88423e-05	-0.337618
TUBA4A	0.000183261	0.000388542	-0.337177
IFITM3	0.0176746	0.0274326	-0.337045
MRPL22	2.70159e-05	7.88423e-05	-0.336701
TMEM107	3.52745e-05	9.3743e-05	-0.33667
RP11-670E13.6	2.70159e-05	7.88423e-05	-0.336528
MED10	2.70159e-05	7.88423e-05	-0.336315
MPG	4.02537e-05	0.000101969	-0.335167
RP11-796E2.4	2.70159e-05	7.88423e-05	-0.334828
PCBD1	3.52745e-05	9.3743e-05	-0.333831
DECR1	2.70159e-05	7.88423e-05	-0.333599
RHOG	2.70159e-05	7.88423e-05	-0.333528
FAM26F	2.70159e-05	7.88423e-05	-0.332947
SPP1	0.00102049	0.00189874	-0.332393
RBP4	9.89656e-05	0.000221935	-0.332392
AURKAIP1	9.89656e-05	0.000221935	-0.331164
ZNHIT3	2.70159e-05	7.88423e-05	-0.331055
LY6E	0.00385953	0.00659522	-0.330795
GTF2B	2.70159e-05	7.88423e-05	-0.329622
NDUFAF2	2.70159e-05	7.88423e-05	-0.328789
CISD2	2.70159e-05	7.88423e-05	-0.328562
PDCL3	2.70159e-05	7.88423e-05	-0.327992
NTMT1	2.70159e-05	7.88423e-05	-0.327775
CH17-373J23.1	2.70159e-05	7.88423e-05	-0.32748
MPC1	2.70159e-05	7.88423e-05	-0.327337
TRA2B	2.70159e-05	7.88423e-05	-0.327123
DUSP23	9.89656e-05	0.000221935	-0.327099
GCSH	2.70159e-05	7.88423e-05	-0.326445
SOCS1	4.02537e-05	0.000101969	-0.325613
UQCRHL	2.70159e-05	7.88423e-05	-0.324905
PSMA3	2.70159e-05	7.88423e-05	-0.324335
CRCT1	0.00877463	0.0142511	-0.324246
SH2D1A	2.70159e-05	7.88423e-05	-0.32415
TIMM10	2.70159e-05	7.88423e-05	-0.323864
ZSWIM7	2.70159e-05	7.88423e-05	-0.323516
PRR34-AS1	2.70159e-05	7.88423e-05	-0.322849
LLNLR-245B6.1	2.70159e-05	7.88423e-05	-0.322648
SAMD3	2.70159e-05	7.88423e-05	-0.322044
PRAF2	2.70159e-05	7.88423e-05	-0.321227
LAGE3	4.02537e-05	0.000101969	-0.321098
CD8A	3.52745e-05	9.3743e-05	-0.320904
TMEM261	2.70159e-05	7.88423e-05	-0.320718
IFI27	0.00814255	0.0132455	-0.320323
ZFP36L2	0.23555	0.284959	-0.320228
MTRNR2L1	2.70159e-05	7.88423e-05	-0.319893
CTSC	0.0012642	0.00232523	-0.319817
RHOC	0.000915678	0.00172133	-0.319784
CCDC109B	4.02537e-05	0.000101969	-0.319468
ATF3	0.000372908	0.000743429	-0.319379
C15orf61	2.70159e-05	7.88423e-05	-0.319164
NME2	2.70159e-05	7.88423e-05	-0.31835
UCHL3	2.70159e-05	7.88423e-05	-0.318095
CD58	2.70159e-05	7.88423e-05	-0.3178
PHB	2.70159e-05	7.88423e-05	-0.31767
STX8	2.70159e-05	7.88423e-05	-0.317232
CTA-29F11.1	2.70159e-05	7.88423e-05	-0.317187
DCXR	3.08839e-05	8.44169e-05	-0.316418
RNASE6	2.70159e-05	7.88423e-05	-0.316402
ATP1B3	0.00385953	0.00659522	-0.315674
TOPORS-AS1	2.70159e-05	7.88423e-05	-0.315656
OTUD6B-AS1	2.70159e-05	7.88423e-05	-0.314877
WFDC2	0.00564429	0.00942092	-0.314858
ACTB	0.0308144	0.0457288	-0.314852
NME3	0.000126959	0.000278637	-0.31438
UFD1L	2.70159e-05	7.88423e-05	-0.314294
METTL12	2.70159e-05	7.88423e-05	-0.313601
NIFK	2.70159e-05	7.88423e-05	-0.313415
TRGC2	2.70159e-05	7.88423e-05	-0.313407
PRMT9	2.70159e-05	7.88423e-05	-0.313067
SQRDL	2.70159e-05	7.88423e-05	-0.31268
MRPS28	2.70159e-05	7.88423e-05	-0.312644
LEPROTL1	4.02537e-05	0.000101969	-0.312161
FYB	5.95028e-05	0.00014159	-0.311931
S1PR4	4.58951e-05	0.000114281	-0.31157
FCGR1A	5.2281e-05	0.000127482	-0.311373
CNIH4	2.70159e-05	7.88423e-05	-0.31109
FCN1	0.0026032	0.00455958	-0.311077
CWC15	2.70159e-05	7.88423e-05	-0.311028
TNFAIP6	2.70159e-05	7.88423e-05	-0.310656
MGST2	3.52745e-05	9.3743e-05	-0.310339
SMIM22	2.70159e-05	7.88423e-05	-0.310114
THOC7	2.70159e-05	7.88423e-05	-0.309184
POLR1D	0.000233043	0.000482385	-0.308456
RPLP0	0.000126959	0.000278637	-0.307275
INTS6	3.08839e-05	8.44169e-05	-0.307102
EIF3F	0.00814255	0.0132455	-0.306189
SVBP	2.70159e-05	7.88423e-05	-0.306009
PSMB8	2.70159e-05	7.88423e-05	-0.305458
TMEM251	2.70159e-05	7.88423e-05	-0.305188
ORMDL1	2.70159e-05	7.88423e-05	-0.304957
RP11-51J9.5	2.70159e-05	7.88423e-05	-0.304684
PSMG2	2.70159e-05	7.88423e-05	-0.30417
MRPL32	2.70159e-05	7.88423e-05	-0.303482
MT1A	2.70159e-05	7.88423e-05	-0.302801
TMEM243	8.72613e-05	0.000199372	-0.302035
WTAP	4.58951e-05	0.000114281	-0.302018
CCDC53	2.70159e-05	7.88423e-05	-0.300972
SDR39U1	2.70159e-05	7.88423e-05	-0.30011
C19orf24	8.72613e-05	0.000199372	-0.299842
KYNU	2.70159e-05	7.88423e-05	-0.297893
NBL1	0.000820915	0.00155349	-0.297376
ALKBH7	7.68734e-05	0.00017792	-0.297052
CAMLG	2.70159e-05	7.88423e-05	-0.295849
MPLKIP	3.08839e-05	8.44169e-05	-0.29542
MRPL43	2.70159e-05	7.88423e-05	-0.295371
CAMK1	2.70159e-05	7.88423e-05	-0.294951
IFRD1	9.89656e-05	0.000221935	-0.294568
EEF1G	2.70159e-05	7.88423e-05	-0.294249
JAML	8.72613e-05	0.000199372	-0.293914
LPXN	2.70159e-05	7.88423e-05	-0.29334
CFDP1	2.70159e-05	7.88423e-05	-0.292893
TRAPPC6A	2.70159e-05	7.88423e-05	-0.29244
LSM12	2.70159e-05	7.88423e-05	-0.290693
TWF2	3.08839e-05	8.44169e-05	-0.290282
CISD1	2.70159e-05	7.88423e-05	-0.290064
TNFAIP8	2.70159e-05	7.88423e-05	-0.289972
NXT1	4.02537e-05	0.000101969	-0.289864
NUDT1	2.70159e-05	7.88423e-05	-0.28929
RASGEF1B	0.000112141	0.000248613	-0.2881
FAM96A	2.70159e-05	7.88423e-05	-0.287468
HNRNPA1	0.000206749	0.000431793	-0.287262
FDX1	8.72613e-05	0.000199372	-0.287052
AC016831.7	2.70159e-05	7.88423e-05	-0.286541
SDHC	2.70159e-05	7.88423e-05	-0.286413
MRPS12	2.70159e-05	7.88423e-05	-0.28625
RBM4	2.70159e-05	7.88423e-05	-0.285889
MRPL13	2.70159e-05	7.88423e-05	-0.284543
CHMP2A	4.02537e-05	0.000101969	-0.28395
BID	3.08839e-05	8.44169e-05	-0.283171
BEST1	3.52745e-05	9.3743e-05	-0.282998
NR4A1	0.0727362	0.100191	-0.282949
U2AF1L4	2.70159e-05	7.88423e-05	-0.282631
FAM89B	2.70159e-05	7.88423e-05	-0.282486
GLRX2	2.70159e-05	7.88423e-05	-0.282038
SNHG12	2.70159e-05	7.88423e-05	-0.281954
NACA2	2.70159e-05	7.88423e-05	-0.281829
SERPINB2	2.70159e-05	7.88423e-05	-0.281246
MRPL9	2.70159e-05	7.88423e-05	-0.281185
MIR155HG	2.70159e-05	7.88423e-05	-0.280448
DHRS4L2	2.70159e-05	7.88423e-05	-0.27913
KIF22	2.70159e-05	7.88423e-05	-0.278387
VIMP	5.2281e-05	0.000127482	-0.278346
NR4A3	0.000143609	0.000310052	-0.277835
MRPL40	2.70159e-05	7.88423e-05	-0.277749
TECR	2.70159e-05	7.88423e-05	-0.276586
TMEM126B	2.70159e-05	7.88423e-05	-0.275766
ABHD14A	2.70159e-05	7.88423e-05	-0.275584
POLR3K	2.70159e-05	7.88423e-05	-0.275472
NSA2	3.08839e-05	8.44169e-05	-0.27544
CD96	2.70159e-05	7.88423e-05	-0.274902
C19orf66	2.70159e-05	7.88423e-05	-0.274532
EIF5AL1	2.70159e-05	7.88423e-05	-0.273973
MT1F	2.70159e-05	7.88423e-05	-0.273481
WBP5	0.00156069	0.00282092	-0.273228
MRPL4	3.52745e-05	9.3743e-05	-0.273118
PSTPIP1	2.70159e-05	7.88423e-05	-0.272876
A1BG	2.70159e-05	7.88423e-05	-0.272389
GYPC	0.00619372	0.0102812	-0.271913
AP006222.2	2.70159e-05	7.88423e-05	-0.271777
TRGC1	2.70159e-05	7.88423e-05	-0.270857
SNHG7	0.000372908	0.000743429	-0.2704
TAF12	2.70159e-05	7.88423e-05	-0.270351
TPGS1	4.02537e-05	0.000101969	-0.269558
DCTN3	2.70159e-05	7.88423e-05	-0.268748
MAGOHB	2.70159e-05	7.88423e-05	-0.268608
PTPN7	2.70159e-05	7.88423e-05	-0.267984
COX7A1	0.000331994	0.000667531	-0.267819
UBE2D1	5.2281e-05	0.000127482	-0.267795
ARL6IP1	3.08839e-05	8.44169e-05	-0.267402
PBDC1	2.70159e-05	7.88423e-05	-0.267326
RGS19	4.58951e-05	0.000114281	-0.267106
UCP2	0.0012642	0.00232523	-0.266825
SYTL3	4.02537e-05	0.000101969	-0.266821
RP5-839B4.8	4.02537e-05	0.000101969	-0.266749
PTGER2	4.02537e-05	0.000101969	-0.266363
U2AF1	2.70159e-05	7.88423e-05	-0.266331
SKAP1	2.70159e-05	7.88423e-05	-0.266325
POLD4	2.70159e-05	7.88423e-05	-0.266151
FIP1L1	2.70159e-05	7.88423e-05	-0.266083
IL10	2.70159e-05	7.88423e-05	-0.265885
TLE4	7.68734e-05	0.00017792	-0.265655
IGBP1	2.70159e-05	7.88423e-05	-0.265551
TRAPPC2P1	2.70159e-05	7.88423e-05	-0.26527
EIF3M	2.70159e-05	7.88423e-05	-0.265129
MT-ND4L	0.120863	0.157955	-0.26473
H2AFY	0.0012642	0.00232523	-0.264325
C1D	2.70159e-05	7.88423e-05	-0.263678
CRNN	0.0479897	0.0687312	-0.263216
PILRA	0.000112141	0.000248613	-0.263211
MALL	0.0012642	0.00232523	-0.263123
HCFC1R1	2.70159e-05	7.88423e-05	-0.262893
PPP1CA	3.52745e-05	9.3743e-05	-0.262878
COA3	2.70159e-05	7.88423e-05	-0.262467
EIF5A	0.0285332	0.0424798	-0.261502
PLGRKT	2.70159e-05	7.88423e-05	-0.260229
MRPS18A	2.70159e-05	7.88423e-05	-0.260003
TPI1	0.000206749	0.000431793	-0.259738
HOTAIRM1	2.70159e-05	7.88423e-05	-0.259716
ACYP1	2.70159e-05	7.88423e-05	-0.259534
MPHOSPH6	2.70159e-05	7.88423e-05	-0.2595
TMED1	2.70159e-05	7.88423e-05	-0.259044
NUDT5	2.70159e-05	7.88423e-05	-0.25896
CEBPB	0.0943623	0.127545	-0.258329
MRPL11	2.70159e-05	7.88423e-05	-0.257914
TRAT1	2.70159e-05	7.88423e-05	-0.257383
OSM	2.70159e-05	7.88423e-05	-0.25726
RP11-758H9.2	2.70159e-05	7.88423e-05	-0.257089
PRDX5	0.0137545	0.0216658	-0.256696
PPAN	2.70159e-05	7.88423e-05	-0.256443
WSB1	0.00113632	0.00210404	-0.2563
RP11-108M9.4	2.70159e-05	7.88423e-05	-0.256266
NDUFB5	2.70159e-05	7.88423e-05	-0.255946
PIGP	2.70159e-05	7.88423e-05	-0.255643
EIF3G	3.08839e-05	8.44169e-05	-0.255194
FUOM	2.70159e-05	7.88423e-05	-0.255186
GLA	2.70159e-05	7.88423e-05	-0.255037
PPIF	0.000112141	0.000248613	-0.254737
BLOC1S2	2.70159e-05	7.88423e-05	-0.254672
TMEM70	4.02537e-05	0.000101969	-0.254233
HYI	2.70159e-05	7.88423e-05	-0.253991
TCEAL8	3.08839e-05	8.44169e-05	-0.253212
MRPL1	2.70159e-05	7.88423e-05	-0.252874
FCGR2A	0.0026032	0.00455958	-0.252508
CD99	0.0225413	0.0343341	-0.252273
CH17-340M24.3	2.70159e-05	7.88423e-05	-0.252271
POP5	2.70159e-05	7.88423e-05	-0.252252
HNMT	0.00140525	0.0025683	-0.252193
TMEM208	2.70159e-05	7.88423e-05	-0.252179
ZCRB1	2.70159e-05	7.88423e-05	-0.25108
SNRNP27	2.70159e-05	7.88423e-05	-0.250918
SP110	2.70159e-05	7.88423e-05	-0.2509
SLC25A5	0.00029531	0.000597284	-0.250772
STAT4	3.08839e-05	8.44169e-05	-0.250745
NAPRT	8.72613e-05	0.000199372	-0.250568
C18orf32	2.70159e-05	7.88423e-05	-0.250462
CD160	2.70159e-05	7.88423e-05	-0.250123
SVIP	2.70159e-05	7.88423e-05	-0.249821
NFU1	2.70159e-05	7.88423e-05	-0.249366
TMEM14C	0.000126959	0.000278637	-0.249361
NDUFA8	2.70159e-05	7.88423e-05	-0.249307
SLC25A6	0.000469254	0.000919883	-0.24907
CHURC1	2.70159e-05	7.88423e-05	-0.248587
ECI2	2.70159e-05	7.88423e-05	-0.248577
WAS	4.58951e-05	0.000114281	-0.248565
RILPL2	9.89656e-05	0.000221935	-0.248024
EPC1	2.70159e-05	7.88423e-05	-0.247464
EXOSC8	2.70159e-05	7.88423e-05	-0.246265
TWISTNB	2.70159e-05	7.88423e-05	-0.245988
EIF3H	3.52745e-05	9.3743e-05	-0.245884
LTC4S	2.70159e-05	7.88423e-05	-0.245758
INHBA	0.00287623	0.00501213	-0.245492
CRIPT	2.70159e-05	7.88423e-05	-0.245203
CYB561D2	2.70159e-05	7.88423e-05	-0.244958
CD8B	2.70159e-05	7.88423e-05	-0.244262
JOSD2	4.58951e-05	0.000114281	-0.244171
HOPX	0.737954	0.76153	-0.243654
TGIF1	4.58951e-05	0.000114281	-0.243331
PTRH1	2.70159e-05	7.88423e-05	-0.24332
RAB30-AS1	2.70159e-05	7.88423e-05	-0.243267
NAA20	2.70159e-05	7.88423e-05	-0.243098
NMB	2.70159e-05	7.88423e-05	-0.242752
GPR171	2.70159e-05	7.88423e-05	-0.242476
C15orf57	2.70159e-05	7.88423e-05	-0.24165
ARMCX6	2.70159e-05	7.88423e-05	-0.240603
TATDN1	2.70159e-05	7.88423e-05	-0.240596
PTS	2.70159e-05	7.88423e-05	-0.240581
C12orf45	2.70159e-05	7.88423e-05	-0.240557
DEDD2	0.00814255	0.0132455	-0.240486
DNAJC7	2.70159e-05	7.88423e-05	-0.240434
SUMO1	2.70159e-05	7.88423e-05	-0.239737
TIPIN	2.70159e-05	7.88423e-05	-0.239011
NPM3	2.70159e-05	7.88423e-05	-0.238879
MTHFD2	0.00113632	0.00210404	-0.238475
TSPYL2	0.00564429	0.00942092	-0.237793
CCR7	2.70159e-05	7.88423e-05	-0.237123
NDUFS3	3.52745e-05	9.3743e-05	-0.236983
PTGER4	0.00890484	0.0144254	-0.236788
EGR2	4.02537e-05	0.000101969	-0.236733
LUC7L2	2.70159e-05	7.88423e-05	-0.236147
COPS5	2.70159e-05	7.88423e-05	-0.235064
NUTM2B-AS1	2.70159e-05	7.88423e-05	-0.234807
HSPH1	0.00513921	0.00861538	-0.234682
PLA2G16	2.70159e-05	7.88423e-05	-0.234631
S100B	3.52745e-05	9.3743e-05	-0.234503
HNRNPU-AS1	2.70159e-05	7.88423e-05	-0.234219
CD68	0.0285332	0.0424798	-0.234217
CDC42	3.52745e-05	9.3743e-05	-0.234177
MAZ	2.70159e-05	7.88423e-05	-0.233934
SLURP1	0.0108622	0.0174089	-0.233716
RNF149	5.95028e-05	0.00014159	-0.233618
MED11	2.70159e-05	7.88423e-05	-0.23337
SPN	2.70159e-05	7.88423e-05	-0.232847
DNPH1	0.000143609	0.000310052	-0.232768
NINJ1	0.00113632	0.00210404	-0.232698
VSIG4	0.0244041	0.0370174	-0.232227
ATG101	2.70159e-05	7.88423e-05	-0.231737
EMC4	3.08839e-05	8.44169e-05	-0.231564
NT5C	0.00026245	0.000538543	-0.231387
ACP1	2.70159e-05	7.88423e-05	-0.231348
MZB1	0.00287623	0.00501213	-0.23132
C2	4.02537e-05	0.000101969	-0.23125
SPI1	0.136137	0.176502	-0.23115
HNRNPA1L2	2.70159e-05	7.88423e-05	-0.230317
CLEC10A	0.000331994	0.000667531	-0.229856
RBM3	6.76626e-05	0.000158499	-0.22934
CCZ1	2.70159e-05	7.88423e-05	-0.229029
RNPS1	3.08839e-05	8.44169e-05	-0.228697
ITGB7	2.70159e-05	7.88423e-05	-0.228395
IL6	5.95028e-05	0.00014159	-0.228319
EIF1AY	0.00188718	0.00338652	-0.227981
LSM4	0.00385953	0.00659522	-0.227978
RP11-347P5.1	2.70159e-05	7.88423e-05	-0.22682
SMIM19	2.70159e-05	7.88423e-05	-0.226262
NCF4	4.02537e-05	0.000101969	-0.22584
ACYP2	2.70159e-05	7.88423e-05	-0.225716
SQSTM1	0.345751	0.384085	-0.225627
EXOSC1	2.70159e-05	7.88423e-05	-0.225611
PIGF	2.70159e-05	7.88423e-05	-0.225214
PRPF18	2.70159e-05	7.88423e-05	-0.225171
MITD1	2.70159e-05	7.88423e-05	-0.225039
M6PR	3.08839e-05	8.44169e-05	-0.224845
RSRC1	2.70159e-05	7.88423e-05	-0.22474
MED30	4.02537e-05	0.000101969	-0.224705
SH3BGRL	0.000206749	0.000431793	-0.224526
SNRPA1	2.70159e-05	7.88423e-05	-0.224369
ZCCHC10	2.70159e-05	7.88423e-05	-0.223951
ZAP70	5.95028e-05	0.00014159	-0.223791
C5orf56	4.02537e-05	0.000101969	-0.22309
SH2D2A	2.70159e-05	7.88423e-05	-0.2228
TRMT10C	2.70159e-05	7.88423e-05	-0.222445
AP3S1	4.02537e-05	0.000101969	-0.221977
PSMA3-AS1	3.08839e-05	8.44169e-05	-0.221958
PDCD10	2.70159e-05	7.88423e-05	-0.221272
SLC16A3	0.00513921	0.00861538	-0.221101
SNHG19	2.70159e-05	7.88423e-05	-0.220261
IRF1	0.00424971	0.00723212	-0.219336
NDUFAF4	2.70159e-05	7.88423e-05	-0.21913
OSER1	2.70159e-05	7.88423e-05	-0.219106
DCTPP1	2.70159e-05	7.88423e-05	-0.219048
AC058791.1	2.70159e-05	7.88423e-05	-0.21898
RP1-313I6.12	2.70159e-05	7.88423e-05	-0.215712
HDAC10	2.70159e-05	7.88423e-05	-0.215697
CARD19	0.000143609	0.000310052	-0.215683
TNFSF13B	0.000331994	0.000667531	-0.215301
FAM173A	0.00140525	0.0025683	-0.214962
MATK	0.000206749	0.000431793	-0.214577
DNAJC4	4.02537e-05	0.000101969	-0.214567
EBP	4.02537e-05	0.000101969	-0.214512
SLC11A1	0.0191832	0.0294631	-0.214417
FAAP20	0.00350216	0.00601657	-0.214372
RUNX3	9.89656e-05	0.000221935	-0.214186
OASL	2.70159e-05	7.88423e-05	-0.214169
DUSP10	2.70159e-05	7.88423e-05	-0.213919
SARNP	2.70159e-05	7.88423e-05	-0.213888
HDDC3	2.70159e-05	7.88423e-05	-0.21348
ASGR1	2.70159e-05	7.88423e-05	-0.212694
COMMD8	2.70159e-05	7.88423e-05	-0.212295
THAP2	2.70159e-05	7.88423e-05	-0.211362
COA4	3.52745e-05	9.3743e-05	-0.211194
HIGD1A	6.76626e-05	0.000158499	-0.211029
ATG12	2.70159e-05	7.88423e-05	-0.210982
EIF3E	0.000331994	0.000667531	-0.210894
AZI2	2.70159e-05	7.88423e-05	-0.210219
RP11-792A8.4	2.70159e-05	7.88423e-05	-0.209888
PTPN22	2.70159e-05	7.88423e-05	-0.209873
CMTM7	9.89656e-05	0.000221935	-0.209385
NSUN6	2.70159e-05	7.88423e-05	-0.209381
TIGIT	2.70159e-05	7.88423e-05	-0.209233
FDX1L	2.70159e-05	7.88423e-05	-0.209186
ACOT13	2.70159e-05	7.88423e-05	-0.209061
PSMC5	0.000126959	0.000278637	-0.208913
TNFRSF18	2.70159e-05	7.88423e-05	-0.208757
SSSCA1	2.70159e-05	7.88423e-05	-0.208695
VAMP5	5.2281e-05	0.000127482	-0.208563
IRF8	0.00102049	0.00189874	-0.208515
VTI1B	9.89656e-05	0.000221935	-0.208306
HPGDS	3.08839e-05	8.44169e-05	-0.208206
GABPB1	0.000469254	0.000919883	-0.207809
TMEM134	0.000162299	0.000347566	-0.207772
HSD17B10	0.000126959	0.000278637	-0.20732
AIMP1	2.70159e-05	7.88423e-05	-0.207293
STK17B	0.0074392	0.0122357	-0.207256
TBCB	0.00173183	0.00311521	-0.207006
HES1	0.0208032	0.0318085	-0.206619
RIPK2	0.00350216	0.00601657	-0.206422
NUDT22	2.70159e-05	7.88423e-05	-0.206141
BORCS8	2.70159e-05	7.88423e-05	-0.206005
COX16	2.70159e-05	7.88423e-05	-0.205509
SMIM20	2.70159e-05	7.88423e-05	-0.205227
ATF7IP2	2.70159e-05	7.88423e-05	-0.20501
DEXI	2.70159e-05	7.88423e-05	-0.204731
EAPP	2.70159e-05	7.88423e-05	-0.204677
SARAF	0.0727362	0.100191	-0.204468
C16orf54	2.70159e-05	7.88423e-05	-0.204389
SERP1	0.00424971	0.00723212	-0.203824
ALG13	5.2281e-05	0.000127482	-0.203501
RP11-598F7.3	3.08839e-05	8.44169e-05	-0.203458
TP53TG1	2.70159e-05	7.88423e-05	-0.202873
BTF3L4	2.70159e-05	7.88423e-05	-0.202613
PFDN1	2.70159e-05	7.88423e-05	-0.20241
APIP	2.70159e-05	7.88423e-05	-0.202151
MXD1	0.000525706	0.00102486	-0.202115
CSF2RA	0.00029531	0.000597284	-0.202071
KDM6B	0.0244041	0.0370174	-0.201996
YBX1	0.0244041	0.0370174	-0.201676
PRDM1	0.000588435	0.00113841	-0.2015
PPP2R3C	2.70159e-05	7.88423e-05	-0.200847
MRPS7	2.70159e-05	7.88423e-05	-0.200732
KLRC1	2.70159e-05	7.88423e-05	-0.200721
KIAA0101	2.70159e-05	7.88423e-05	-0.200501
SPAG7	2.70159e-05	7.88423e-05	-0.200451
PHF5A	2.70159e-05	7.88423e-05	-0.200354
RNASEK	2.70159e-05	7.88423e-05	-0.199934
APOD	0.00564429	0.00942092	-0.199688
MALSU1	5.2281e-05	0.000127482	-0.199546
RP11-467L13.7	2.70159e-05	7.88423e-05	-0.199307
SDHB	3.52745e-05	9.3743e-05	-0.199115
MRPL53	2.70159e-05	7.88423e-05	-0.19839
SDHD	0.000126959	0.000278637	-0.198319
TNRC6B	3.52745e-05	9.3743e-05	-0.198043
THYN1	2.70159e-05	7.88423e-05	-0.197618
SRA1	2.70159e-05	7.88423e-05	-0.196895
BBIP1	2.70159e-05	7.88423e-05	-0.196882
FCRL6	3.08839e-05	8.44169e-05	-0.196484
ICOS	2.70159e-05	7.88423e-05	-0.196235
CCL23	3.52745e-05	9.3743e-05	-0.196227
MRPS14	2.70159e-05	7.88423e-05	-0.196174
MRPS25	2.70159e-05	7.88423e-05	-0.19586
ANXA2R	2.70159e-05	7.88423e-05	-0.195858
CLEC4A	3.08839e-05	8.44169e-05	-0.195832
ARID5A	0.00102049	0.00189874	-0.195826
FAM215B	2.70159e-05	7.88423e-05	-0.195511
ESD	0.000331994	0.000667531	-0.195477
NUDCD2	2.70159e-05	7.88423e-05	-0.194416
GRPEL1	3.52745e-05	9.3743e-05	-0.194402
ERICH1	2.70159e-05	7.88423e-05	-0.194262
DPM1	2.70159e-05	7.88423e-05	-0.193945
FAM204A	2.70159e-05	7.88423e-05	-0.193774
WDR74	2.70159e-05	7.88423e-05	-0.193558
LINC00869	2.70159e-05	7.88423e-05	-0.193231
DNAJC9	2.70159e-05	7.88423e-05	-0.193058
IER5	0.0137545	0.0216658	-0.192939
MORN2	0.000372908	0.000743429	-0.19277
NABP1	0.000372908	0.000743429	-0.192684
MRPS16	3.08839e-05	8.44169e-05	-0.1926
MIR4458HG	2.70159e-05	7.88423e-05	-0.19204
AVPI1	0.0137545	0.0216658	-0.191993
IDH3G	2.70159e-05	7.88423e-05	-0.191876
CCNK	2.70159e-05	7.88423e-05	-0.191871
ARPC5L	0.000658076	0.00126127	-0.191863
TMEM60	2.70159e-05	7.88423e-05	-0.19173
RORA	0.0026032	0.00455958	-0.191149
LYSMD2	4.02537e-05	0.000101969	-0.190615
NLRP3	2.70159e-05	7.88423e-05	-0.190563
EXOSC3	2.70159e-05	7.88423e-05	-0.190532
ZMAT5	2.70159e-05	7.88423e-05	-0.190381
ARHGAP9	4.58951e-05	0.000114281	-0.19024
PPCS	2.70159e-05	7.88423e-05	-0.19011
NOP16	2.70159e-05	7.88423e-05	-0.19007
SCNM1	2.70159e-05	7.88423e-05	-0.1891
RNU12	2.70159e-05	7.88423e-05	-0.188463
EIF2S2	0.00156069	0.00282092	-0.188412
HIST3H2A	2.70159e-05	7.88423e-05	-0.188347
OFD1	2.70159e-05	7.88423e-05	-0.18799
ANKRD28	6.76626e-05	0.000158499	-0.187766
MRPL50	2.70159e-05	7.88423e-05	-0.187701
RAB9A	2.70159e-05	7.88423e-05	-0.187509
SURF1	0.00235406	0.00414421	-0.187428
CLEC12A	4.58951e-05	0.000114281	-0.187244
TFPT	2.70159e-05	7.88423e-05	-0.186946
CRTAM	2.70159e-05	7.88423e-05	-0.186579
TUBB2A	0.000206749	0.000431793	-0.186434
SLA	0.000183261	0.000388542	-0.186259
IL10RA	0.00029531	0.000597284	-0.186188
CLK1	0.000372908	0.000743429	-0.185937
NKTR	7.68734e-05	0.00017792	-0.185804
LINC00861	2.70159e-05	7.88423e-05	-0.185555
AGRP	2.70159e-05	7.88423e-05	-0.185418
TRA2A	0.000233043	0.000482385	-0.185324
C10orf11	3.08839e-05	8.44169e-05	-0.185292
NDUFV3	5.2281e-05	0.000127482	-0.185275
ZFPL1	2.70159e-05	7.88423e-05	-0.184973
NOL7	0.0115882	0.0185187	-0.184583
CENPW	2.70159e-05	7.88423e-05	-0.183823
EMC7	2.70159e-05	7.88423e-05	-0.183763
CASP1	9.89656e-05	0.000221935	-0.183614
FUS	0.000525706	0.00102486	-0.183599
AC006129.2	2.70159e-05	7.88423e-05	-0.183498
RPP21	2.70159e-05	7.88423e-05	-0.183433
CMB9-22P13.1	2.70159e-05	7.88423e-05	-0.183418
PRDX4	3.08839e-05	8.44169e-05	-0.18318
MRPL48	2.70159e-05	7.88423e-05	-0.183075
PSMA5	9.89656e-05	0.000221935	-0.182155
MTX1	2.70159e-05	7.88423e-05	-0.181653
ZC3H15	8.72613e-05	0.000199372	-0.181441
RP11-727F15.9	2.70159e-05	7.88423e-05	-0.181433
GNG2	0.00140525	0.0025683	-0.181361
ATG3	2.70159e-05	7.88423e-05	-0.181023
TTC14	2.70159e-05	7.88423e-05	-0.180503
RNF113A	2.70159e-05	7.88423e-05	-0.180405
RNMT	5.2281e-05	0.000127482	-0.180204
PCMT1	2.70159e-05	7.88423e-05	-0.179744
ANKRD39	2.70159e-05	7.88423e-05	-0.179731
PITPNA-AS1	2.70159e-05	7.88423e-05	-0.179545
INO80C	2.70159e-05	7.88423e-05	-0.179491
USP3	2.70159e-05	7.88423e-05	-0.179152
ZNF267	2.70159e-05	7.88423e-05	-0.178816
PAFAH1B3	2.70159e-05	7.88423e-05	-0.177412
MGMT	2.70159e-05	7.88423e-05	-0.176078
SREK1IP1	2.70159e-05	7.88423e-05	-0.176013
NNMT	0.055347	0.0785418	-0.175926
PHKG1	2.70159e-05	7.88423e-05	-0.175581
MEG3	3.08839e-05	8.44169e-05	-0.175451
CCL19	0.0026032	0.00455958	-0.175065
SNAPIN	2.70159e-05	7.88423e-05	-0.174691
SH3BP5	3.08839e-05	8.44169e-05	-0.174508
ISCA2	2.70159e-05	7.88423e-05	-0.174068
CTAG2	0.0431144	0.0621614	-0.174062
OPN3	2.70159e-05	7.88423e-05	-0.173921
CPVL	0.000588435	0.00113841	-0.17388
TM2D1	2.70159e-05	7.88423e-05	-0.173713
LINC01481	2.70159e-05	7.88423e-05	-0.173458
PIGBOS1	2.70159e-05	7.88423e-05	-0.173301
SSNA1	9.89656e-05	0.000221935	-0.173242
ANG	2.70159e-05	7.88423e-05	-0.172706
RP11-140K17.3	2.70159e-05	7.88423e-05	-0.172446
SIGIRR	0.00890484	0.0144254	-0.172278
FCMR	2.70159e-05	7.88423e-05	-0.172193
MRPS31	2.70159e-05	7.88423e-05	-0.17198
MIR222HG	2.70159e-05	7.88423e-05	-0.171893
AP1S2	0.00102049	0.00189874	-0.171875
SIT1	2.70159e-05	7.88423e-05	-0.171697
VMO1	2.70159e-05	7.88423e-05	-0.170915
POP7	2.70159e-05	7.88423e-05	-0.170723
BDH2	2.70159e-05	7.88423e-05	-0.169551
NUBP1	2.70159e-05	7.88423e-05	-0.169533
HAVCR2	5.2281e-05	0.000127482	-0.169396
LACTB2	2.70159e-05	7.88423e-05	-0.168846
PIM2	0.000820915	0.00155349	-0.168597
C1orf54	2.70159e-05	7.88423e-05	-0.168557
CHIC2	9.89656e-05	0.000221935	-0.168191
RP11-707G18.1	2.70159e-05	7.88423e-05	-0.168155
ANAPC10	2.70159e-05	7.88423e-05	-0.168009
MDM4	2.70159e-05	7.88423e-05	-0.167711
TXK	4.02537e-05	0.000101969	-0.167708
HAUS1	2.70159e-05	7.88423e-05	-0.166812
C1orf52	2.70159e-05	7.88423e-05	-0.166458
CD86	0.000331994	0.000667531	-0.166293
TBX21	3.08839e-05	8.44169e-05	-0.166104
S100A14	0.361533	0.400923	-0.165554
OSTF1	0.00140525	0.0025683	-0.165492
F8A1	6.76626e-05	0.000158499	-0.16512
CD300A	0.000112141	0.000248613	-0.165017
TTC39C	0.000143609	0.000310052	-0.164588
HYPK	2.70159e-05	7.88423e-05	-0.164339
SDHAF3	2.70159e-05	7.88423e-05	-0.164319
ELOF1	2.70159e-05	7.88423e-05	-0.16417
SP140	2.70159e-05	7.88423e-05	-0.163678
IMMP1L	2.70159e-05	7.88423e-05	-0.163384
LINC00685	2.70159e-05	7.88423e-05	-0.162869
CRNDE	0.0106232	0.017064	-0.162554
C11orf1	2.70159e-05	7.88423e-05	-0.162548
2006-09-01	0.000372908	0.000743429	-0.161881
ITK	4.02537e-05	0.000101969	-0.161826
CCL14	2.70159e-05	7.88423e-05	-0.16179
RP11-660L16.2	2.70159e-05	7.88423e-05	-0.16168
GEMIN7	2.70159e-05	7.88423e-05	-0.161216
ILF3-AS1	0.000820915	0.00155349	-0.16118
COX19	2.70159e-05	7.88423e-05	-0.161102
PPP1R10	0.00026245	0.000538543	-0.160847
PSMG3	2.70159e-05	7.88423e-05	-0.160657
ERVK3-1	2.70159e-05	7.88423e-05	-0.160565
ABHD3	0.000162299	0.000347566	-0.160303
CRBN	2.70159e-05	7.88423e-05	-0.160276
GCA	0.0126303	0.0199951	-0.160032
RPP38	2.70159e-05	7.88423e-05	-0.159385
CD33	4.02537e-05	0.000101969	-0.158801
TMEM14A	2.70159e-05	7.88423e-05	-0.158553
JPX	2.70159e-05	7.88423e-05	-0.158213
ACAT2	3.08839e-05	8.44169e-05	-0.158136
LYRM5	2.70159e-05	7.88423e-05	-0.157821
SERPINB9	0.0012642	0.00232523	-0.157652
TRAPPC3	2.70159e-05	7.88423e-05	-0.157635
PROCR	0.000112141	0.000248613	-0.157508
C8orf76	2.70159e-05	7.88423e-05	-0.157459
ZCCHC17	2.70159e-05	7.88423e-05	-0.157098
ERV3-1	3.08839e-05	8.44169e-05	-0.156463
ATP5F1	0.000418499	0.000829275	-0.156294
EPSTI1	9.89656e-05	0.000221935	-0.156078
CTC-425F1.4	2.70159e-05	7.88423e-05	-0.155768
AGTRAP	5.2281e-05	0.000127482	-0.155588
EXOSC4	2.70159e-05	7.88423e-05	-0.155317
BEX2	5.95028e-05	0.00014159	-0.155269
PPIH	2.70159e-05	7.88423e-05	-0.155169
RABIF	2.70159e-05	7.88423e-05	-0.155145
METTL21A	3.08839e-05	8.44169e-05	-0.155037
MYL6B	2.70159e-05	7.88423e-05	-0.154289
TFF3	0.000469254	0.000919883	-0.154203
RASGRP2	0.000418499	0.000829275	-0.154064
BOLA2B	2.70159e-05	7.88423e-05	-0.153817
ELF1	0.000126959	0.000278637	-0.153634
ARID5B	0.000658076	0.00126127	-0.153296
BEX4	7.68734e-05	0.00017792	-0.153285
LY9	2.70159e-05	7.88423e-05	-0.153237
PLBD1	0.055347	0.0785418	-0.153235
HSCB	2.70159e-05	7.88423e-05	-0.153131
LYPLAL1	2.70159e-05	7.88423e-05	-0.15293
UBE2D2	0.00385953	0.00659522	-0.152759
USE1	2.70159e-05	7.88423e-05	-0.15255
HOXB2	8.72613e-05	0.000199372	-0.152516
RBFA	2.70159e-05	7.88423e-05	-0.15245
GPS2	2.70159e-05	7.88423e-05	-0.15221
SLC25A19	2.70159e-05	7.88423e-05	-0.1522
TM6SF1	2.70159e-05	7.88423e-05	-0.152059
PQBP1	2.70159e-05	7.88423e-05	-0.151985
RFXANK	2.70159e-05	7.88423e-05	-0.151101
LAT2	0.000126959	0.000278637	-0.151049
DLGAP1-AS1	2.70159e-05	7.88423e-05	-0.150943
TNFAIP8L2	2.70159e-05	7.88423e-05	-0.150778
NOL12	2.70159e-05	7.88423e-05	-0.150759
MOB4	3.08839e-05	8.44169e-05	-0.150518
TANK	0.000162299	0.000347566	-0.150401
CCDC12	2.70159e-05	7.88423e-05	-0.15032
HSH2D	0.000525706	0.00102486	-0.150191
CD79B	3.52745e-05	9.3743e-05	-0.150097
CD40LG	3.08839e-05	8.44169e-05	-0.150009
RP11-14N7.2	2.70159e-05	7.88423e-05	-0.14993
OXLD1	4.02537e-05	0.000101969	-0.149928
FBXL15	0.00156069	0.00282092	-0.149893
ELP5	0.00619372	0.0102812	-0.14958
PXMP2	2.70159e-05	7.88423e-05	-0.148917
SURF2	2.70159e-05	7.88423e-05	-0.14878
FGGY	4.58951e-05	0.000114281	-0.148621
RP11-255M2.3	2.70159e-05	7.88423e-05	-0.148599
ADA	2.70159e-05	7.88423e-05	-0.148519
FGFR1OP2	0.000588435	0.00113841	-0.148449
CARHSP1	2.70159e-05	7.88423e-05	-0.147834
MRPL24	0.000525706	0.00102486	-0.147736
SCIMP	8.72613e-05	0.000199372	-0.147262
CORO7	2.70159e-05	7.88423e-05	-0.146639
PABPN1	3.08839e-05	8.44169e-05	-0.146537
TBPL1	2.70159e-05	7.88423e-05	-0.1465
RP11-295G20.2	2.70159e-05	7.88423e-05	-0.146314
RP11-1008C21.1	7.68734e-05	0.00017792	-0.146264
CLNS1A	2.70159e-05	7.88423e-05	-0.146055
TXNDC9	2.70159e-05	7.88423e-05	-0.145808
ANKHD1	2.70159e-05	7.88423e-05	-0.145489
ARL16	2.70159e-05	7.88423e-05	-0.145084
CTD-2336O2.1	4.02537e-05	0.000101969	-0.145059
PSMB7	0.000735319	0.00140069	-0.14467
ST20	2.70159e-05	7.88423e-05	-0.144649
AIMP2	2.70159e-05	7.88423e-05	-0.14456
CFP	0.00235406	0.00414421	-0.144515
FAM104B	5.2281e-05	0.000127482	-0.144385
MTFP1	2.70159e-05	7.88423e-05	-0.144371
RP3-395M20.12	4.02537e-05	0.000101969	-0.144204
HIST1H1C	3.52745e-05	9.3743e-05	-0.144202
PSMG4	2.70159e-05	7.88423e-05	-0.144024
AC004951.6	2.70159e-05	7.88423e-05	-0.143965
LRIF1	2.70159e-05	7.88423e-05	-0.143579
PET117	2.70159e-05	7.88423e-05	-0.143457
RNF166	0.000658076	0.00126127	-0.143294
ABHD5	0.000735319	0.00140069	-0.142997
RTFDC1	2.70159e-05	7.88423e-05	-0.142942
GALT	2.70159e-05	7.88423e-05	-0.142839
CRABP2	9.89656e-05	0.000221935	-0.141649
ATP5L2	2.70159e-05	7.88423e-05	-0.141597
CATSPER1	2.70159e-05	7.88423e-05	-0.140555
MRPL16	8.72613e-05	0.000199372	-0.140543
SLC25A33	4.02537e-05	0.000101969	-0.140525
GNA15	0.000233043	0.000482385	-0.140034
NOSIP	3.52745e-05	9.3743e-05	-0.139914
DUSP4	0.00317516	0.0055047	-0.13934
ALG5	3.08839e-05	8.44169e-05	-0.139325
GPR132	4.02537e-05	0.000101969	-0.138906
TMEM91	2.70159e-05	7.88423e-05	-0.138626
TMEM71	2.70159e-05	7.88423e-05	-0.13814
TRG-AS1	2.70159e-05	7.88423e-05	-0.138126
EAF2	2.70159e-05	7.88423e-05	-0.13808
EIF1AX	0.000162299	0.000347566	-0.137908
ZNF32	2.70159e-05	7.88423e-05	-0.137503
PSMB2	0.00973025	0.0156858	-0.137472
FLT3LG	5.95028e-05	0.00014159	-0.137284
PTOV1	0.000658076	0.00126127	-0.137122
MRPS34	0.0176746	0.0274326	-0.137112
MRPS17	2.70159e-05	7.88423e-05	-0.136755
AGR3	0.0137545	0.0216658	-0.136675
ZBTB20	5.95028e-05	0.00014159	-0.136635
TMEM50A	0.000206749	0.000431793	-0.13654
ARF5	0.113746	0.149225	-0.136502
ISY1	2.70159e-05	7.88423e-05	-0.136458
GRAP2	0.000331994	0.000667531	-0.135682
ZDHHC12	2.70159e-05	7.88423e-05	-0.135426
IGFLR1	2.70159e-05	7.88423e-05	-0.135306
GPBP1	0.00619372	0.0102812	-0.135183
HAX1	5.2281e-05	0.000127482	-0.135103
MTRNR2L6	2.70159e-05	7.88423e-05	-0.135018
VMA21	0.00029531	0.000597284	-0.134708
ZC3H8	2.70159e-05	7.88423e-05	-0.134696
SNAPC5	3.08839e-05	8.44169e-05	-0.134627
UBE2N	0.000206749	0.000431793	-0.134567
MRPS11	2.70159e-05	7.88423e-05	-0.134551
DBF4	2.70159e-05	7.88423e-05	-0.134457
CD27	0.00029531	0.000597284	-0.13441
NRBF2	2.70159e-05	7.88423e-05	-0.133628
TNFSF14	3.08839e-05	8.44169e-05	-0.133562
FASLG	2.70159e-05	7.88423e-05	-0.133136
PCOLCE2	0.0244041	0.0370174	-0.132868
NGFRAP1	0.0332504	0.0491515	-0.132634
MYO1F	0.00156069	0.00282092	-0.132524
S1PR5	6.76626e-05	0.000158499	-0.132313
ITGB1BP1	0.0162709	0.025417	-0.132122
CXCR3	3.08839e-05	8.44169e-05	-0.132075
CNOT4	3.08839e-05	8.44169e-05	-0.13199
CCRL2	9.89656e-05	0.000221935	-0.131723
AHI1	2.70159e-05	7.88423e-05	-0.131388
FAM104A	2.70159e-05	7.88423e-05	-0.131174
SMS	0.00619372	0.0102812	-0.131102
TMEM230	0.000206749	0.000431793	-0.13048
NOB1	2.70159e-05	7.88423e-05	-0.130282
MKKS	8.72613e-05	0.000199372	-0.130153
S100A2	0.000658076	0.00126127	-0.130085
MSR1	0.144313	0.185998	-0.129886
HIST1H1E	2.70159e-05	7.88423e-05	-0.129856
PIN1	0.00619372	0.0102812	-0.129787
PRPF31	0.000233043	0.000482385	-0.129742
CSAD	2.70159e-05	7.88423e-05	-0.129603
MTHFD2L	2.70159e-05	7.88423e-05	-0.129457
LYRM4	2.70159e-05	7.88423e-05	-0.129424
C1orf228	9.89656e-05	0.000221935	-0.129111
FGR	0.0191832	0.0294631	-0.129095
SMIM10L1	0.000735319	0.00140069	-0.128837
MMP24-AS1	0.0943623	0.127545	-0.128801
TNNI2	2.70159e-05	7.88423e-05	-0.128619
ITPA	0.00317516	0.0055047	-0.127123
C1orf131	2.70159e-05	7.88423e-05	-0.127109
NTAN1	5.2281e-05	0.000127482	-0.127107
C1orf122	0.00513921	0.00861538	-0.1269
CCDC85B	0.584056	0.6236	-0.126731
BUB3	2.70159e-05	7.88423e-05	-0.12667
GFER	0.000126959	0.000278637	-0.126561
C6orf226	2.70159e-05	7.88423e-05	-0.126446
DEFB1	2.70159e-05	7.88423e-05	-0.12629
FCGR1B	3.52745e-05	9.3743e-05	-0.126241
CD79A	9.89656e-05	0.000221935	-0.125873
C1orf50	2.70159e-05	7.88423e-05	-0.125852
TMIGD2	2.70159e-05	7.88423e-05	-0.125804
HVCN1	2.70159e-05	7.88423e-05	-0.125511
DNAJA4	0.361533	0.400923	-0.12509
ABL2	0.055347	0.0785418	-0.124969
IL2RB	0.000525706	0.00102486	-0.124772
TCTEX1D2	2.70159e-05	7.88423e-05	-0.124753
TMEM223	3.08839e-05	8.44169e-05	-0.124712
WDR83	2.70159e-05	7.88423e-05	-0.124413
WDR61	3.52745e-05	9.3743e-05	-0.124261
C2orf76	2.70159e-05	7.88423e-05	-0.12376
YBEY	2.70159e-05	7.88423e-05	-0.123705
ZNF394	0.000331994	0.000667531	-0.123585
TBCC	0.000820915	0.00155349	-0.123433
GAR1	2.70159e-05	7.88423e-05	-0.123368
MED6	2.70159e-05	7.88423e-05	-0.123203
UBE2V1	2.70159e-05	7.88423e-05	-0.123184
CASP4	0.000143609	0.000310052	-0.123063
USP16	0.00029531	0.000597284	-0.123034
C17orf49	2.70159e-05	7.88423e-05	-0.122733
SFTPC	0.692552	0.720134	-0.122613
TMA16	3.08839e-05	8.44169e-05	-0.122483
NSMCE1	0.000143609	0.000310052	-0.12245
MIS18BP1	0.000233043	0.000482385	-0.122329
RP11-596C23.2	2.70159e-05	7.88423e-05	-0.122286
C3orf14	2.70159e-05	7.88423e-05	-0.12228
CLEC4E	0.000206749	0.000431793	-0.122229
SBDS	0.0106232	0.017064	-0.122155
PPIL3	2.70159e-05	7.88423e-05	-0.121915
MED19	2.70159e-05	7.88423e-05	-0.121721
TDG	2.70159e-05	7.88423e-05	-0.121653
ITGB2-AS1	2.70159e-05	7.88423e-05	-0.121343
CTA-292E10.6	2.70159e-05	7.88423e-05	-0.120921
RPL39L	2.70159e-05	7.88423e-05	-0.120782
RP11-452F19.3	2.70159e-05	7.88423e-05	-0.120769
LARP7	5.2281e-05	0.000127482	-0.120726
KLC1	0.000183261	0.000388542	-0.120492
SPRR1B	0.0108622	0.0174089	-0.120285
HCAR3	2.70159e-05	7.88423e-05	-0.120285
PRR4	2.70159e-05	7.88423e-05	-0.12028
GATA3	9.89656e-05	0.000221935	-0.120146
C1orf123	4.02537e-05	0.000101969	-0.119708
RP11-356N1.2	3.08839e-05	8.44169e-05	-0.119694
TMCO1	5.95028e-05	0.00014159	-0.11945
PTGDR	3.08839e-05	8.44169e-05	-0.119119
FIBP	0.000143609	0.000310052	-0.118954
RP3-477O4.14	2.70159e-05	7.88423e-05	-0.118627
SNRNP25	3.52745e-05	9.3743e-05	-0.118505
ZBED6	2.70159e-05	7.88423e-05	-0.11849
EBPL	0.00156069	0.00282092	-0.118489
CXCL17	0.879128	0.893845	-0.118462
C12orf10	3.08839e-05	8.44169e-05	-0.118442
MS4A1	2.70159e-05	7.88423e-05	-0.118073
NUDT2	2.70159e-05	7.88423e-05	-0.118045
PCF11	0.0115882	0.0185187	-0.117812
TEX30	2.70159e-05	7.88423e-05	-0.117695
RP11-61J19.5	3.08839e-05	8.44169e-05	-0.117619
FEM1A	2.70159e-05	7.88423e-05	-0.117555
NUDT14	0.00212694	0.00378503	-0.117521
RAD51C	2.70159e-05	7.88423e-05	-0.117293
GIT2	2.70159e-05	7.88423e-05	-0.117178
CHKB	2.70159e-05	7.88423e-05	-0.117116
MED28	2.70159e-05	7.88423e-05	-0.116665
FXN	5.2281e-05	0.000127482	-0.116599
IRF9	2.70159e-05	7.88423e-05	-0.116383
AP001055.6	2.70159e-05	7.88423e-05	-0.116296
FAM177A1	0.0225413	0.0343341	-0.115914
SEPW1	0.136137	0.176502	-0.11574
NCBP2-AS2	0.00173183	0.00311521	-0.115719
EXOSC7	9.89656e-05	0.000221935	-0.115645
RNF5	9.89656e-05	0.000221935	-0.115588
BRIX1	3.08839e-05	8.44169e-05	-0.115494
P2RY10	2.70159e-05	7.88423e-05	-0.115413
BORCS5	5.2281e-05	0.000127482	-0.115369
RPS6KB2	5.2281e-05	0.000127482	-0.11533
VIM-AS1	2.70159e-05	7.88423e-05	-0.115322
SH2D1B	8.72613e-05	0.000199372	-0.115298
ICAM4	2.70159e-05	7.88423e-05	-0.11529
METTL10	2.70159e-05	7.88423e-05	-0.115229
RP11-356I2.4	2.70159e-05	7.88423e-05	-0.11519
TSFM	2.70159e-05	7.88423e-05	-0.115054
PARVG	0.000372908	0.000743429	-0.115024
TIMM17B	2.70159e-05	7.88423e-05	-0.11491
IL1R2	0.000331994	0.000667531	-0.114826
DEF6	0.000372908	0.000743429	-0.114709
IKZF3	0.000143609	0.000310052	-0.114399
SYAP1	0.00212694	0.00378503	-0.113838
EOMES	4.02537e-05	0.000101969	-0.113411
QPCT	0.000372908	0.000743429	-0.113378
SWI5	2.70159e-05	7.88423e-05	-0.113333
COA5	2.70159e-05	7.88423e-05	-0.113145
RPP25L	2.70159e-05	7.88423e-05	-0.112786
EML4	0.00513921	0.00861538	-0.112764
AC133644.2	2.70159e-05	7.88423e-05	-0.112647
RNASE2	4.02537e-05	0.000101969	-0.112645
ARL6IP5	0.0115882	0.0185187	-0.11258
MRPL2	2.70159e-05	7.88423e-05	-0.112502
CCDC28B	2.70159e-05	7.88423e-05	-0.111736
OXNAD1	6.76626e-05	0.000158499	-0.111633
COQ6	2.70159e-05	7.88423e-05	-0.111372
TRABD	0.00619372	0.0102812	-0.111258
RAD23A	0.00385953	0.00659522	-0.110734
PDZD11	3.08839e-05	8.44169e-05	-0.110699
CTC-524C5.2	2.70159e-05	7.88423e-05	-0.110603
CAPS	0.180812	0.222426	-0.110543
DYRK4	3.08839e-05	8.44169e-05	-0.110478
CBWD5	2.70159e-05	7.88423e-05	-0.110417
ZNF581	0.000162299	0.000347566	-0.110129
C15orf40	2.70159e-05	7.88423e-05	-0.109789
BTG3	0.0727362	0.100191	-0.109755
SUSD3	3.52745e-05	9.3743e-05	-0.109735
YAF2	2.70159e-05	7.88423e-05	-0.10969
ING2	2.70159e-05	7.88423e-05	-0.109656
TMEM18	3.52745e-05	9.3743e-05	-0.109576
HSPD1	0.315526	0.355453	-0.109418
PTCH2	0.000183261	0.000388542	-0.109332
CLECL1	2.70159e-05	7.88423e-05	-0.109292
TBRG1	2.70159e-05	7.88423e-05	-0.109216
RWDD4	0.000112141	0.000248613	-0.108901
PYCR2	0.000143609	0.000310052	-0.108182
CD1C	5.95028e-05	0.00014159	-0.108107
CMSS1	8.72613e-05	0.000199372	-0.1081
ZNF296	4.02537e-05	0.000101969	-0.107892
MAP4K1	2.70159e-05	7.88423e-05	-0.107856
HAUS7	2.70159e-05	7.88423e-05	-0.10769
C14orf142	0.0026032	0.00455958	-0.106757
FAM207A	0.00212694	0.00378503	-0.106507
TRIAP1	3.08839e-05	8.44169e-05	-0.106471
CALML3	0.0108622	0.0174089	-0.106334
LGALS2	2.70159e-05	7.88423e-05	-0.106119
SLC7A6OS	2.70159e-05	7.88423e-05	-0.105987
COMMD10	2.70159e-05	7.88423e-05	-0.10577
CTAGE5	2.70159e-05	7.88423e-05	-0.105746
MRPS26	0.00973025	0.0156858	-0.105691
PMVK	0.00026245	0.000538543	-0.105401
RABGGTB	0.00814255	0.0132455	-0.105393
DERL2	7.68734e-05	0.00017792	-0.105284
KNOP1	5.2281e-05	0.000127482	-0.10526
RP11-182L21.6	5.2281e-05	0.000127482	-0.105177
MSRB2	0.0126303	0.0199951	-0.105046
HIST1H1D	2.70159e-05	7.88423e-05	-0.10471
CBWD1	8.72613e-05	0.000199372	-0.104527
RP11-1000B6.3	3.52745e-05	9.3743e-05	-0.104367
MEAF6	0.000233043	0.000482385	-0.104309
AC074117.10	4.02537e-05	0.000101969	-0.104192
LTV1	2.70159e-05	7.88423e-05	-0.104075
AP000769.1	2.70159e-05	7.88423e-05	-0.104032
YEATS4	2.70159e-05	7.88423e-05	-0.103965
FAM45A	2.70159e-05	7.88423e-05	-0.103744
MIF4GD	4.02537e-05	0.000101969	-0.103642
DGCR6L	0.00513921	0.00861538	-0.103618
TMEM156	2.70159e-05	7.88423e-05	-0.103577
SELT	7.68734e-05	0.00017792	-0.103287
MIR181A1HG	2.70159e-05	7.88423e-05	-0.103252
RDH14	0.000658076	0.00126127	-0.103187
NGDN	3.52745e-05	9.3743e-05	-0.102956
AKR1A1	0.000915678	0.00172133	-0.102786
LY6D	0.00261078	0.00457158	-0.102786
RPL4	0.0885237	0.120206	-0.102717
CNBD2	2.70159e-05	7.88423e-05	-0.102571
LENG1	2.70159e-05	7.88423e-05	-0.102398
RELT	3.52745e-05	9.3743e-05	-0.10229
COMTD1	0.00467535	0.0079094	-0.101926
AC245100.1	2.70159e-05	7.88423e-05	-0.101864
IL23A	2.70159e-05	7.88423e-05	-0.101765
CLEC11A	0.00235406	0.00414421	-0.101606
CLN5	6.76626e-05	0.000158499	-0.101597
H2AFV	0.0515879	0.0734891	-0.101472
AP1G2	7.68734e-05	0.00017792	-0.101287
MAPKAPK5-AS1	2.70159e-05	7.88423e-05	-0.101256
SCML4	2.70159e-05	7.88423e-05	-0.100992
POLR2H	0.00212694	0.00378503	-0.100942
SIGLEC7	2.70159e-05	7.88423e-05	-0.100901
C1orf132	2.70159e-05	7.88423e-05	-0.10052
TMEM161B-AS1	2.70159e-05	7.88423e-05	-0.100353
MSRA	0.00513921	0.00861538	-0.100153
DDX18	0.0176746	0.0274326	-0.10013
USP30-AS1	2.70159e-05	7.88423e-05	-0.100083
PSMB5	0.00467535	0.0079094	-0.0999503
VAPA	0.465415	0.505766	-0.0999369
HIST2H2AC	2.70159e-05	7.88423e-05	-0.0998858
AC069363.1	2.70159e-05	7.88423e-05	-0.0998338
C12orf76	3.08839e-05	8.44169e-05	-0.0997285
CDA	8.72613e-05	0.000199372	-0.0996599
GPR18	2.70159e-05	7.88423e-05	-0.0995342
THAP9-AS1	9.89656e-05	0.000221935	-0.099513
CCS	3.08839e-05	8.44169e-05	-0.0993945
PSMG1	7.68734e-05	0.00017792	-0.0993421
PMM1	0.00140525	0.0025683	-0.0993289
XPA	0.000331994	0.000667531	-0.099249
EMC9	2.70159e-05	7.88423e-05	-0.0991639
RP11-294J22.6	2.70159e-05	7.88423e-05	-0.0991413
ZC3HAV1	0.523009	0.562812	-0.0991065
ASL	6.76626e-05	0.000158499	-0.0990794
LAX1	4.02537e-05	0.000101969	-0.0989437
SNHG21	2.70159e-05	7.88423e-05	-0.0988469
DENND2D	0.00890484	0.0144254	-0.0988165
ENTPD3-AS1	2.70159e-05	7.88423e-05	-0.0986746
LINC01089	2.70159e-05	7.88423e-05	-0.0985039
CCDC90B	4.02537e-05	0.000101969	-0.0984003
MAP3K13	0.000206749	0.000431793	-0.0983328
GNGT2	2.70159e-05	7.88423e-05	-0.0982696
EEF1A1	0.503413	0.542932	-0.0982661
HPRT1	8.72613e-05	0.000199372	-0.098174
B3GAT2	2.70159e-05	7.88423e-05	-0.0980292
NDUFA5	0.000162299	0.000347566	-0.0979357
C11orf71	2.70159e-05	7.88423e-05	-0.0978031
PDE4B	0.00679084	0.0112227	-0.0977548
ADRB2	0.0447085	0.0643064	-0.0976192
RP11-18H21.1	2.70159e-05	7.88423e-05	-0.097498
CTD-3184A7.4	3.08839e-05	8.44169e-05	-0.0974156
BORCS7	7.68734e-05	0.00017792	-0.0970461
RPPH1	2.70159e-05	7.88423e-05	-0.0969672
RAD9A	0.00029531	0.000597284	-0.0969195
CCDC66	9.89656e-05	0.000221935	-0.0966716
SCP2	0.0137545	0.0216658	-0.0966269
TRPT1	3.08839e-05	8.44169e-05	-0.0959615
PRKAG2-AS1	4.02537e-05	0.000101969	-0.0958636
CFAP20	0.000331994	0.000667531	-0.0958406
IL10RB-AS1	2.70159e-05	7.88423e-05	-0.0957966
TAGLN	0.784289	0.804962	-0.0955972
RARA-AS1	4.02537e-05	0.000101969	-0.0955612
NDUFV2-AS1	2.70159e-05	7.88423e-05	-0.0954971
KRR1	3.08839e-05	8.44169e-05	-0.0953998
C20orf196	2.70159e-05	7.88423e-05	-0.0952494
IFI27L1	2.70159e-05	7.88423e-05	-0.0952319
RP1-34B20.21	2.70159e-05	7.88423e-05	-0.0952082
SDR42E2	2.70159e-05	7.88423e-05	-0.0951577
MAFB	0.247776	0.29859	-0.0950951
IFNAR2	5.95028e-05	0.00014159	-0.0950441
PDLIM2	0.106964	0.14331	-0.0950334
NSMCE2	2.70159e-05	7.88423e-05	-0.0949398
C5orf45	0.00029531	0.000597284	-0.0949065
ZNF683	2.70159e-05	7.88423e-05	-0.0947632
BST1	0.00235406	0.00414421	-0.0946179
SNAP23	0.000588435	0.00113841	-0.0945312
CCDC57	0.00192007	0.0034336	-0.0944754
AARSD1	2.70159e-05	7.88423e-05	-0.0944251
VDAC1	0.0593317	0.0838924	-0.0942501
FUNDC2	0.00317516	0.0055047	-0.0941918
CH25H	0.00973025	0.0156858	-0.0941494
SLA2	4.02537e-05	0.000101969	-0.0940844
NINJ2	3.08839e-05	8.44169e-05	-0.0940746
DAPL1	2.70159e-05	7.88423e-05	-0.0939322
CTD-3203P2.3	2.70159e-05	7.88423e-05	-0.0937692
BZW1	0.000735319	0.00140069	-0.0935433
FAM159A	2.70159e-05	7.88423e-05	-0.0934798
IL18	0.00026245	0.000538543	-0.0933851
RBM34	2.70159e-05	7.88423e-05	-0.0932796
EGR3	0.0162709	0.025417	-0.0931689
MAP1LC3B2	2.70159e-05	7.88423e-05	-0.0930084
PNP	0.0447085	0.0643064	-0.0930066
C2orf74	2.70159e-05	7.88423e-05	-0.0929556
RNFT1	2.70159e-05	7.88423e-05	-0.0927933
CTC-479C5.12	2.70159e-05	7.88423e-05	-0.0927685
ABI3	0.00679084	0.0112227	-0.0926859
LUCAT1	2.70159e-05	7.88423e-05	-0.0923305
RP11-81H14.2	3.08839e-05	8.44169e-05	-0.0923123
RP11-25K19.1	2.70159e-05	7.88423e-05	-0.0921936
C20orf27	0.0244041	0.0370174	-0.0920878
HSBP1L1	0.000735319	0.00140069	-0.0920814
AC093673.5	0.000112141	0.000248613	-0.0920015
LACTB	0.0244041	0.0370174	-0.0915849
UBE2S	0.00385953	0.00659522	-0.0915191
C6orf1	0.000162299	0.000347566	-0.091474
LPCAT3	5.95028e-05	0.00014159	-0.0912874
POMC	4.02537e-05	0.000101969	-0.0912803
CLTA	0.670247	0.699878	-0.0912172
RP11-22N19.2	2.70159e-05	7.88423e-05	-0.0911396
MAD2L2	0.00467535	0.0079094	-0.0911104
COA1	5.95028e-05	0.00014159	-0.0911045
KIF9	0.000206749	0.000431793	-0.0909026
HIST1H2BG	2.70159e-05	7.88423e-05	-0.0904819
KMO	3.52745e-05	9.3743e-05	-0.0902889
LAG3	2.70159e-05	7.88423e-05	-0.0901887
CD6	0.000233043	0.000482385	-0.0901884
CENPK	2.70159e-05	7.88423e-05	-0.0901863
SDCBP	0.563342	0.603347	-0.0900044
GEMIN6	2.70159e-05	7.88423e-05	-0.0899671
CD244	8.72613e-05	0.000199372	-0.0897842
KIN	2.70159e-05	7.88423e-05	-0.0893595
BLOC1S4	0.0012642	0.00232523	-0.0893565
RBM7	4.58951e-05	0.000114281	-0.0893318
LINC00969	0.00029531	0.000597284	-0.0892792
ANKRD36C	0.000206749	0.000431793	-0.0892525
ODF2L	0.00564429	0.00942092	-0.0892338
MIAT	2.70159e-05	7.88423e-05	-0.0891377
SLC50A1	0.000183261	0.000388542	-0.0890905
TAF11	6.76626e-05	0.000158499	-0.0890826
DUSP28	2.70159e-05	7.88423e-05	-0.0888503
SMCR5	2.70159e-05	7.88423e-05	-0.0887064
MTRNR2L3	2.70159e-05	7.88423e-05	-0.088452
CD300E	0.0244041	0.0370174	-0.0884073
C16orf91	2.70159e-05	7.88423e-05	-0.0882072
CCR6	2.70159e-05	7.88423e-05	-0.0879885
CD226	0.000112141	0.000248613	-0.0878153
HSPB2	2.70159e-05	7.88423e-05	-0.087738
AMDHD2	0.000112141	0.000248613	-0.0876074
LAIR2	2.70159e-05	7.88423e-05	-0.0875282
[truncated: 30,909 more rows]

## Sheet: Esophagus_bulk_vs_sc
	pvals	p-vals.BH.adjusted	median_log2_foldchange
RPL26	0.000131834	0.000328511	-4.58205
MALAT1	0.000131834	0.000328511	-4.48423
RPS15A	0.000131834	0.000328511	-4.3161
RPS23	0.000131834	0.000328511	-4.23709
FABP5	0.000131834	0.000328511	-3.94616
RPL39	0.000131834	0.000328511	-3.94578
RPL23A	0.000131834	0.000328511	-3.82311
RPS3A	0.000131834	0.000328511	-3.67386
RPS17	0.000131834	0.000328511	-3.4228
RPL30	0.000131834	0.000328511	-3.41112
RPL21	0.000131834	0.000328511	-3.20752
FTH1	0.000131834	0.000328511	-3.1703
S100A8	0.000131834	0.000328511	-3.05513
RPL34	0.000131834	0.000328511	-2.95635
LY6D	0.000131834	0.000328511	-2.94804
H3F3A	0.000131834	0.000328511	-2.82111
RPS18	0.000131834	0.000328511	-2.73811
RPS28	0.000131834	0.000328511	-2.70587
RPS29	0.000131834	0.000328511	-2.61019
CSTA	0.000131834	0.000328511	-2.6067
FAU	0.000131834	0.000328511	-2.59338
S100A2	0.000131834	0.000328511	-2.57448
SLURP1	0.000131834	0.000328511	-2.56687
RPL10	0.000131834	0.000328511	-2.55199
RPL32	0.000131834	0.000328511	-2.50388
COX6A1	0.000131834	0.000328511	-2.47464
RPLP1	0.000131834	0.000328511	-2.44315
RPS27	0.000131834	0.000328511	-2.43509
RPL41	0.000131834	0.000328511	-2.43474
RPS10	0.000131834	0.000328511	-2.43468
S100A6	0.000131834	0.000328511	-2.43412
RPS12	0.000131834	0.000328511	-2.42065
RPL18A	0.000131834	0.000328511	-2.41233
RPS19	0.000131834	0.000328511	-2.36419
TMA7	0.000131834	0.000328511	-2.35593
RPL36	0.000131834	0.000328511	-2.35388
RPS15	0.000131834	0.000328511	-2.30365
RPS27A	0.000131834	0.000328511	-2.27282
RPS13	0.000131834	0.000328511	-2.2633
RPS26	0.000131834	0.000328511	-2.25798
RPLP2	0.000131834	0.000328511	-2.25484
SPINK7	0.000131834	0.000328511	-2.23181
S100A9	0.000131834	0.000328511	-2.22032
NEAT1	0.000131834	0.000328511	-2.21749
CSTB	0.000131834	0.000328511	-2.20275
COX8A	0.000131834	0.000328511	-2.18958
RPL35A	0.000131834	0.000328511	-2.17907
ATP5L	0.000131834	0.000328511	-2.1774
UQCRQ	0.000131834	0.000328511	-2.17573
CNFN	0.000131834	0.000328511	-2.1664
S100A10	0.000131834	0.000328511	-2.16168
RPL35	0.000131834	0.000328511	-2.14541
ATP5I	0.000131834	0.000328511	-2.14378
ATP5E	0.000131834	0.000328511	-2.1145
RPL9	0.000131834	0.000328511	-2.10177
S100A11	0.000131834	0.000328511	-2.08425
RPL27A	0.000131834	0.000328511	-2.05908
RPL11	0.000131834	0.000328511	-2.05517
RPS25	0.000131834	0.000328511	-2.05129
ATP5O	0.000131834	0.000328511	-2.04934
SLPI	0.000131834	0.000328511	-2.04365
C19orf33	0.000131834	0.000328511	-2.03445
CALML3	0.000131834	0.000328511	-1.99259
RPL31	0.000131834	0.000328511	-1.97871
RPL12	0.000131834	0.000328511	-1.9778
TXN	0.000131834	0.000328511	-1.95869
RPL28	0.000131834	0.000328511	-1.95135
ATP5J2	0.000131834	0.000328511	-1.94922
RPS14	0.000131834	0.000328511	-1.94139
RPL36A	0.000131834	0.000328511	-1.92837
RPS24	0.000131834	0.000328511	-1.90264
OST4	0.000131834	0.000328511	-1.89824
COX7B	0.000131834	0.000328511	-1.889
RPL13	0.000131834	0.000328511	-1.88446
UQCR11	0.000131834	0.000328511	-1.86252
TMSB10	0.000131834	0.000328511	-1.85827
TMSB4X	0.000131834	0.000328511	-1.85489
RPL38	0.000131834	0.000328511	-1.84071
RPL37	0.000131834	0.000328511	-1.81064
COX7C	0.000131834	0.000328511	-1.7964
RPL15	0.000131834	0.000328511	-1.7953
RPS7	0.000131834	0.000328511	-1.79236
MIF	0.000131834	0.000328511	-1.79176
MT1X	0.000131834	0.000328511	-1.78717
LYPD2	0.000131834	0.000328511	-1.77775
RPL29	0.000131834	0.000328511	-1.77359
RPL22	0.000131834	0.000328511	-1.76907
UQCRB	0.000131834	0.000328511	-1.7637
ADIRF	0.000131834	0.000328511	-1.76263
COX7A2	0.000131834	0.000328511	-1.74279
RPL7	0.000131834	0.000328511	-1.7307
DBI	0.000131834	0.000328511	-1.71748
SH3BGRL3	0.000131834	0.000328511	-1.71061
RPL19	0.000131834	0.000328511	-1.70391
TXNDC17	0.000131834	0.000328511	-1.69934
SERF2	0.000131834	0.000328511	-1.69325
USMG5	0.000131834	0.000328511	-1.68397
UBB	0.000131834	0.000328511	-1.68028
C14orf2	0.000131834	0.000328511	-1.67964
RPS2	0.000131834	0.000328511	-1.66566
RPS16	0.000131834	0.000328511	-1.65478
ATP5J	0.000131834	0.000328511	-1.65048
UQCRH	0.000131834	0.000328511	-1.64961
NEDD8	0.000131834	0.000328511	-1.64494
UBA52	0.000131834	0.000328511	-1.64394
EEF1D	0.000131834	0.000328511	-1.64171
LYNX1	0.000131834	0.000328511	-1.62835
COX6C	0.000131834	0.000328511	-1.6266
RPS8	0.000131834	0.000328511	-1.6234
COX6B1	0.000131834	0.000328511	-1.62057
RPS5	0.000131834	0.000328511	-1.6156
RPL27	0.000131834	0.000328511	-1.6144
EIF1	0.000131834	0.000328511	-1.60484
CYSRT1	0.000131834	0.000328511	-1.59684
HSPE1	0.000131834	0.000328511	-1.58333
COX5B	0.000131834	0.000328511	-1.57838
RPL36AL	0.000131834	0.000328511	-1.57168
RPL37A	0.000131834	0.000328511	-1.56938
NDUFB2	0.000131834	0.000328511	-1.55985
HINT1	0.000131834	0.000328511	-1.55656
DYNLL1	0.000131834	0.000328511	-1.55338
RPL10A	0.000131834	0.000328511	-1.5505
RPS4X	0.000131834	0.000328511	-1.53815
CRCT1	0.000131834	0.000328511	-1.52213
RPS21	0.000131834	0.000328511	-1.52176
DDT	0.000131834	0.000328511	-1.50962
NDUFA11	0.000131834	0.000328511	-1.49078
RPL18	0.000131834	0.000328511	-1.47071
RPL24	0.000131834	0.000328511	-1.45599
RPL13A	0.000131834	0.000328511	-1.44703
RPL14	0.000131834	0.000328511	-1.43445
PFDN5	0.000131834	0.000328511	-1.43331
RPL6	0.000131834	0.000328511	-1.42679
IER2	0.000131834	0.000328511	-1.4225
NDUFA4	0.000131834	0.000328511	-1.42203
UBL5	0.000131834	0.000328511	-1.41745
RPS9	0.000131834	0.000328511	-1.41498
DDIT4	0.000131834	0.000328511	-1.41324
FXYD3	0.000131834	0.000328511	-1.40634
CARHSP1	0.000131834	0.000328511	-1.40196
C20orf24	0.000131834	0.000328511	-1.39239
COX4I1	0.000131834	0.000328511	-1.38614
TCEB2	0.000131834	0.000328511	-1.38378
GAPDH	0.000131834	0.000328511	-1.38274
TUBA1B	0.000131834	0.000328511	-1.36933
RPS20	0.000131834	0.000328511	-1.36441
MINOS1	0.000131834	0.000328511	-1.36179
RPS3	0.000131834	0.000328511	-1.35712
WDR83OS	0.000131834	0.000328511	-1.35242
MZT2B	0.000131834	0.000328511	-1.3466
POLR2L	0.000131834	0.000328511	-1.34206
RPS6	0.000131834	0.000328511	-1.3415
C4orf3	0.000131834	0.000328511	-1.34147
UQCR10	0.000131834	0.000328511	-1.33727
ATP6V1F	0.000131834	0.000328511	-1.33323
TAX1BP3	0.000131834	0.000328511	-1.32868
SPRR3	0.000131834	0.000328511	-1.32079
MT2A	0.000131834	0.000328511	-1.31439
TOMM7	0.000131834	0.000328511	-1.30987
ANKRD37	0.000131834	0.000328511	-1.30471
TPT1	0.000131834	0.000328511	-1.30238
BLOC1S1	0.000131834	0.000328511	-1.2869
PHLDA2	0.000131834	0.000328511	-1.28602
NDUFS7	0.000131834	0.000328511	-1.28565
S100A14	0.000131834	0.000328511	-1.27856
EEF1B2	0.000131834	0.000328511	-1.2737
SEC61G	0.000131834	0.000328511	-1.27312
GSTP1	0.000131834	0.000328511	-1.27121
NDUFB8	0.000131834	0.000328511	-1.26771
MYL6	0.000131834	0.000328511	-1.26255
MALL	0.000131834	0.000328511	-1.25473
SERPINB3	0.000131834	0.000328511	-1.2525
PPIB	0.000131834	0.000328511	-1.24976
COMMD6	0.000131834	0.000328511	-1.23948
NACA	0.000131834	0.000328511	-1.23769
NDUFA1	0.000131834	0.000328511	-1.23752
ATP5H	0.000131834	0.000328511	-1.23717
SUMO2	0.000131834	0.000328511	-1.2328
EIF4A1	0.000131834	0.000328511	-1.22797
NHP2	0.000131834	0.000328511	-1.22001
NDUFS5	0.000131834	0.000328511	-1.21947
C15orf48	0.000131834	0.000328511	-1.21262
PRSS3	0.000131834	0.000328511	-1.19682
ETFB	0.000131834	0.000328511	-1.17603
PRDX2	0.000131834	0.000328511	-1.16385
CHCHD2	0.000131834	0.000328511	-1.15827
SRP14	0.000131834	0.000328511	-1.1558
PRELID1	0.000131834	0.000328511	-1.14281
IER3	0.000131834	0.000328511	-1.13678
NDUFB1	0.000131834	0.000328511	-1.1357
ATP5G2	0.000131834	0.000328511	-1.13037
NOP10	0.000131834	0.000328511	-1.12795
TSTD1	0.000131834	0.000328511	-1.12495
SNRPG	0.000131834	0.000328511	-1.12408
RPL8	0.000131834	0.000328511	-1.11202
DAPL1	0.000131834	0.000328511	-1.10408
SPRR2E	0.000182182	0.000416486	-1.10306
MYEOV2	0.000131834	0.000328511	-1.10261
HOPX	0.000250216	0.000541776	-1.10207
IFI27	0.000131834	0.000328511	-1.09605
COX5A	0.000131834	0.000328511	-1.09431
TIMM8B	0.000131834	0.000328511	-1.08885
SHFM1	0.000131834	0.000328511	-1.08881
NDUFC2	0.000131834	0.000328511	-1.08298
SLIRP	0.000131834	0.000328511	-1.07674
TSPO	0.000131834	0.000328511	-1.07115
TBCA	0.000131834	0.000328511	-1.06294
PRDX1	0.000131834	0.000328511	-1.06026
PTMA	0.000131834	0.000328511	-1.0597
NDUFA13	0.000131834	0.000328511	-1.05643
NDUFA2	0.000131834	0.000328511	-1.05072
SEC61B	0.000131834	0.000328511	-1.0493
ATP5D	0.000131834	0.000328511	-1.04808
ZFAS1	0.000131834	0.000328511	-1.04488
ATP5G1	0.000131834	0.000328511	-1.04316
TMEM258	0.000131834	0.000328511	-1.0304
EDF1	0.000131834	0.000328511	-1.0303
MYL12A	0.000131834	0.000328511	-1.02769
RPL17	0.000131834	0.000328511	-1.02729
FAM96B	0.000131834	0.000328511	-1.02536
NDUFB3	0.000131834	0.000328511	-1.02165
RPL22L1	0.000131834	0.000328511	-1.01707
RBX1	0.000131834	0.000328511	-1.0056
S100P	0.000131834	0.000328511	-1.00532
POMP	0.000131834	0.000328511	-1.00348
CLIC3	0.000155096	0.000362462	-0.999974
SSR4	0.000131834	0.000328511	-0.999511
NDUFC1	0.000131834	0.000328511	-0.998994
MT-CO2	0.000131834	0.000328511	-0.98819
KLK12	0.000131834	0.000328511	-0.986341
OAZ1	0.000131834	0.000328511	-0.986072
VAMP8	0.000131834	0.000328511	-0.983944
POLR2I	0.000131834	0.000328511	-0.983636
PYURF	0.000131834	0.000328511	-0.981813
SKP1	0.000131834	0.000328511	-0.97897
PPDPF	0.000131834	0.000328511	-0.978895
HSBP1	0.000131834	0.000328511	-0.978489
PSMA1	0.000131834	0.000328511	-0.974121
CSNK2B	0.000131834	0.000328511	-0.972395
SNRPD2	0.000131834	0.000328511	-0.971263
FAM25A	0.000131834	0.000328511	-0.970335
SPRR2D	0.00021367	0.000471366	-0.968172
ROMO1	0.000131834	0.000328511	-0.959623
TMEM141	0.000131834	0.000328511	-0.956312
MT-ND3	0.000155096	0.000362462	-0.950212
KRT10	0.000131834	0.000328511	-0.949647
APRT	0.000131834	0.000328511	-0.946196
RPSA	0.000131834	0.000328511	-0.94471
EIF6	0.000131834	0.000328511	-0.94387
NDUFB9	0.000131834	0.000328511	-0.935329
SF3B6	0.000131834	0.000328511	-0.934342
FAM162A	0.000131834	0.000328511	-0.931941
NME1	0.000131834	0.000328511	-0.930497
DEFB1	0.000131834	0.000328511	-0.930198
C10orf99	0.000131834	0.000328511	-0.930128
SNRPF	0.000131834	0.000328511	-0.92673
TMEM256	0.000131834	0.000328511	-0.926029
LINC00493	0.000131834	0.000328511	-0.922758
PRDX5	0.000131834	0.000328511	-0.922195
SMDT1	0.000131834	0.000328511	-0.921253
MRPL12	0.000131834	0.000328511	-0.920423
NDUFB11	0.000131834	0.000328511	-0.920154
GUK1	0.000131834	0.000328511	-0.918819
C19orf53	0.000131834	0.000328511	-0.911451
ANAPC11	0.000131834	0.000328511	-0.911024
RBM8A	0.000131834	0.000328511	-0.906084
NDUFS6	0.000131834	0.000328511	-0.905297
H2AFJ	0.000131834	0.000328511	-0.903171
FOS	0.00147717	0.0027302	-0.902387
ATOX1	0.000131834	0.000328511	-0.902373
RPL23	0.000131834	0.000328511	-0.897211
DYNLT1	0.000131834	0.000328511	-0.894595
UXT	0.000131834	0.000328511	-0.894366
NDUFB7	0.000131834	0.000328511	-0.890645
RPL7A	0.000131834	0.000328511	-0.887498
C8orf59	0.000131834	0.000328511	-0.868628
GCHFR	0.000131834	0.000328511	-0.865582
HIGD2A	0.000131834	0.000328511	-0.862936
EIF3K	0.000131834	0.000328511	-0.852663
BTF3	0.000131834	0.000328511	-0.849045
NDUFB4	0.000131834	0.000328511	-0.847095
H3F3B	0.000131834	0.000328511	-0.846349
AC019349.5	0.000131834	0.000328511	-0.839433
XIST	0.00146977	0.0027302	-0.83773
TMEM40	0.000131834	0.000328511	-0.836604
HIST1H4C	0.000131834	0.000328511	-0.832351
ORMDL2	0.000131834	0.000328511	-0.828934
VDAC2	0.000131834	0.000328511	-0.82811
ARPC3	0.000131834	0.000328511	-0.824585
C11orf31	0.000131834	0.000328511	-0.819328
SUB1	0.000131834	0.000328511	-0.817484
GGCT	0.000131834	0.000328511	-0.811924
GNG5	0.000131834	0.000328511	-0.808356
ZNF706	0.000131834	0.000328511	-0.806559
PSCA	0.000182182	0.000416486	-0.803293
ATP5G3	0.000131834	0.000328511	-0.802999
FAM3D	0.000131834	0.000328511	-0.80154
AC090498.1	0.000131834	0.000328511	-0.801193
FDPS	0.000131834	0.000328511	-0.799795
ERH	0.000131834	0.000328511	-0.79901
ATPIF1	0.000131834	0.000328511	-0.79752
HN1	0.000131834	0.000328511	-0.792809
C7orf73	0.000131834	0.000328511	-0.790341
PGAM1	0.000131834	0.000328511	-0.789588
ID1	0.000131834	0.000328511	-0.789538
LAMTOR5	0.000131834	0.000328511	-0.78846
TRMT112	0.000131834	0.000328511	-0.787926
LSM3	0.000131834	0.000328511	-0.78342
AP2S1	0.000131834	0.000328511	-0.781703
TMEM147	0.000131834	0.000328511	-0.781046
SPRR1B	0.000182182	0.000416486	-0.779563
TUBA1C	0.000131834	0.000328511	-0.774549
MRPL52	0.000131834	0.000328511	-0.774364
MRPL51	0.000131834	0.000328511	-0.774162
ATP6V1G1	0.000131834	0.000328511	-0.773576
S100A16	0.000155096	0.000362462	-0.760979
MT1E	0.000131834	0.000328511	-0.75995
H2AFZ	0.000131834	0.000328511	-0.758248
NDUFA3	0.000131834	0.000328511	-0.756258
NDUFA4L2	0.000624865	0.00124604	-0.752249
REXO2	0.000131834	0.000328511	-0.751273
SNRPE	0.000131834	0.000328511	-0.751131
FKBP2	0.000131834	0.000328511	-0.75046
HMGN3	0.000131834	0.000328511	-0.750397
GTF2H5	0.000131834	0.000328511	-0.749507
FOSB	0.000131834	0.000328511	-0.741113
C12orf57	0.000131834	0.000328511	-0.739235
RPS11	0.000131834	0.000328511	-0.737762
BUD31	0.000131834	0.000328511	-0.732689
CRYAB	0.000131834	0.000328511	-0.731238
PI3	0.000250216	0.000541776	-0.730836
TCEB1	0.000131834	0.000328511	-0.729978
UQCC3	0.000131834	0.000328511	-0.72793
C9orf16	0.000131834	0.000328511	-0.725448
TIMM13	0.000131834	0.000328511	-0.725323
HSPB1	0.00021367	0.000471366	-0.719272
ATP6V0E1	0.000131834	0.000328511	-0.718893
BLVRB	0.000131834	0.000328511	-0.715638
PPIC	0.000131834	0.000328511	-0.715587
MGST3	0.000131834	0.000328511	-0.713499
SAT1	0.000131834	0.000328511	-0.712121
PSMA7	0.000131834	0.000328511	-0.711136
S100A13	0.000131834	0.000328511	-0.710497
C19orf70	0.000131834	0.000328511	-0.709999
PTRHD1	0.000131834	0.000328511	-0.707135
GADD45GIP1	0.000131834	0.000328511	-0.706294
S100A12	0.000131834	0.000328511	-0.705948
HILPDA	0.000292564	0.000621135	-0.700334
MRPS21	0.000131834	0.000328511	-0.699106
COA3	0.000131834	0.000328511	-0.69897
COPE	0.000131834	0.000328511	-0.698374
RPS27L	0.000131834	0.000328511	-0.697716
PET100	0.000131834	0.000328511	-0.697263
EMC6	0.000131834	0.000328511	-0.697023
CTNNBIP1	0.000131834	0.000328511	-0.695741
MGST2	0.000131834	0.000328511	-0.694325
COX14	0.000131834	0.000328511	-0.69353
SPRR2A	0.000155096	0.000362462	-0.691807
SFTA2	0.000131834	0.000328511	-0.691757
PFN1	0.000131834	0.000328511	-0.690561
BRK1	0.000131834	0.000328511	-0.680833
MRPL57	0.000131834	0.000328511	-0.677956
RNF181	0.000131834	0.000328511	-0.676534
UBC	0.000131834	0.000328511	-0.673774
LAMTOR4	0.000131834	0.000328511	-0.672388
TRAPPC1	0.000131834	0.000328511	-0.672137
NAA38	0.000131834	0.000328511	-0.671334
NDUFA6	0.000131834	0.000328511	-0.67047
NPC2	0.000131834	0.000328511	-0.670328
PSMA2	0.000131834	0.000328511	-0.66866
RPL5	0.000131834	0.000328511	-0.667573
SNHG8	0.000131834	0.000328511	-0.666404
IFI27L2	0.000131834	0.000328511	-0.66284
ETHE1	0.000131834	0.000328511	-0.661833
CHCHD10	0.000131834	0.000328511	-0.660659
COX17	0.000131834	0.000328511	-0.658234
SOD1	0.000131834	0.000328511	-0.656684
NAA10	0.000131834	0.000328511	-0.655606
MRPL20	0.000131834	0.000328511	-0.655178
MRPS18C	0.000131834	0.000328511	-0.65204
IMP3	0.000131834	0.000328511	-0.649899
C5orf66-AS1	0.000131834	0.000328511	-0.648861
CLDN7	0.000131834	0.000328511	-0.645605
MT-CO3	0.000131834	0.000328511	-0.645022
RPL3	0.000131834	0.000328511	-0.644174
MIEN1	0.000131834	0.000328511	-0.643719
SMIM5	0.000131834	0.000328511	-0.642987
PHPT1	0.000131834	0.000328511	-0.642272
PDCD5	0.000131834	0.000328511	-0.641642
PMAIP1	0.000131834	0.000328511	-0.641448
NDUFAB1	0.000131834	0.000328511	-0.63902
SF3B5	0.000131834	0.000328511	-0.638888
AURKAIP1	0.000131834	0.000328511	-0.638373
MZT2A	0.000131834	0.000328511	-0.634822
SPCS1	0.000131834	0.000328511	-0.633157
COX20	0.000131834	0.000328511	-0.632663
TMEM134	0.000155096	0.000362462	-0.631851
CXCL17	0.000131834	0.000328511	-0.631174
LGALS3	0.000131834	0.000328511	-0.628526
LAMTOR2	0.000131834	0.000328511	-0.62252
SSBP1	0.000131834	0.000328511	-0.617634
CIB1	0.000131834	0.000328511	-0.615535
SMAP1	0.000131834	0.000328511	-0.614726
LSM5	0.000131834	0.000328511	-0.614057
GNB2L1	0.000131834	0.000328511	-0.613683
PLAC8	0.000131834	0.000328511	-0.613356
ARL6IP4	0.000131834	0.000328511	-0.612574
NDUFS4	0.000131834	0.000328511	-0.610881
RPS4Y1	0.0125153	0.0199151	-0.606408
SELK	0.000131834	0.000328511	-0.601586
LCN2	0.000341556	0.000715368	-0.600859
PSENEN	0.000131834	0.000328511	-0.596784
PSMB6	0.000131834	0.000328511	-0.593949
NDUFA12	0.000131834	0.000328511	-0.593308
SEPP1	0.000131834	0.000328511	-0.587851
PYCARD	0.000131834	0.000328511	-0.586172
MT-ATP6	0.000131834	0.000328511	-0.58164
POLR2F	0.000131834	0.000328511	-0.57974
JUNB	0.000250216	0.000541776	-0.577218
HMGB1	0.000155096	0.000362462	-0.572147
CNPY2	0.000131834	0.000328511	-0.571048
MRPL41	0.000131834	0.000328511	-0.570501
MYL12B	0.000131834	0.000328511	-0.567985
PPIA	0.000341556	0.000715368	-0.565442
SNRPD1	0.000131834	0.000328511	-0.5626
LSM7	0.000131834	0.000328511	-0.562547
SERPINB4	0.000155096	0.000362462	-0.55926
POLR2J	0.000131834	0.000328511	-0.557902
SPCS2	0.000131834	0.000328511	-0.555982
ENY2	0.000131834	0.000328511	-0.555607
MRPL23	0.000131834	0.000328511	-0.555579
S100A4	0.000131834	0.000328511	-0.555322
ZNF593	0.000131834	0.000328511	-0.553017
MRPL14	0.000131834	0.000328511	-0.551957
NBEAL1	0.000131834	0.000328511	-0.55173
EIF4EBP1	0.000155096	0.000362462	-0.549098
DAD1	0.000131834	0.000328511	-0.548396
FIS1	0.000131834	0.000328511	-0.546715
NDUFB10	0.000131834	0.000328511	-0.545977
KRTDAP	0.000131834	0.000328511	-0.545103
UFC1	0.000131834	0.000328511	-0.543759
KRT18	0.000131834	0.000328511	-0.538806
ATF3	0.000131834	0.000328511	-0.53429
CST6	0.000131834	0.000328511	-0.534
UQCC2	0.000131834	0.000328511	-0.52991
PDZK1IP1	0.00021367	0.000471366	-0.529749
NDUFS8	0.000131834	0.000328511	-0.529536
NUPR1	0.000131834	0.000328511	-0.527051
SNU13	0.000131834	0.000328511	-0.525344
PIN4	0.000131834	0.000328511	-0.523459
COMTD1	0.000155096	0.000362462	-0.522887
STUB1	0.000131834	0.000328511	-0.521327
CHMP4A	0.000131834	0.000328511	-0.520986
CYB5A	0.000131834	0.000328511	-0.517775
FTL	0.000967334	0.00186162	-0.51684
FAM103A1	0.000131834	0.000328511	-0.516667
CHCHD5	0.000131834	0.000328511	-0.515113
MRPS36	0.000131834	0.000328511	-0.513408
CDA	0.000131834	0.000328511	-0.512126
MRPL33	0.000131834	0.000328511	-0.511998
NDUFV2	0.000131834	0.000328511	-0.504641
MRPL54	0.000131834	0.000328511	-0.5015
NUDT8	0.000131834	0.000328511	-0.50004
PSMB3	0.000131834	0.000328511	-0.497368
C17orf89	0.000131834	0.000328511	-0.495818
NDUFAF3	0.000131834	0.000328511	-0.495181
AREG	0.000131834	0.000328511	-0.494297
KLK8	0.000131834	0.000328511	-0.493809
CHMP2A	0.000131834	0.000328511	-0.49237
PSMC1	0.000131834	0.000328511	-0.492268
INO80C	0.000131834	0.000328511	-0.491058
LSM1	0.000131834	0.000328511	-0.488189
RNF7	0.000131834	0.000328511	-0.487656
MRPL36	0.000131834	0.000328511	-0.486745
RP11-532F12.5	0.000131834	0.000328511	-0.484491
B2M	0.000250216	0.000541776	-0.483987
OBFC1	0.000155096	0.000362462	-0.483129
BAD	0.000131834	0.000328511	-0.482567
PGLS	0.000131834	0.000328511	-0.481953
KRTCAP2	0.000131834	0.000328511	-0.481256
DPY30	0.000131834	0.000328511	-0.479972
EBPL	0.000131834	0.000328511	-0.478635
PFDN2	0.000131834	0.000328511	-0.478288
PAIP2	0.000131834	0.000328511	-0.476675
GPX1	0.000131834	0.000328511	-0.474678
NDUFA9	0.000131834	0.000328511	-0.474583
RWDD1	0.000131834	0.000328511	-0.471417
ADRM1	0.000131834	0.000328511	-0.471276
RAB25	0.000624865	0.00124604	-0.467987
HIST1H1C	0.000131834	0.000328511	-0.466193
CDC26	0.000131834	0.000328511	-0.464193
NAPRT	0.000131834	0.000328511	-0.462654
SPSB3	0.000131834	0.000328511	-0.462266
OCIAD2	0.000131834	0.000328511	-0.460571
TMBIM4	0.000131834	0.000328511	-0.459063
ARL2BP	0.000131834	0.000328511	-0.449896
NMU	0.000131834	0.000328511	-0.449213
SMAGP	0.000131834	0.000328511	-0.448759
MRPL27	0.000131834	0.000328511	-0.446724
CYCS	0.000155096	0.000362462	-0.446316
MRPS18A	0.000131834	0.000328511	-0.445291
GTF3C6	0.000131834	0.000328511	-0.443665
APOPT1	0.000131834	0.000328511	-0.443417
ZNHIT1	0.000131834	0.000328511	-0.44311
LAMTOR1	0.000131834	0.000328511	-0.437062
STRA13	0.000131834	0.000328511	-0.434212
HSBP1L1	0.000131834	0.000328511	-0.433727
NENF	0.000131834	0.000328511	-0.433311
SRP19	0.000131834	0.000328511	-0.433298
FKBP3	0.000131834	0.000328511	-0.432666
COMMD3	0.000131834	0.000328511	-0.431897
DYNLRB1	0.000131834	0.000328511	-0.429816
MED31	0.000131834	0.000328511	-0.429151
PSMB1	0.000131834	0.000328511	-0.428867
SUPT4H1	0.000131834	0.000328511	-0.427778
MKKS	0.000131834	0.000328511	-0.427427
CNIH4	0.000131834	0.000328511	-0.427292
ARPC5L	0.000131834	0.000328511	-0.425512
SIVA1	0.000131834	0.000328511	-0.425346
MPC2	0.000131834	0.000328511	-0.424668
CHCHD1	0.000131834	0.000328511	-0.423939
SNF8	0.000131834	0.000328511	-0.423263
CCNL1	0.000131834	0.000328511	-0.423208
SCAND1	0.000131834	0.000328511	-0.422986
TMEM14B	0.000131834	0.000328511	-0.416557
MT1G	0.000131834	0.000328511	-0.416514
ALKBH7	0.000131834	0.000328511	-0.416241
C14orf166	0.000131834	0.000328511	-0.415853
NDUFB6	0.000131834	0.000328511	-0.415781
CISD1	0.000131834	0.000328511	-0.41553
MRPS33	0.000131834	0.000328511	-0.415284
PMVK	0.000131834	0.000328511	-0.41442
ANAPC16	0.000131834	0.000328511	-0.413311
IGFL1	0.000131834	0.000328511	-0.411805
CUTA	0.000131834	0.000328511	-0.41012
LINC00116	0.000131834	0.000328511	-0.409583
CFL1	0.000131834	0.000328511	-0.405305
UCHL3	0.000131834	0.000328511	-0.404927
TMEM160	0.000131834	0.000328511	-0.403556
RPLP0	0.000723953	0.00142146	-0.403513
GABARAPL2	0.000131834	0.000328511	-0.40241
ANAPC15	0.000131834	0.000328511	-0.399701
DUSP23	0.000131834	0.000328511	-0.398547
LSM8	0.000131834	0.000328511	-0.396877
POLR2J3	0.000131834	0.000328511	-0.396509
MCTS1	0.000131834	0.000328511	-0.395008
ASPG	0.000131834	0.000328511	-0.393804
VKORC1	0.000131834	0.000328511	-0.39068
TRAPPC2L	0.000131834	0.000328511	-0.389038
MRPL21	0.000131834	0.000328511	-0.389029
DNPH1	0.000131834	0.000328511	-0.387434
VTI1B	0.000131834	0.000328511	-0.38676
CLTB	0.00147717	0.0027302	-0.386643
SAP18	0.000131834	0.000328511	-0.386187
NFKBIA	0.000624865	0.00124604	-0.385961
GPX4	0.000341556	0.000715368	-0.385889
RGS10	0.000131834	0.000328511	-0.385774
SCO2	0.000131834	0.000328511	-0.38508
ARL2	0.000131834	0.000328511	-0.38391
RPL26L1	0.000131834	0.000328511	-0.382095
EMG1	0.000131834	0.000328511	-0.377515
LGALS7B	0.000341556	0.000715368	-0.376598
DCXR	0.000131834	0.000328511	-0.376579
CAMTA1	0.000131834	0.000328511	-0.375755
TPD52L1	0.000182182	0.000416486	-0.373535
MGST1	0.000182182	0.000416486	-0.372932
MRPL55	0.000131834	0.000328511	-0.372288
ARPC4	0.000131834	0.000328511	-0.371926
MEA1	0.000131834	0.000328511	-0.370834
NUCB2	0.000723953	0.00142146	-0.369098
MTIF3	0.000131834	0.000328511	-0.367734
RABAC1	0.000131834	0.000328511	-0.367033
ISG20	0.000131834	0.000328511	-0.366852
BOLA3	0.000131834	0.000328511	-0.365464
HMGN2	0.00111563	0.00211491	-0.365374
RP11-783K16.5	0.000131834	0.000328511	-0.364404
UBE2F	0.000131834	0.000328511	-0.363589
PTS	0.000131834	0.000328511	-0.362837
PFDN4	0.000131834	0.000328511	-0.362761
NGFRAP1	0.000131834	0.000328511	-0.362554
TMEM179B	0.000131834	0.000328511	-0.361486
SRI	0.000131834	0.000328511	-0.361286
RANBP1	0.000155096	0.000362462	-0.360382
TMEM54	0.000155096	0.000362462	-0.356244
DNAJC15	0.000131834	0.000328511	-0.354033
TOMM22	0.000131834	0.000328511	-0.353844
CCDC167	0.000131834	0.000328511	-0.353413
DCTN3	0.000131834	0.000328511	-0.352658
POLE4	0.000131834	0.000328511	-0.352597
SNHG25	0.000131834	0.000328511	-0.351612
LINC01420	0.000131834	0.000328511	-0.350274
SDHC	0.000131834	0.000328511	-0.350165
ECH1	0.000131834	0.000328511	-0.349584
RPS19BP1	0.000131834	0.000328511	-0.349016
COA6	0.000131834	0.000328511	-0.34795
GTF2A2	0.000131834	0.000328511	-0.347288
PSMB5	0.000131834	0.000328511	-0.346691
NBL1	0.000131834	0.000328511	-0.345955
GSTM3	0.000131834	0.000328511	-0.345632
COMMD1	0.000131834	0.000328511	-0.345621
EEF1E1	0.000131834	0.000328511	-0.34371
CLEC2B	0.000131834	0.000328511	-0.343334
SRSF9	0.000131834	0.000328511	-0.340895
ITGAE	0.000131834	0.000328511	-0.340596
DGUOK	0.000131834	0.000328511	-0.339296
PTTG1	0.000155096	0.000362462	-0.338308
SMIM7	0.000131834	0.000328511	-0.337815
RBP7	0.000131834	0.000328511	-0.337804
HMGN1	0.000155096	0.000362462	-0.335309
POLR2K	0.000131834	0.000328511	-0.334659
ATP6V0B	0.000131834	0.000328511	-0.332293
CRB3	0.000131834	0.000328511	-0.33197
RHOD	0.00128471	0.00240694	-0.331057
CST3	0.000131834	0.000328511	-0.330309
PHB	0.000131834	0.000328511	-0.330289
ZNRD1	0.000131834	0.000328511	-0.330284
F12	0.000131834	0.000328511	-0.329701
MTRNR2L12	0.000131834	0.000328511	-0.329369
ABRACL	0.000131834	0.000328511	-0.329082
PDCD6	0.000131834	0.000328511	-0.328837
PCBD1	0.000131834	0.000328511	-0.327695
HSPB11	0.000131834	0.000328511	-0.32654
CRNDE	0.000131834	0.000328511	-0.326246
TPRKB	0.000131834	0.000328511	-0.325934
TMEM261	0.000131834	0.000328511	-0.32358
JOSD2	0.000131834	0.000328511	-0.321392
SSNA1	0.000131834	0.000328511	-0.320974
CKS2	0.000131834	0.000328511	-0.316883
GADD45B	0.000155096	0.000362462	-0.31542
ILK	0.000131834	0.000328511	-0.315181
PRDX6	0.000131834	0.000328511	-0.315109
MRPS12	0.000131834	0.000328511	-0.313078
PNKD	0.000131834	0.000328511	-0.312879
SERTAD1	0.000131834	0.000328511	-0.312177
RAB5C	0.000131834	0.000328511	-0.307808
TPRG1	0.000538517	0.00108287	-0.304466
TOMM5	0.000131834	0.000328511	-0.302998
PSME2	0.000131834	0.000328511	-0.302929
PDLIM2	0.00021367	0.000471366	-0.302835
MRPL13	0.000131834	0.000328511	-0.301098
VPS28	0.000131834	0.000328511	-0.300797
BABAM1	0.000131834	0.000328511	-0.300023
DDIT3	0.000131834	0.000328511	-0.299968
VPS29	0.000131834	0.000328511	-0.298921
C16orf13	0.000131834	0.000328511	-0.298601
TMEM208	0.000131834	0.000328511	-0.298299
FAM3B	0.000131834	0.000328511	-0.297816
EBP	0.000155096	0.000362462	-0.297175
MPG	0.000131834	0.000328511	-0.29625
LSM2	0.000131834	0.000328511	-0.295212
HEBP2	0.00222518	0.0039709	-0.29399
MRPL40	0.000131834	0.000328511	-0.293682
TMEM126A	0.000131834	0.000328511	-0.293382
SEPW1	0.000250216	0.000541776	-0.293088
HINT2	0.000131834	0.000328511	-0.292979
GSTO1	0.000155096	0.000362462	-0.29257
TMEM205	0.000131834	0.000328511	-0.292306
UBE2L3	0.000131834	0.000328511	-0.291362
MRPS15	0.000131834	0.000328511	-0.290135
THOC7	0.000131834	0.000328511	-0.289739
UQCRFS1	0.000155096	0.000362462	-0.288462
COA4	0.000131834	0.000328511	-0.286767
TCTEX1D2	0.000131834	0.000328511	-0.286418
ZBTB8OS	0.000131834	0.000328511	-0.28521
UBE2I	0.000131834	0.000328511	-0.283639
TMEM219	0.000131834	0.000328511	-0.28327
CKS1B	0.000155096	0.000362462	-0.281352
LINC00998	0.000131834	0.000328511	-0.280782
CWC15	0.000131834	0.000328511	-0.280425
MRPL22	0.000131834	0.000328511	-0.280403
MT-ND2	0.007013	0.0116544	-0.278301
NFATC3	0.000131834	0.000328511	-0.27808
GPX2	0.000398142	0.000824183	-0.276964
KIAA0101	0.000131834	0.000328511	-0.276737
GCSH	0.000131834	0.000328511	-0.275772
LLNLR-245B6.1	0.000131834	0.000328511	-0.275644
CALML5	0.000292564	0.000621135	-0.273104
TP53TG1	0.000131834	0.000328511	-0.27288
MYDGF	0.000131834	0.000328511	-0.272807
MRPL43	0.000131834	0.000328511	-0.272669
SWI5	0.000131834	0.000328511	-0.271536
HDDC2	0.000131834	0.000328511	-0.270775
PMF1	0.000131834	0.000328511	-0.268389
RPS6KB2	0.000341556	0.000715368	-0.268359
MTRNR2L8	0.000131834	0.000328511	-0.268249
AKR1C3	0.000131834	0.000328511	-0.268173
SULT2B1	0.116544	0.152907	-0.26808
NDUFAF2	0.000131834	0.000328511	-0.267986
DNAJC19	0.000131834	0.000328511	-0.26793
PMM1	0.000292564	0.000621135	-0.267774
CLTA	0.000131834	0.000328511	-0.267744
C1orf56	0.000131834	0.000328511	-0.267649
BNIP3	0.00330679	0.00576811	-0.26746
MYL6B	0.000131834	0.000328511	-0.267093
KLK11	0.00376225	0.00649593	-0.266325
JUN	0.0641494	0.0906655	-0.265689
RHOV	0.000624865	0.00124604	-0.26558
RPA3	0.000131834	0.000328511	-0.262621
NDUFA7	0.000131834	0.000328511	-0.262408
JTB	0.000250216	0.000541776	-0.260855
LSM6	0.000131834	0.000328511	-0.260759
NAA20	0.000155096	0.000362462	-0.259541
ERP29	0.000131834	0.000328511	-0.256819
TMEM14A	0.000131834	0.000328511	-0.256026
VIMP	0.000131834	0.000328511	-0.255639
CISD3	0.000131834	0.000328511	-0.255108
RPAIN	0.000131834	0.000328511	-0.254575
SNX3	0.000538517	0.00108287	-0.254458
C11orf73	0.000131834	0.000328511	-0.253815
SEC11C	0.000131834	0.000328511	-0.253369
MANF	0.000131834	0.000328511	-0.253198
CAPNS2	0.000292564	0.000621135	-0.25296
CRABP2	0.0766179	0.105504	-0.25132
GATSL3	0.000131834	0.000328511	-0.250662
RAB13	0.000155096	0.000362462	-0.24972
SDHAF2	0.000131834	0.000328511	-0.249372
PSMB7	0.000131834	0.000328511	-0.249043
PPP1R15A	0.00376225	0.00649593	-0.248895
PARK7	0.000723953	0.00142146	-0.248232
C19orf60	0.000131834	0.000328511	-0.247772
GDPD3	0.000131834	0.000328511	-0.247122
IER3IP1	0.000131834	0.000328511	-0.246711
SNHG9	0.000131834	0.000328511	-0.246526
METTL5	0.000131834	0.000328511	-0.246444
ZDHHC12	0.000155096	0.000362462	-0.244779
UPP1	0.00169589	0.00310971	-0.244284
POLR1D	0.000182182	0.000416486	-0.243924
NOP16	0.000131834	0.000328511	-0.243765
TPI1	0.00376225	0.00649593	-0.243731
C21orf59	0.000131834	0.000328511	-0.243295
C19orf24	0.000131834	0.000328511	-0.242698
NDUFB5	0.000131834	0.000328511	-0.242449
KXD1	0.000131834	0.000328511	-0.242349
SPINT2	0.000155096	0.000362462	-0.242339
SNRPD3	0.000131834	0.000328511	-0.241485
MRPS14	0.000131834	0.000328511	-0.241066
PAFAH1B3	0.000131834	0.000328511	-0.240402
RNASEH2C	0.000131834	0.000328511	-0.240093
ZNF90	0.000131834	0.000328511	-0.238394
TUBB2A	0.000837479	0.00162528	-0.237856
CD9	0.00222518	0.0039709	-0.236951
SRSF2	0.000131834	0.000328511	-0.23674
ZNF511	0.000131834	0.000328511	-0.231972
SFT2D1	0.000131834	0.000328511	-0.230038
TRAPPC3	0.000131834	0.000328511	-0.229916
PTN	0.00194406	0.00352547	-0.229431
ATP5C1	0.000155096	0.000362462	-0.229415
ARL4A	0.000131834	0.000328511	-0.229156
FAM200B	0.000131834	0.000328511	-0.22902
NDUFA8	0.000131834	0.000328511	-0.228979
POP7	0.000131834	0.000328511	-0.228335
FAM89B	0.000131834	0.000328511	-0.2283
OSTC	0.000131834	0.000328511	-0.228045
ATRAID	0.000131834	0.000328511	-0.22778
TM4SF1	0.00330679	0.00576811	-0.227001
CALM1	0.000723953	0.00142146	-0.224717
THUMPD3-AS1	0.000131834	0.000328511	-0.223957
MRPL4	0.000131834	0.000328511	-0.223329
CRIPT	0.000131834	0.000328511	-0.222983
AIMP1	0.000131834	0.000328511	-0.22273
SS18L2	0.000131834	0.000328511	-0.222302
SREK1IP1	0.000131834	0.000328511	-0.222079
ZNHIT3	0.000131834	0.000328511	-0.221242
TIMM9	0.000131834	0.000328511	-0.221115
RBP1	0.00021367	0.000471366	-0.220567
SNRPB2	0.000131834	0.000328511	-0.219798
MRPS34	0.000182182	0.000416486	-0.219518
PLP2	0.00254312	0.00450314	-0.218907
DSG1-AS1	0.000131834	0.000328511	-0.218658
ACP1	0.000250216	0.000541776	-0.21814
CCDC107	0.000131834	0.000328511	-0.217944
EXOSC4	0.000131834	0.000328511	-0.21694
MIR4458HG	0.000131834	0.000328511	-0.216834
EGLN2	0.000131834	0.000328511	-0.216032
TUSC2	0.000131834	0.000328511	-0.215245
CFDP1	0.000131834	0.000328511	-0.215164
FAM177A1	0.000131834	0.000328511	-0.215029
TRAPPC2P1	0.000131834	0.000328511	-0.213682
PSME1	0.000837479	0.00162528	-0.21361
MMP24-AS1	0.000131834	0.000328511	-0.212916
AAMDC	0.000131834	0.000328511	-0.212827
DCTN6	0.000131834	0.000328511	-0.212109
SSSCA1	0.000131834	0.000328511	-0.212043
RP11-841O20.2	0.000131834	0.000328511	-0.212002
MRPS16	0.000131834	0.000328511	-0.211919
FAM133B	0.000131834	0.000328511	-0.211201
MED4	0.000131834	0.000328511	-0.21084
LY6K	0.000131834	0.000328511	-0.21041
DPM3	0.000131834	0.000328511	-0.210296
COX7A2L	0.000250216	0.000541776	-0.210199
PRR34-AS1	0.000131834	0.000328511	-0.209874
SDF2L1	0.000131834	0.000328511	-0.209314
PRR13	0.000131834	0.000328511	-0.208832
SMIM4	0.000131834	0.000328511	-0.208179
TP53I3	0.00222518	0.0039709	-0.208051
IFT20	0.000131834	0.000328511	-0.20802
MAGOH	0.000131834	0.000328511	-0.20746
RAC1	0.0175828	0.0274111	-0.204353
PFDN6	0.000131834	0.000328511	-0.204303
MAP3K13	0.000131834	0.000328511	-0.203538
NT5C	0.000131834	0.000328511	-0.203179
MRPS6	0.000155096	0.000362462	-0.203007
MMAB	0.000131834	0.000328511	-0.202866
MRPL34	0.000131834	0.000328511	-0.202664
MRPL11	0.00021367	0.000471366	-0.201522
CKLF	0.000131834	0.000328511	-0.201385
NDUFS3	0.000155096	0.000362462	-0.200925
CCDC12	0.000131834	0.000328511	-0.200425
C7orf55	0.000131834	0.000328511	-0.198989
UFD1L	0.000131834	0.000328511	-0.198872
DRAP1	0.00484817	0.00825333	-0.198829
EMC4	0.000131834	0.000328511	-0.198547
MRPS11	0.000131834	0.000328511	-0.197533
MORN2	0.000131834	0.000328511	-0.197176
PTPMT1	0.000131834	0.000328511	-0.196824
EIF4E	0.000131834	0.000328511	-0.195569
DUT	0.00254312	0.00450314	-0.195479
MAP1LC3B	0.000131834	0.000328511	-0.195059
SURF2	0.000131834	0.000328511	-0.194974
RP11-295G20.2	0.000131834	0.000328511	-0.194559
PRDX4	0.000131834	0.000328511	-0.194316
MPC1	0.000131834	0.000328511	-0.194105
LAGE3	0.000131834	0.000328511	-0.194057
HSD17B10	0.000182182	0.000416486	-0.193751
PDE4C	0.000131834	0.000328511	-0.193282
PXMP2	0.000131834	0.000328511	-0.193025
SDCBP2	0.0157555	0.0247602	-0.192867
EFNA3	0.000131834	0.000328511	-0.192248
MRPS25	0.000131834	0.000328511	-0.1922
MRPL47	0.000131834	0.000328511	-0.191616
RP6-65G23.3	0.000131834	0.000328511	-0.19147
TMEM14C	0.000131834	0.000328511	-0.191394
TATDN1	0.000131834	0.000328511	-0.190574
MED11	0.000131834	0.000328511	-0.189076
EGR1	0.687374	0.70925	-0.188945
HOTAIRM1	0.000131834	0.000328511	-0.188832
CENPW	0.000131834	0.000328511	-0.188789
RABIF	0.000131834	0.000328511	-0.188088
AK6	0.000131834	0.000328511	-0.188059
CISD2	0.000131834	0.000328511	-0.18792
HIGD1A	0.007013	0.0116544	-0.187504
CIRBP	0.000131834	0.000328511	-0.187422
NDUFV3	0.000538517	0.00108287	-0.18594
BTF3L4	0.000131834	0.000328511	-0.185795
LSM12	0.000131834	0.000328511	-0.185244
ATP5EP2	0.000131834	0.000328511	-0.184422
MPLKIP	0.000131834	0.000328511	-0.184295
SNRPN	0.000131834	0.000328511	-0.183736
TIMM10	0.000131834	0.000328511	-0.183273
NANS	0.000131834	0.000328511	-0.182929
SUMO1	0.000155096	0.000362462	-0.182714
PSMA4	0.000292564	0.000621135	-0.182353
TAF9	0.000131834	0.000328511	-0.181058
RNASET2	0.000131834	0.000328511	-0.181025
S100A7	0.000250216	0.000541776	-0.18092
MALSU1	0.000131834	0.000328511	-0.180084
MRPL9	0.000131834	0.000328511	-0.179903
ATG101	0.000131834	0.000328511	-0.179355
HIST1H2BC	0.000131834	0.000328511	-0.179265
LLPH	0.000131834	0.000328511	-0.179244
N4BP2L2	0.00128471	0.00240694	-0.179174
FKBP1A	0.0029021	0.00509845	-0.178967
DUSP1	0.314389	0.347694	-0.178408
RP11-792A8.4	0.000131834	0.000328511	-0.177955
CHCHD7	0.000131834	0.000328511	-0.177085
NUDT5	0.000131834	0.000328511	-0.176972
EIF1AX	0.00169589	0.00310971	-0.176736
PIGF	0.000131834	0.000328511	-0.176645
NUDT22	0.000131834	0.000328511	-0.17612
HIST3H2A	0.000131834	0.000328511	-0.17611
SNHG19	0.00021367	0.000471366	-0.175401
DHRS4L2	0.000131834	0.000328511	-0.175126
MT-CYB	0.0701566	0.097108	-0.175093
PIGP	0.000131834	0.000328511	-0.174802
SMIM19	0.000131834	0.000328511	-0.174683
UNC5B-AS1	0.000131834	0.000328511	-0.17409
CMC2	0.000131834	0.000328511	-0.173557
SAT2	0.000131834	0.000328511	-0.17349
CMC1	0.000131834	0.000328511	-0.172331
PPA1	0.000538517	0.00108287	-0.1708
ZFPL1	0.000131834	0.000328511	-0.170647
GEMIN7	0.000131834	0.000328511	-0.17042
HBB	0.00427403	0.00734374	-0.1691
PPAN	0.000131834	0.000328511	-0.169004
BIK	0.000131834	0.000328511	-0.168945
SSB	0.00021367	0.000471366	-0.168582
TYMP	0.0140974	0.0222706	-0.168267
SQRDL	0.00021367	0.000471366	-0.1677
VAMP5	0.000131834	0.000328511	-0.167412
MRPS28	0.000131834	0.000328511	-0.165489
SNRPB	0.00621026	0.0103987	-0.164697
VMP1	0.0242237	0.0368853	-0.164619
LSM4	0.000723953	0.00142146	-0.164367
ZSWIM7	0.000131834	0.000328511	-0.163784
ARGLU1	0.000292564	0.000621135	-0.163526
NIFK	0.000131834	0.000328511	-0.162555
UBXN1	0.000131834	0.000328511	-0.162503
MRPL18	0.000155096	0.000362462	-0.16153
C19orf43	0.000250216	0.000541776	-0.161386
NMRK1	0.00128471	0.00240694	-0.16122
ZMAT5	0.000131834	0.000328511	-0.161175
ZCRB1	0.000131834	0.000328511	-0.161053
C11orf1	0.000131834	0.000328511	-0.157513
EPB41L4A-AS1	0.000155096	0.000362462	-0.157281
IAH1	0.000131834	0.000328511	-0.156879
RAB4B	0.000131834	0.000328511	-0.155741
FAM104B	0.000131834	0.000328511	-0.155567
CLN3	0.000131834	0.000328511	-0.155423
PIN1	0.000131834	0.000328511	-0.155193
FAAP20	0.000131834	0.000328511	-0.155121
SVBP	0.000131834	0.000328511	-0.154613
PUSL1	0.000131834	0.000328511	-0.154539
STX8	0.000131834	0.000328511	-0.154487
RAB8A	0.000131834	0.000328511	-0.154485
SLC39A4	0.000131834	0.000328511	-0.154293
ADM	0.0195933	0.0301469	-0.154162
SERP1	0.000292564	0.000621135	-0.154021
IGBP1	0.000155096	0.000362462	-0.15272
CHURC1	0.000292564	0.000621135	-0.152404
BANF1	0.0100095	0.0162282	-0.152191
SNRPC	0.00021367	0.000471366	-0.15148
BLOC1S2	0.000341556	0.000715368	-0.151433
RP11-350J20.12	0.000131834	0.000328511	-0.15084
WBP5	0.000131834	0.000328511	-0.150559
ARG2	0.000131834	0.000328511	-0.150526
NTMT1	0.000131834	0.000328511	-0.1503
GLRX2	0.000131834	0.000328511	-0.150067
PA2G4	0.0112365	0.0180863	-0.149907
PSMG3	0.000131834	0.000328511	-0.149437
CCDC53	0.000131834	0.000328511	-0.149201
SVIP	0.000131834	0.000328511	-0.148811
RP1-122P22.4	0.000131834	0.000328511	-0.148762
TMED1	0.000131834	0.000328511	-0.148576
PNISR	0.000837479	0.00162528	-0.146805
MRPS26	0.00128471	0.00240694	-0.146436
MSRB2	0.000155096	0.000362462	-0.146146
C3orf14	0.000131834	0.000328511	-0.145948
FAM173A	0.000131834	0.000328511	-0.145882
CTD-3252C9.4	0.000131834	0.000328511	-0.145818
METTL23	0.000131834	0.000328511	-0.145522
DPCD	0.000131834	0.000328511	-0.145273
C1QBP	0.00790774	0.0129601	-0.145049
SUCLG1	0.00330679	0.00576811	-0.144222
SMUG1	0.000155096	0.000362462	-0.144108
SRA1	0.000131834	0.000328511	-0.143782
OXLD1	0.000131834	0.000328511	-0.143522
AC006262.5	0.000131834	0.000328511	-0.143374
KCNK7	0.000341556	0.000715368	-0.143209
C9orf142	0.000131834	0.000328511	-0.143076
MIR210HG	0.000155096	0.000362462	-0.142972
CARD16	0.000131834	0.000328511	-0.142919
AP006222.2	0.000131834	0.000328511	-0.14175
EIF1AY	0.00506203	0.00855994	-0.141534
ACAT2	0.000131834	0.000328511	-0.141438
DEXI	0.000131834	0.000328511	-0.141222
KCNQ1OT1	0.000131834	0.000328511	-0.141217
PBDC1	0.000131834	0.000328511	-0.140526
MGMT	0.000131834	0.000328511	-0.140406
ZNF428	0.000131834	0.000328511	-0.140272
PSMD9	0.000131834	0.000328511	-0.140254
POLR2G	0.000131834	0.000328511	-0.139959
ICAM3	0.000131834	0.000328511	-0.139394
MRPL32	0.000155096	0.000362462	-0.139137
AP3S1	0.000463394	0.000944354	-0.138787
C15orf61	0.000131834	0.000328511	-0.138584
TMEM18	0.000131834	0.000328511	-0.137741
ARL16	0.000131834	0.000328511	-0.137198
DHRS4	0.000131834	0.000328511	-0.137003
PPP1R35	0.000131834	0.000328511	-0.135551
TRPT1	0.000131834	0.000328511	-0.135259
HDDC3	0.000131834	0.000328511	-0.134878
NUDT14	0.000131834	0.000328511	-0.134571
DCTPP1	0.000250216	0.000541776	-0.133835
MTHFD2L	0.000131834	0.000328511	-0.133785
FDX1	0.000131834	0.000328511	-0.133689
SDR39U1	0.000131834	0.000328511	-0.133636
TXN2	0.000538517	0.00108287	-0.133602
GABARAP	0.000131834	0.000328511	-0.133458
AK1	0.000131834	0.000328511	-0.133421
RGS14	0.000723953	0.00142146	-0.133369
TTTY14	0.0117187	0.0187012	-0.133104
PSMC5	0.000250216	0.000541776	-0.132937
NUDT1	0.000131834	0.000328511	-0.132888
TOPORS-AS1	0.000131834	0.000328511	-0.132796
PNPLA4	0.00021367	0.000471366	-0.131778
PITPNA-AS1	0.000131834	0.000328511	-0.131435
LINC01133	0.000155096	0.000362462	-0.131316
DUSP2	0.000155096	0.000362462	-0.131313
C14orf1	0.000624865	0.00124604	-0.13119
PART1	0.000131834	0.000328511	-0.131152
MRPS7	0.000131834	0.000328511	-0.130938
CYBA	0.000967334	0.00186162	-0.130804
PTRH1	0.000131834	0.000328511	-0.13063
RP3-512B11.3	0.000131834	0.000328511	-0.130548
SNHG15	0.000131834	0.000328511	-0.130404
CIDEB	0.000131834	0.000328511	-0.130389
TAF12	0.000131834	0.000328511	-0.130135
LINC00152	0.000131834	0.000328511	-0.128707
RP1-313I6.12	0.000131834	0.000328511	-0.128337
BORCS8	0.000131834	0.000328511	-0.128299
RAB30-AS1	0.000131834	0.000328511	-0.128257
SNCG	0.0100095	0.0162282	-0.127993
RP11-14N7.2	0.000131834	0.000328511	-0.127393
HIST1H2AC	0.00621026	0.0103987	-0.126108
CBR3	0.000624865	0.00124604	-0.12499
FAM104A	0.000131834	0.000328511	-0.124964
EMC9	0.000131834	0.000328511	-0.124893
SNAPIN	0.000131834	0.000328511	-0.124877
SPAG7	0.000463394	0.000944354	-0.124826
METTL12	0.000131834	0.000328511	-0.124498
NOL12	0.000131834	0.000328511	-0.124022
RP11-411K7.1	0.000131834	0.000328511	-0.123783
DGUOK-AS1	0.000131834	0.000328511	-0.123603
C8orf76	0.000131834	0.000328511	-0.123308
EIF1B	0.000155096	0.000362462	-0.123281
HCAR3	0.000182182	0.000416486	-0.123204
PSMD8	0.000723953	0.00142146	-0.123005
HSD17B1	0.000131834	0.000328511	-0.122467
PRPF18	0.000131834	0.000328511	-0.122467
CCZ1	0.000131834	0.000328511	-0.122454
RBFA	0.000131834	0.000328511	-0.121518
FAM207A	0.000131834	0.000328511	-0.121032
RHEB	0.000837479	0.00162528	-0.120718
SPAG16	0.000292564	0.000621135	-0.120619
MGAT2	0.000131834	0.000328511	-0.120257
ECI2	0.000131834	0.000328511	-0.119614
ARPC1B	0.00427403	0.00734374	-0.119292
SNHG7	0.00111563	0.00211491	-0.119265
DNAJC9	0.000131834	0.000328511	-0.118744
MTX1	0.000131834	0.000328511	-0.118743
EEF1G	0.000131834	0.000328511	-0.118729
CBY1	0.000131834	0.000328511	-0.118605
USE1	0.000131834	0.000328511	-0.118569
TMEM251	0.000131834	0.000328511	-0.11814
RP11-465N4.4	0.000131834	0.000328511	-0.117637
ZFAND2A	0.000131834	0.000328511	-0.117296
COPS5	0.000131834	0.000328511	-0.116895
MAGOHB	0.000131834	0.000328511	-0.116364
EXOSC3	0.000131834	0.000328511	-0.115986
CKMT1A	0.000131834	0.000328511	-0.115681
PSMG4	0.000131834	0.000328511	-0.115619
HES1	0.0112365	0.0180863	-0.115353
EXOSC1	0.000131834	0.000328511	-0.115278
POP5	0.000131834	0.000328511	-0.115102
TECR	0.0218017	0.0333459	-0.11483
TPGS1	0.00021367	0.000471366	-0.114644
RHOF	0.000131834	0.000328511	-0.114272
ISCA2	0.000131834	0.000328511	-0.114225
EIF5AL1	0.000131834	0.000328511	-0.113755
SPRR2B	0.000155096	0.000362462	-0.113667
EIF3H	0.314389	0.347694	-0.113646
DNAJC4	0.000131834	0.000328511	-0.113618
TMEM99	0.000131834	0.000328511	-0.113442
BTG1	0.0112365	0.0180863	-0.113099
ACYP1	0.000131834	0.000328511	-0.111768
LYPLAL1	0.000131834	0.000328511	-0.111684
NCBP2-AS2	0.000131834	0.000328511	-0.111253
LSM10	0.000131834	0.000328511	-0.111174
AIMP2	0.000131834	0.000328511	-0.111153
CTAGE5	0.000131834	0.000328511	-0.111031
B3GAT2	0.000131834	0.000328511	-0.110931
TMEM91	0.000131834	0.000328511	-0.110176
LYRM4	0.000182182	0.000416486	-0.110079
HES4	0.00021367	0.000471366	-0.109982
NACA2	0.000131834	0.000328511	-0.109406
SYF2	0.000463394	0.000944354	-0.10828
JPX	0.000131834	0.000328511	-0.108173
RAET1G	0.000131834	0.000328511	-0.108077
NME3	0.000155096	0.000362462	-0.107794
MAP1LC3A	0.000155096	0.000362462	-0.107426
PDZD11	0.000155096	0.000362462	-0.106605
PLK3	0.116544	0.152907	-0.106255
C12orf45	0.000131834	0.000328511	-0.105602
ARMCX6	0.000131834	0.000328511	-0.105467
LYRM5	0.000131834	0.000328511	-0.105433
C6orf48	0.0585733	0.0833498	-0.105314
POLR3K	0.000131834	0.000328511	-0.105002
IL18	0.0585733	0.0833498	-0.104712
FAM219B	0.000131834	0.000328511	-0.104486
SMCO4	0.000131834	0.000328511	-0.104295
C1orf122	0.00222518	0.0039709	-0.103991
PTOV1	0.000967334	0.00186162	-0.103751
RPP21	0.000131834	0.000328511	-0.103146
C14orf119	0.00021367	0.000471366	-0.103072
IFI27L1	0.000131834	0.000328511	-0.102926
NFKBIZ	0.0329382	0.0489281	-0.102852
LIN7B	0.000131834	0.000328511	-0.102392
COMMD8	0.000155096	0.000362462	-0.102248
HIST1H2AE	0.000131834	0.000328511	-0.101968
ACYP2	0.000131834	0.000328511	-0.101928
GTF3A	0.00111563	0.00211491	-0.101871
ZCCHC17	0.000131834	0.000328511	-0.101764
AIG1	0.000131834	0.000328511	-0.101585
POLD4	0.000131834	0.000328511	-0.10148
C22orf39	0.000155096	0.000362462	-0.101375
LY6G6C	0.000155096	0.000362462	-0.101214
SCGB1A1	0.000131834	0.000328511	-0.101185
RBM4	0.000131834	0.000328511	-0.101111
ING2	0.000155096	0.000362462	-0.101048
ANKRD39	0.000131834	0.000328511	-0.100732
U2AF1	0.000131834	0.000328511	-0.100627
KLK6	0.0701566	0.097108	-0.100549
FAM215B	0.000131834	0.000328511	-0.100377
MED19	0.000131834	0.000328511	-0.100306
ISG15	0.00021367	0.000471366	-0.100039
CTA-29F11.1	0.000131834	0.000328511	-0.0999817
TXNDC9	0.000131834	0.000328511	-0.0999476
CAMLG	0.000341556	0.000715368	-0.0991062
COLCA1	0.000131834	0.000328511	-0.0984403
RP11-44F21.5	0.000131834	0.000328511	-0.0977953
RAB11B-AS1	0.000131834	0.000328511	-0.0974332
CTD-2336O2.1	0.000131834	0.000328511	-0.0973138
TIMM8A	0.000131834	0.000328511	-0.0972818
SNRNP25	0.000463394	0.000944354	-0.0972349
FIP1L1	0.000131834	0.000328511	-0.0971815
SSR2	0.00169589	0.00310971	-0.0969137
MRPL17	0.000624865	0.00124604	-0.0968162
SNRNP27	0.000131834	0.000328511	-0.0967934
NUDT2	0.000131834	0.000328511	-0.0967562
CALM2	0.0329382	0.0489281	-0.0966546
AGAP2-AS1	0.000131834	0.000328511	-0.0964716
C6orf1	0.000155096	0.000362462	-0.0962708
TRAPPC6A	0.000398142	0.000824183	-0.0962482
FKBP1B	0.000131834	0.000328511	-0.0961797
KATNBL1	0.0297745	0.0443998	-0.0959327
PLGRKT	0.000131834	0.000328511	-0.0956233
CRIP1	0.000131834	0.000328511	-0.0955136
KNOP1	0.000131834	0.000328511	-0.0952714
RPP25L	0.000155096	0.000362462	-0.094997
COX19	0.000131834	0.000328511	-0.0946494
MT-ND1	0.277241	0.33216	-0.0940852
MIR4435-2HG	0.000155096	0.000362462	-0.0939732
RPP38	0.000131834	0.000328511	-0.0935405
TIMM17B	0.000182182	0.000416486	-0.093333
BDH2	0.000131834	0.000328511	-0.0932887
EIF2S2	0.0486248	0.0698365	-0.0926536
FADD	0.000131834	0.000328511	-0.092632
UBE2B	0.00147717	0.0027302	-0.0918448
COA5	0.000131834	0.000328511	-0.0917519
IFT43	0.000131834	0.000328511	-0.0913796
ZFAND2B	0.00111563	0.00211491	-0.0913366
SEC11A	0.00128471	0.00240694	-0.0912616
SURF1	0.000182182	0.000416486	-0.0910252
SNHG18	0.000155096	0.000362462	-0.0906251
ELP5	0.0585733	0.0833498	-0.0904617
RP11-12G12.7	0.000292564	0.000621135	-0.0900153
CYC1	0.0363855	0.0537419	-0.0899451
CCDC58	0.000341556	0.000715368	-0.0892272
FLYWCH2	0.000131834	0.000328511	-0.0890478
C1D	0.000131834	0.000328511	-0.0888036
ASL	0.000131834	0.000328511	-0.0886749
OTUD6B-AS1	0.00021367	0.000471366	-0.0878936
RHOC	0.0701566	0.097108	-0.0877575
CCNK	0.000131834	0.000328511	-0.087412
RALA	0.0218017	0.0333459	-0.0873469
UBE2V2	0.007013	0.0116544	-0.0873309
NME2	0.000131834	0.000328511	-0.087133
PSMG2	0.000341556	0.000715368	-0.087013
SARNP	0.000131834	0.000328511	-0.08697
DPH3	0.000131834	0.000328511	-0.0868805
ELOF1	0.000292564	0.000621135	-0.0867301
COX16	0.000131834	0.000328511	-0.0865513
HSCB	0.000131834	0.000328511	-0.0865193
CHMP5	0.000967334	0.00186162	-0.0864883
CCDC59	0.000292564	0.000621135	-0.0864316
SMIM22	0.000131834	0.000328511	-0.0859375
ZCCHC10	0.000131834	0.000328511	-0.0859058
SLC25A10	0.000155096	0.000362462	-0.0854781
IMMP1L	0.000131834	0.000328511	-0.0854037
SLC25A6	0.171239	0.219083	-0.0851612
UQCRHL	0.000131834	0.000328511	-0.0847977
KRTCAP3	0.000463394	0.000944354	-0.0841666
HCFC1R1	0.000341556	0.000715368	-0.084044
NUTM2B-AS1	0.000131834	0.000328511	-0.0840411
TMEM60	0.000131834	0.000328511	-0.0840232
TAF1D	0.00790774	0.0129601	-0.0839965
TRIAP1	0.00021367	0.000471366	-0.0837754
RANGRF	0.000131834	0.000328511	-0.0836245
HIST1H2BD	0.000131834	0.000328511	-0.0836155
MRPL48	0.000131834	0.000328511	-0.0833053
HSPA1A	0.0835564	0.114268	-0.0828888
NUDCD2	0.00021367	0.000471366	-0.0826446
AZI2	0.000131834	0.000328511	-0.0826194
C2orf76	0.000131834	0.000328511	-0.0823715
FNTA	0.00890339	0.0145331	-0.0820339
SMIM20	0.000155096	0.000362462	-0.0818404
SYNGR1	0.000155096	0.000362462	-0.0815046
U2AF1L4	0.000131834	0.000328511	-0.0809265
LTB4R2	0.000131834	0.000328511	-0.0798641
ISOC2	0.000723953	0.00142146	-0.079726
ZNF32	0.000131834	0.000328511	-0.0795081
CTC-524C5.2	0.000131834	0.000328511	-0.0794526
WDR61	0.000463394	0.000944354	-0.0793966
MT-CO1	0.629162	0.65937	-0.0793218
TMEM11	0.000155096	0.000362462	-0.0787235
MCEE	0.000182182	0.000416486	-0.0784982
POLR3GL	0.000131834	0.000328511	-0.0781979
MRPL53	0.000131834	0.000328511	-0.0781042
TBCB	0.000292564	0.000621135	-0.0777496
NPM3	0.000463394	0.000944354	-0.0776265
CH17-189H20.1	0.000131834	0.000328511	-0.0775597
C15orf40	0.000131834	0.000328511	-0.0775399
TMEM223	0.000131834	0.000328511	-0.0774481
TM2D1	0.000131834	0.000328511	-0.0772967
C1orf50	0.000131834	0.000328511	-0.0767963
GFER	0.000131834	0.000328511	-0.076785
MYL5	0.000155096	0.000362462	-0.0766975
APITD1	0.000131834	0.000328511	-0.0765158
CD63	0.126214	0.164897	-0.0764085
LY6E	0.243201	0.293749	-0.076344
RP11-392P7.6	0.000131834	0.000328511	-0.0758049
SDHAF3	0.000131834	0.000328511	-0.0757037
PFDN1	0.0112365	0.0180863	-0.0756574
DYRK4	0.000131834	0.000328511	-0.0756391
CXCL2	0.000131834	0.000328511	-0.0751935
RFXANK	0.000131834	0.000328511	-0.0748638
NXT1	0.000624865	0.00124604	-0.0745926
GSTO2	0.000292564	0.000621135	-0.0745481
PIGBOS1	0.000131834	0.000328511	-0.0744747
ORMDL1	0.000182182	0.000416486	-0.0740972
IFRD1	0.0175828	0.0274111	-0.0734168
RER1	0.0363855	0.0537419	-0.0733191
FEM1A	0.000131834	0.000328511	-0.0729393
MMEL1	0.000131834	0.000328511	-0.0728964
SDHB	0.00549121	0.00924355	-0.072822
ETV2	0.000131834	0.000328511	-0.0727936
PCBD2	0.000131834	0.000328511	-0.0724164
VAMP2	0.00128471	0.00240694	-0.0719862
LINC00958	0.00128471	0.00240694	-0.071922
MDK	0.0112365	0.0180863	-0.0715298
SLC31A2	0.000131834	0.000328511	-0.0713527
GRPEL1	0.00194406	0.00352547	-0.070823
FKBP11	0.000723953	0.00142146	-0.0706124
MIR99AHG	0.000131834	0.000328511	-0.0699926
ST20	0.000131834	0.000328511	-0.0699646
NOXO1	0.000131834	0.000328511	-0.0697946
RNASEH1	0.00021367	0.000471366	-0.0694922
NHSL2	0.000131834	0.000328511	-0.06934
RP11-96D1.11	0.000131834	0.000328511	-0.069221
B3GNT8	0.184181	0.225741	-0.0691369
ARHGEF35	0.000131834	0.000328511	-0.0691022
MITD1	0.000155096	0.000362462	-0.0690535
RWDD4	0.000398142	0.000824183	-0.0690145
PSMA6	0.000131834	0.000328511	-0.0688684
HNRNPU-AS1	0.000131834	0.000328511	-0.0683409
MRPS17	0.000131834	0.000328511	-0.0681714
PET117	0.000131834	0.000328511	-0.0680273
ANKHD1	0.000131834	0.000328511	-0.0677233
BORCS7	0.000131834	0.000328511	-0.0677117
BAX	0.00111563	0.00211491	-0.0675781
YBEY	0.000131834	0.000328511	-0.0675081
PRADC1	0.000155096	0.000362462	-0.0674703
MPST	0.107466	0.143713	-0.0674564
NSA2	0.22733	0.27551	-0.0674536
LCMT1	0.00169589	0.00310971	-0.0670575
FDX1L	0.000131834	0.000328511	-0.0665863
XPA	0.000131834	0.000328511	-0.0664074
FAM136A	0.00376225	0.00649593	-0.0661824
TMED3	0.493901	0.526224	-0.0658725
SLC8A1-AS1	0.000155096	0.000362462	-0.065708
NMB	0.000131834	0.000328511	-0.0657047
MAZ	0.0100095	0.0162282	-0.0653438
NUBP1	0.000131834	0.000328511	-0.0651713
C1orf167	0.000131834	0.000328511	-0.0651168
NIT2	0.00222518	0.0039709	-0.0651039
HYI	0.000131834	0.000328511	-0.064966
DGCR6L	0.000538517	0.00108287	-0.0647507
C16orf91	0.000155096	0.000362462	-0.0646563
ADI1	0.0329382	0.0489281	-0.0645992
GSTK1	0.0029021	0.00509845	-0.0644737
CYSTM1	0.00222518	0.0039709	-0.0641095
EIF3F	0.107466	0.143713	-0.0639827
MRPL46	0.000250216	0.000541776	-0.0639782
ERGIC2	0.171239	0.219083	-0.063899
RP11-140K17.3	0.000131834	0.000328511	-0.0633607
KRT13	0.573169	0.605191	-0.0631527
ENTPD3-AS1	0.000131834	0.000328511	-0.0630433
GLI4	0.000131834	0.000328511	-0.0628135
NDUFAF4	0.000341556	0.000715368	-0.062328
ZBED6	0.000131834	0.000328511	-0.0622101
ACOT8	0.000131834	0.000328511	-0.0621668
RP11-670E13.6	0.000131834	0.000328511	-0.062115
CDH16	0.000538517	0.00108287	-0.0620146
FXYD5	0.0268756	0.0407419	-0.0617555
DECR1	0.00427403	0.00734374	-0.0615847
MTHFS	0.000131834	0.000328511	-0.0615365
ARHGAP5-AS1	0.000131834	0.000328511	-0.0615253
KIF9	0.000131834	0.000328511	-0.0614014
RSRP1	0.935852	0.943261	-0.0612643
FAM212A	0.00111563	0.00211491	-0.0611952
CNBD2	0.000131834	0.000328511	-0.0611572
GABPB1-AS1	0.000131834	0.000328511	-0.0609982
C7orf49	0.000131834	0.000328511	-0.0609915
LINC01481	0.000131834	0.000328511	-0.0605751
EFNA4	0.00021367	0.000471366	-0.0605503
HIST1H2BG	0.000131834	0.000328511	-0.0604176
METTL10	0.000131834	0.000328511	-0.0603827
LINC01503	0.000131834	0.000328511	-0.0600039
NOSIP	0.000538517	0.00108287	-0.0599348
C1orf53	0.000131834	0.000328511	-0.0597991
CETN2	0.0329382	0.0489281	-0.05963
RP1-278O22.1	0.000131834	0.000328511	-0.0595793
H2AFV	0.259835	0.312525	-0.0594148
TNFRSF12A	0.00790774	0.0129601	-0.0593951
TMPRSS11B	0.600871	0.631221	-0.0587114
RIC3	0.000182182	0.000416486	-0.0585946
COQ6	0.000131834	0.000328511	-0.0584677
PSMA3	0.00254312	0.00450314	-0.0582359
ACOT13	0.000131834	0.000328511	-0.0581103
HEXA	0.000131834	0.000328511	-0.0580302
MTFP1	0.000131834	0.000328511	-0.0579449
CYB561D2	0.000131834	0.000328511	-0.0579161
BEST1	0.000341556	0.000715368	-0.0576371
STARD5	0.000131834	0.000328511	-0.0573911
NFU1	0.000182182	0.000416486	-0.0572354
GSTZ1	0.000624865	0.00124604	-0.0569492
AC004951.6	0.000131834	0.000328511	-0.0569437
SNHG21	0.000131834	0.000328511	-0.0569327
C11orf74	0.000131834	0.000328511	-0.0568184
FBXL15	0.000131834	0.000328511	-0.0567965
ANAPC10	0.000131834	0.000328511	-0.056753
ERVK3-1	0.000131834	0.000328511	-0.0567135
BBIP1	0.000131834	0.000328511	-0.0565045
SLC25A5	0.840534	0.854919	-0.056493
UBE2V1	0.000131834	0.000328511	-0.0564024
C1orf35	0.0029021	0.00509845	-0.0563402
FAM195A	0.0218017	0.0333459	-0.0562941
COQ4	0.00890339	0.0145331	-0.0560991
RP11-21B23.2	0.000131834	0.000328511	-0.0560348
RSRC1	0.0442084	0.0638947	-0.055943
CLIC1	0.314389	0.347694	-0.0557637
EMP2	0.243201	0.293749	-0.0556321
FUNDC1	0.000155096	0.000362462	-0.0555973
ANG	0.000131834	0.000328511	-0.0555545
MAX	0.0486248	0.0698365	-0.0553806
TMEM234	0.000131834	0.000328511	-0.0550739
SNRNP35	0.000463394	0.000944354	-0.0549663
IPO4	0.000131834	0.000328511	-0.0546984
HIST1H1D	0.000131834	0.000328511	-0.0545436
CARD19	0.00169589	0.00310971	-0.054537
HDAC10	0.000131834	0.000328511	-0.0544805
SPA17	0.000131834	0.000328511	-0.0544081
RAB4A	0.0363855	0.0537419	-0.0543894
CLDN4	0.519657	0.55081	-0.0543102
MRPL50	0.00194406	0.00352547	-0.0543014
AVPI1	0.0442084	0.0638947	-0.054288
CTD-2020K17.4	0.000131834	0.000328511	-0.0541971
KLC3	0.000837479	0.00162528	-0.0541794
KB-1562D12.1	0.000131834	0.000328511	-0.0540221
TMEM126B	0.000624865	0.00124604	-0.054009
ADAD2	0.000131834	0.000328511	-0.0539793
ATP5S	0.000131834	0.000328511	-0.05384
CDKN3	0.00376225	0.00649593	-0.0536861
ARL17A	0.000131834	0.000328511	-0.0536824
YIF1A	0.0585733	0.0833498	-0.0534952
HAX1	0.0989574	0.134303	-0.0534755
LINC00969	0.0218017	0.0333459	-0.0533042
KLC1	0.0100095	0.0162282	-0.0530779
UBE2C	0.0534058	0.0762855	-0.0527736
STK19	0.000131834	0.000328511	-0.0526543
CD52	0.000723953	0.00142146	-0.0525481
TCEAL8	0.00254312	0.00450314	-0.0525166
COA1	0.000463394	0.000944354	-0.0524666
BEX2	0.00222518	0.0039709	-0.0521135
GPS2	0.000131834	0.000328511	-0.052047
KRT7	0.116544	0.152907	-0.0519288
CLPP	0.0140974	0.0222706	-0.0519165
SLC7A6OS	0.000131834	0.000328511	-0.0518051
TXNL1	0.0140974	0.0222706	-0.0516158
TRIM7	0.0534058	0.0762855	-0.0515737
ZBED5-AS1	0.000131834	0.000328511	-0.0514374
PDLIM4	0.15899	0.204038	-0.0513541
RP13-270P17.3	0.000131834	0.000328511	-0.0513467
RP11-128M1.1	0.000131834	0.000328511	-0.0513377
MT1H	0.000131834	0.000328511	-0.0511799
RP11-977G19.11	0.000131834	0.000328511	-0.0511644
RP11-275I14.4	0.000131834	0.000328511	-0.0511285
TMEM191B	0.000131834	0.000328511	-0.0508757
NUDT7	0.000131834	0.000328511	-0.0505618
CTA-293F17.1	0.000131834	0.000328511	-0.0501767
MAST4-AS1	0.000131834	0.000328511	-0.05014
OARD1	0.000463394	0.000944354	-0.0500923
RP11-386I14.4	0.000131834	0.000328511	-0.0500922
TMEM242	0.000538517	0.00108287	-0.0498847
BOLA1	0.000341556	0.000715368	-0.0498662
SLC27A5	0.000131834	0.000328511	-0.0497761
NOL3	0.0195933	0.0301469	-0.049729
RARA-AS1	0.000131834	0.000328511	-0.0493128
SRSF5	0.0766179	0.105504	-0.0491656
ICT1	0.00254312	0.00450314	-0.0491648
AP000769.1	0.000131834	0.000328511	-0.0490494
CTD-2015H6.3	0.000131834	0.000328511	-0.0490303
SH3BP5	0.000131834	0.000328511	-0.0486861
LINC00685	0.000131834	0.000328511	-0.0486796
HIST1H2BJ	0.000131834	0.000328511	-0.0482643
AC018816.3	0.000131834	0.000328511	-0.0482067
RP1-232P20.1	0.000131834	0.000328511	-0.0481883
ARL3	0.00254312	0.00450314	-0.048183
ZC3H8	0.000837479	0.00162528	-0.0481147
C4orf48	0.000131834	0.000328511	-0.0479766
TP53AIP1	0.243201	0.293749	-0.0479247
MRPS2	0.00194406	0.00352547	-0.0479162
FAM174A	0.0585733	0.0833498	-0.0478486
CTA-243E7.1	0.000131834	0.000328511	-0.0478468
B4GALT1-AS1	0.000131834	0.000328511	-0.0475969
C12orf54	0.000155096	0.000362462	-0.0475481
EDN2	0.147416	0.189866	-0.047207
SARS2	0.000131834	0.000328511	-0.0471998
DNASE1L1	0.000131834	0.000328511	-0.047129
RP5-940J5.9	0.000131834	0.000328511	-0.0471268
2001-09-01	0.000131834	0.000328511	-0.0470463
MTMR3	0.000155096	0.000362462	-0.0468512
RP11-545E17.3	0.000131834	0.000328511	-0.0468248
C16orf74	0.000155096	0.000362462	-0.046687
BEX4	0.197833	0.242035	-0.0466004
PXN-AS1	0.000131834	0.000328511	-0.0462426
BIN3	0.000155096	0.000362462	-0.0460176
NPEPL1	0.000131834	0.000328511	-0.0458575
VPS25	0.0641494	0.0906655	-0.0458329
ZSCAN16-AS1	0.000182182	0.000416486	-0.0457101
CCDC57	0.000292564	0.000621135	-0.0455118
CCDC85B	0.778177	0.79511	-0.0453995
HSD17B8	0.000723953	0.00142146	-0.0453746
CENPM	0.00128471	0.00240694	-0.0452349
MRPL24	0.00790774	0.0129601	-0.0452255
RAN	0.277241	0.33216	-0.0451539
NTAN1	0.000182182	0.000416486	-0.045091
CHIC2	0.000967334	0.00186162	-0.0450868
CLN5	0.000131834	0.000328511	-0.0450805
TEX30	0.000837479	0.00162528	-0.0449757
TSFM	0.00128471	0.00240694	-0.0449668
EVPLL	0.000131834	0.000328511	-0.0448938
ZNF524	0.000155096	0.000362462	-0.0448184
WDR83	0.000131834	0.000328511	-0.0447511
DLEU1	0.000837479	0.00162528	-0.044425
RP11-294J22.6	0.000131834	0.000328511	-0.0443643
BOLA2B	0.000131834	0.000328511	-0.0443087
YIPF2	0.000292564	0.000621135	-0.0442014
RP11-467L13.7	0.000131834	0.000328511	-0.0441234
MED10	0.000155096	0.000362462	-0.0437556
C15orf57	0.000131834	0.000328511	-0.043476
TMEM183A	0.0100095	0.0162282	-0.0434164
FAM204A	0.00890339	0.0145331	-0.0433662
TAF11	0.00111563	0.00211491	-0.0430909
NTHL1	0.000398142	0.000824183	-0.0428519
CACYBP	0.42091	0.45402	-0.0426468
RP11-452F19.3	0.000131834	0.000328511	-0.0423952
STX19	0.000624865	0.00124604	-0.0419976
PHKG1	0.000131834	0.000328511	-0.0419345
JMJD4	0.000131834	0.000328511	-0.0417279
RP11-400F19.6	0.000131834	0.000328511	-0.0417003
TIPIN	0.0100095	0.0162282	-0.0416924
CCL4	0.000131834	0.000328511	-0.0416786
CCL20	0.00194406	0.00352547	-0.0416595
MED21	0.0268756	0.0407419	-0.0415938
ALG5	0.0100095	0.0162282	-0.0415902
C18orf32	0.000131834	0.000328511	-0.0415802
RPL39L	0.000398142	0.000824183	-0.0415312
CD3EAP	0.000155096	0.000362462	-0.0415025
NOL7	0.0175828	0.0274111	-0.0414896
ZDHHC4	0.000398142	0.000824183	-0.0414843
C12orf73	0.000131834	0.000328511	-0.0414146
CD58	0.00111563	0.00211491	-0.0414101
RP1-34B20.21	0.000131834	0.000328511	-0.0413383
SPRR2F	0.00427403	0.00734374	-0.0412479
RALY-AS1	0.000131834	0.000328511	-0.0411759
PPIH	0.0140974	0.0222706	-0.0411477
CINP	0.00111563	0.00211491	-0.0411297
PHF5A	0.0486248	0.0698365	-0.0410981
C6orf226	0.000131834	0.000328511	-0.0410267
ZNF581	0.0100095	0.0162282	-0.0409229
EXOSC7	0.0534058	0.0762855	-0.0405175
TMEM107	0.000182182	0.000416486	-0.0403615
ARHGAP8	0.000131834	0.000328511	-0.0403568
FAM45A	0.000292564	0.000621135	-0.0401561
C1QTNF9B-AS1	0.000131834	0.000328511	-0.0401112
MCUR1	0.00194406	0.00352547	-0.0400514
SND1-IT1	0.000131834	0.000328511	-0.040019
UPK3BL	0.000131834	0.000328511	-0.0399555
FAM27C	0.000131834	0.000328511	-0.0398712
BDKRB1	0.000624865	0.00124604	-0.0398354
CHKB	0.000131834	0.000328511	-0.039762
GAR1	0.000463394	0.000944354	-0.0397294
NR2C2AP	0.00111563	0.00211491	-0.0396865
MTRF1L	0.000837479	0.00162528	-0.0396665
THAP2	0.000182182	0.000416486	-0.0396547
LIPE-AS1	0.000131834	0.000328511	-0.0396223
AC007325.4	0.000131834	0.000328511	-0.0393835
TMEM161B-AS1	0.000131834	0.000328511	-0.0393163
BPHL	0.000131834	0.000328511	-0.0392512
PCMT1	0.00147717	0.0027302	-0.0391765
RP11-297A16.4	0.00890339	0.0145331	-0.039076
EFNA1	0.0766179	0.105504	-0.039002
C12orf10	0.000463394	0.000944354	-0.0389698
BET1	0.000538517	0.00108287	-0.0389651
RP11-160E2.6	0.000131834	0.000328511	-0.0389143
APOBEC3A	0.0112365	0.0180863	-0.0388437
FUOM	0.000131834	0.000328511	-0.0385897
IRF9	0.000131834	0.000328511	-0.0384782
LINC01001	0.000131834	0.000328511	-0.0383958
CH17-340M24.3	0.000131834	0.000328511	-0.0383269
TSTD3	0.000131834	0.000328511	-0.0382609
FGGY	0.000131834	0.000328511	-0.0381274
ANKRD20A4	0.000131834	0.000328511	-0.0381241
TOP3B	0.000131834	0.000328511	-0.0379209
TMEM199	0.000131834	0.000328511	-0.0377927
LINC01451	0.000131834	0.000328511	-0.0375795
STX17-AS1	0.000131834	0.000328511	-0.0374398
OAZ3	0.000131834	0.000328511	-0.0374067
RP11-641D5.2	0.000182182	0.000416486	-0.0370606
C20orf196	0.000131834	0.000328511	-0.036994
ZNF576	0.000182182	0.000416486	-0.0367268
PPCS	0.0641494	0.0906655	-0.0365391
RP11-107M16.2	0.000131834	0.000328511	-0.0364759
KMT2E-AS1	0.000131834	0.000328511	-0.0364484
TIMM10B	0.00427403	0.00734374	-0.0364131
PEBP1	0.7475	0.765977	-0.0363743
AARSD1	0.000131834	0.000328511	-0.0363406
DNAJC7	0.0442084	0.0638947	-0.0362407
KBTBD3	0.000131834	0.000328511	-0.0361922
HIST2H2AC	0.000131834	0.000328511	-0.0361157
LPCAT3	0.000182182	0.000416486	-0.0361135
CLEC11A	0.000341556	0.000715368	-0.0358969
MTERF4	0.000155096	0.000362462	-0.0356812
RP11-138A9.1	0.000131834	0.000328511	-0.0356805
EIF3E	0.600871	0.631221	-0.0354258
RNASEK	0.000131834	0.000328511	-0.0353128
ISCU	0.0329382	0.0489281	-0.0352016
C19orf66	0.000182182	0.000416486	-0.0351881
FHIT	0.000155096	0.000362462	-0.0351836
OPN3	0.000155096	0.000362462	-0.0350358
RGCC	0.0195933	0.0301469	-0.0350226
NOB1	0.0534058	0.0762855	-0.0350048
PHYHD1	0.00147717	0.0027302	-0.0349528
NSMCE1	0.00549121	0.00924355	-0.0347401
RP13-188A5.1	0.000131834	0.000328511	-0.0347104
RP11-539L10.3	0.000131834	0.000328511	-0.0346736
RP4-541C22.5	0.000131834	0.000328511	-0.034653
DUSP28	0.000131834	0.000328511	-0.034533
RP11-298J20.3	0.0413269	0.0607133	-0.0345079
LACTB2	0.000131834	0.000328511	-0.0344842
LINC01023	0.000131834	0.000328511	-0.0341649
MED30	0.00222518	0.0039709	-0.0341093
MRPS22	0.0442084	0.0638947	-0.0340779
ATP5L2	0.000131834	0.000328511	-0.0339209
DGCR6	0.000131834	0.000328511	-0.0338831
PRAF2	0.000131834	0.000328511	-0.0338163
CCL3	0.000131834	0.000328511	-0.0335057
AC003075.4	0.000131834	0.000328511	-0.0334052
CSAD	0.000463394	0.000944354	-0.0332778
PCAT6	0.000837479	0.00162528	-0.0331257
EGOT	0.000131834	0.000328511	-0.0330881
RP11-727F15.9	0.000131834	0.000328511	-0.0330755
AC093673.5	0.000131834	0.000328511	-0.0330713
CDKN2A	0.0029021	0.00509845	-0.0330638
RAPH1	0.000155096	0.000362462	-0.0327873
B9D1	0.000131834	0.000328511	-0.0327818
AKIP1	0.0029021	0.00509845	-0.0326381
PRRT3-AS1	0.000131834	0.000328511	-0.0321396
C9orf3	0.903908	0.91397	-0.032043
HRASLS	0.000250216	0.000541776	-0.0319134
PDCD2L	0.000131834	0.000328511	-0.0319041
NOTCH2NL	0.000131834	0.000328511	-0.031808
PRR4	0.000131834	0.000328511	-0.0317443
FAM95B1	0.000131834	0.000328511	-0.0315436
KRR1	0.0701566	0.097108	-0.0315244
SNAPC5	0.000155096	0.000362462	-0.0314832
AP000692.10	0.000131834	0.000328511	-0.031456
CXCL3	0.00021367	0.000471366	-0.0314547
CSRP2	0.354669	0.385686	-0.0314036
RBPMS-AS1	0.000131834	0.000328511	-0.0313892
CARD18	0.000131834	0.000328511	-0.0313404
SLC25A53	0.000131834	0.000328511	-0.0312906
FUNDC2	0.0442084	0.0638947	-0.0312667
VSIG2	0.0100095	0.0162282	-0.0311626
C5orf63	0.000131834	0.000328511	-0.0310859
RP11-390P2.4	0.000131834	0.000328511	-0.0310232
PSMA3-AS1	0.259835	0.312525	-0.030982
MED6	0.000292564	0.000621135	-0.0309462
AMN1	0.000131834	0.000328511	-0.0308575
UBE2E2	0.295424	0.347694	-0.030705
ENSA	0.0701566	0.097108	-0.0303665
TMEM191C	0.000131834	0.000328511	-0.030359
LRRC8E	0.000131834	0.000328511	-0.0299527
RP11-158I9.8	0.000131834	0.000328511	-0.0299441
ECE2	0.00222518	0.0039709	-0.0299333
PTCD1	0.000131834	0.000328511	-0.0299031
MPRIP-AS1	0.000131834	0.000328511	-0.0298581
SMAD5-AS1	0.000131834	0.000328511	-0.0295804
RP11-486L19.2	0.000131834	0.000328511	-0.0293739
RP11-176H8.1	0.000131834	0.000328511	-0.0293727
TRAPPC5	0.000131834	0.000328511	-0.0293053
U47924.27	0.000131834	0.000328511	-0.0292886
MRPL2	0.0140974	0.0222706	-0.029272
RBM34	0.000131834	0.000328511	-0.0292468
RP11-49I11.1	0.000131834	0.000328511	-0.0290901
RP11-255M2.3	0.000131834	0.000328511	-0.0290596
LENG1	0.00254312	0.00450314	-0.0289722
CXCL8	0.0701566	0.097108	-0.028557
MPPE1	0.00194406	0.00352547	-0.0285539
HEXIM2	0.000131834	0.000328511	-0.0285346
RARRES3	0.0585733	0.0833498	-0.0285034
RP11-423H2.3	0.000131834	0.000328511	-0.0283533
PHLDA1	0.840534	0.854919	-0.028312
AC009403.2	0.000131834	0.000328511	-0.0282969
FAM25G	0.000131834	0.000328511	-0.0282192
MT1F	0.000967334	0.00186162	-0.0282136
TEFM	0.000131834	0.000328511	-0.0281513
ISY1	0.00890339	0.0145331	-0.0281194
RP11-116G8.5	0.000131834	0.000328511	-0.0281163
SBF2-AS1	0.000155096	0.000362462	-0.0280509
HIST1H1E	0.000131834	0.000328511	-0.027977
BLOC1S4	0.00111563	0.00211491	-0.0279387
CHMP1B	0.0486248	0.0698365	-0.0279044
POLR2H	0.22733	0.27551	-0.0278075
MAP3K8	0.107466	0.143713	-0.027684
NDUFA5	0.0909951	0.124017	-0.0276494
APOC1	0.000463394	0.000944354	-0.0276021
RABGEF1	0.00330679	0.00576811	-0.0275797
AC002467.7	0.000131834	0.000328511	-0.0275012
GS1-124K5.4	0.000131834	0.000328511	-0.0274152
ABHD11	0.0175828	0.0274111	-0.0273389
MSRB1	0.0297745	0.0443998	-0.0272622
ALG14	0.000131834	0.000328511	-0.0269644
CHKB-AS1	0.000131834	0.000328511	-0.026911
SRD5A3	0.259835	0.312525	-0.0268704
URB1-AS1	0.000131834	0.000328511	-0.0268449
RP11-596C23.2	0.000131834	0.000328511	-0.0267377
HYPK	0.000131834	0.000328511	-0.0267352
SNRPA1	0.0218017	0.0333459	-0.0266485
ACAA1	0.0442084	0.0638947	-0.0264941
BCKDHA	0.000131834	0.000328511	-0.0264729
ITGB3BP	0.0297745	0.0443998	-0.0264366
ROM1	0.000131834	0.000328511	-0.0263085
SP110	0.000131834	0.000328511	-0.0262155
MRPS9	0.0268756	0.0407419	-0.0261882
ZNF337	0.000131834	0.000328511	-0.0261405
IQCD	0.000182182	0.000416486	-0.0261069
NQO1	0.398063	0.430352	-0.0260957
SFT2D3	0.000131834	0.000328511	-0.0260012
AKR7A2	0.243201	0.293749	-0.025921
FABP12	0.000131834	0.000328511	-0.0257674
MED7	0.000182182	0.000416486	-0.0257644
SUGT1	0.277241	0.33216	-0.0256523
EIF3G	0.243201	0.293749	-0.025586
ZDHHC24	0.0029021	0.00509845	-0.0254988
POLR2J2	0.000131834	0.000328511	-0.0254178
DNAJC30	0.000250216	0.000541776	-0.0254168
RP11-538P18.2	0.000131834	0.000328511	-0.0253101
RAD23A	0.171239	0.219083	-0.0252841
LTC4S	0.000131834	0.000328511	-0.0251851
AGR2	0.171239	0.219083	-0.0251661
AC079630.2	0.000463394	0.000944354	-0.0250825
SDF2	0.0218017	0.0333459	-0.0250536
HMGN5	0.0989574	0.134303	-0.0250477
ZSCAN32	0.000131834	0.000328511	-0.0250423
LINC00640	0.000155096	0.000362462	-0.0249857
SMCR5	0.000131834	0.000328511	-0.0249564
JMJD8	0.000182182	0.000416486	-0.0249034
RP11-758H9.2	0.000131834	0.000328511	-0.0248798
INO80B	0.000131834	0.000328511	-0.024862
ASB3	0.000131834	0.000328511	-0.0248534
CTB-31O20.2	0.000131834	0.000328511	-0.0247988
VMAC	0.000131834	0.000328511	-0.0247745
SNHG10	0.000131834	0.000328511	-0.0247616
NINJ2	0.000250216	0.000541776	-0.0247347
DCUN1D5	0.42091	0.45402	-0.0246807
SNHG12	0.629162	0.65937	-0.0246629
C16orf87	0.000837479	0.00162528	-0.0246076
FIBP	0.0175828	0.0274111	-0.0245979
MIF-AS1	0.000131834	0.000328511	-0.0245127
MIR762HG	0.000131834	0.000328511	-0.0245104
RHBDL2	0.277241	0.33216	-0.024504
SCNM1	0.0329382	0.0489281	-0.0244028
HRSP12	0.007013	0.0116544	-0.0243109
DPM1	0.295424	0.347694	-0.0242899
ALOX12-AS1	0.000131834	0.000328511	-0.0241612
RP11-83A24.2	0.000155096	0.000362462	-0.0241489
ATP6V1D	0.809204	0.824624	-0.0241485
RP11-245D16.4	0.000131834	0.000328511	-0.0241156
GOLGA6L10	0.000131834	0.000328511	-0.0240699
SETD9	0.000837479	0.00162528	-0.0238475
CHMP6	0.0534058	0.0762855	-0.0237991
B9D2	0.000131834	0.000328511	-0.0237962
ZBTB11-AS1	0.000131834	0.000328511	-0.0236553
PIGH	0.00549121	0.00924355	-0.0236025
EIF3M	0.398063	0.430352	-0.0235986
TBXAS1	0.000624865	0.00124604	-0.0235398
HIST1H4H	0.00254312	0.00450314	-0.023472
CBWD3	0.000131834	0.000328511	-0.0234654
FLJ37035	0.000131834	0.000328511	-0.0233945
COMT	0.444509	0.478304	-0.0231393
LINC01588	0.000624865	0.00124604	-0.0230489
PSMB9	0.212211	0.258732	-0.0230053
DTYMK	0.295424	0.347694	-0.0230036
ECSCR-1	0.000131834	0.000328511	-0.0229484
RP11-385D13.3	0.000131834	0.000328511	-0.0229316
LINC01315	0.0140974	0.0222706	-0.0228535
RP11-544A12.8	0.000131834	0.000328511	-0.0228309
IDH3G	0.107466	0.143713	-0.0227963
CCDC34	0.212211	0.258732	-0.0227855
MTG1	0.000131834	0.000328511	-0.0227749
RP5-1159O4.1	0.000131834	0.000328511	-0.0227064
NAPA-AS1	0.000131834	0.000328511	-0.0227034
RP11-2C24.9	0.000182182	0.000416486	-0.0226815
BORCS6	0.00128471	0.00240694	-0.0226696
C11orf71	0.000131834	0.000328511	-0.0226242
AC005523.2	0.000131834	0.000328511	-0.0226165
FAM41C	0.000131834	0.000328511	-0.0224959
HIST1H1A	0.000131834	0.000328511	-0.0224659
RP11-481J2.3	0.000131834	0.000328511	-0.0224497
N6AMT2	0.000463394	0.000944354	-0.0224378
ENDOG	0.147416	0.189866	-0.0224285
CTA-292E10.6	0.000131834	0.000328511	-0.0223937
RP11-22N19.2	0.000131834	0.000328511	-0.0223896
TWF2	0.00790774	0.0129601	-0.0223533
ELF3	0.42091	0.45402	-0.0222824
PEMT	0.0641494	0.0906655	-0.0221189
ASGR1	0.000131834	0.000328511	-0.0221116
ERV3-1	0.7475	0.765977	-0.0220816
RP11-120C12.3	0.000131834	0.000328511	-0.0219889
DIABLO	0.000131834	0.000328511	-0.0219353
RP11-386G11.10	0.000131834	0.000328511	-0.0218173
SERTAD4-AS1	0.00021367	0.000471366	-0.0217556
SPRYD4	0.0401355	0.0590315	-0.0217309
FABP6	0.000131834	0.000328511	-0.0217085
KRBOX1	0.000131834	0.000328511	-0.0215772
LA16c-431H6.6	0.000131834	0.000328511	-0.0215642
SWSAP1	0.000131834	0.000328511	-0.0215625
RP11-1055B8.9	0.000131834	0.000328511	-0.021516
HHLA3	0.000155096	0.000362462	-0.0214424
LYRM1	0.000341556	0.000715368	-0.0213675
FLG	0.493901	0.526224	-0.0212418
AP001347.6	0.000131834	0.000328511	-0.021204
TMEM42	0.0112365	0.0180863	-0.021123
RP11-734K21.3	0.000131834	0.000328511	-0.0210836
NDST2	0.000131834	0.000328511	-0.0210021
NUP37	0.0641494	0.0906655	-0.0209492
RP11-1094M14.11	0.000463394	0.000944354	-0.0208801
SDCCAG8	0.0835564	0.114268	-0.0208257
ZNF626	0.000182182	0.000416486	-0.0208148
EPHA1-AS1	0.000131834	0.000328511	-0.0208065
RP13-401N8.1	0.000131834	0.000328511	-0.0207732
C5orf66	0.00330679	0.00576811	-0.0206843
SEPSECS-AS1	0.000131834	0.000328511	-0.0206387
CTC-425F1.4	0.000131834	0.000328511	-0.0206374
RP11-400N13.3	0.000131834	0.000328511	-0.0206052
IZUMO4	0.000250216	0.000541776	-0.0204589
MORC2-AS1	0.000131834	0.000328511	-0.0204435
EIF4E2	0.22733	0.27551	-0.0204179
CIDEA	0.0195933	0.0301469	-0.0204049
OGFOD2	0.000155096	0.000362462	-0.0203932
RP4-605O3.4	0.000131834	0.000328511	-0.0203731
GALT	0.00128471	0.00240694	-0.020358
AC062017.1	0.000131834	0.000328511	-0.0203234
MDP1	0.000131834	0.000328511	-0.0203227
EXOSC8	0.0641494	0.0906655	-0.020257
MINCR	0.000182182	0.000416486	-0.0202076
RP11-345J4.5	0.000131834	0.000328511	-0.0201444
NFKBID	0.00222518	0.0039709	-0.020142
LINC00467	0.000131834	0.000328511	-0.0201376
PSORS1C1	0.000131834	0.000328511	-0.0201204
PLAUR	0.519657	0.55081	-0.0200803
SMIM10L1	0.00790774	0.0129601	-0.0200686
RP11-327P2.5	0.000131834	0.000328511	-0.0200355
RECQL	0.126214	0.164897	-0.0200248
RP11-308D13.3	0.000131834	0.000328511	-0.0199531
PABPN1	0.629162	0.65937	-0.0199061
AC023590.1	0.000131834	0.000328511	-0.019871
NKG7	0.0029021	0.00509845	-0.0198541
SPINK8	0.000131834	0.000328511	-0.0197785
MIF4GD	0.00621026	0.0103987	-0.0196879
CTD-2619J13.13	0.116544	0.152907	-0.0196835
RP11-15I11.3	0.000131834	0.000328511	-0.01968
CD164L2	0.0401355	0.0590315	-0.0196534
RP11-111F5.4	0.000131834	0.000328511	-0.0196241
C9orf85	0.00222518	0.0039709	-0.0196177
TTN-AS1	0.000131834	0.000328511	-0.0196113
CENPN	0.0029021	0.00509845	-0.0195819
C17orf49	0.000131834	0.000328511	-0.0195698
RP11-138A9.2	0.000131834	0.000328511	-0.0195331
RP11-727F15.12	0.000131834	0.000328511	-0.0195255
APOM	0.000131834	0.000328511	-0.0194506
IPPK	0.116544	0.152907	-0.0194351
UBE2N	0.295424	0.347694	-0.0193597
RP11-27M24.1	0.000131834	0.000328511	-0.0192966
CTD-3184A7.4	0.000131834	0.000328511	-0.0192596
CYP3A5	0.0401355	0.0590315	-0.0191909
RP11-708J19.1	0.000131834	0.000328511	-0.019159
ZNHIT2	0.00621026	0.0103987	-0.0190905
TMEM110	0.000131834	0.000328511	-0.0189822
KRT31	0.9679	0.973692	-0.018979
LINC01358	0.00111563	0.00211491	-0.0189753
EMC7	0.126214	0.164897	-0.0189087
YAE1D1	0.0125952	0.0199982	-0.0188858
EGR2	0.00169589	0.00310971	-0.0188675
RP11-442H21.2	0.000131834	0.000328511	-0.0188206
HOXB-AS1	0.000131834	0.000328511	-0.0188037
ERCC1	0.0641494	0.0906655	-0.0187973
TCEB3-AS1	0.000131834	0.000328511	-0.0187643
LTV1	0.0585733	0.0833498	-0.0187354
SMIM8	0.000182182	0.000416486	-0.018733
GADD45G	0.0125952	0.0199982	-0.0184872
RP11-395G23.3	0.000131834	0.000328511	-0.0184747
SPINK6	0.000131834	0.000328511	-0.0184363
AC010287.1	0.000131834	0.000328511	-0.0183999
GEMIN6	0.00549121	0.00924355	-0.0183339
RP11-513G11.4	0.000155096	0.000362462	-0.0183111
CTD-2270L9.4	0.000131834	0.000328511	-0.0183038
CTC-518B2.8	0.000131834	0.000328511	-0.0182864
C14orf142	0.0401355	0.0590315	-0.0182362
EBLN2	0.000131834	0.000328511	-0.0182006
LRTM1	0.000131834	0.000328511	-0.0181409
NRAV	0.0363855	0.0537419	-0.0181311
C19orf73	0.000131834	0.000328511	-0.0180973
MIRLET7BHG	0.007013	0.0116544	-0.0179692
CDKN2AIPNL	0.0195933	0.0301469	-0.0179491
RP11-66N11.8	0.000131834	0.000328511	-0.0179224
C12orf76	0.000341556	0.000715368	-0.0178884
YTHDF3-AS1	0.000131834	0.000328511	-0.0178256
CALB2	0.147416	0.189866	-0.0178154
RP11-108M9.4	0.000967334	0.00186162	-0.0177351
RP11-677M14.3	0.000538517	0.00108287	-0.0176213
HNMT	0.37598	0.407723	-0.0175992
GSTT2B	0.000967334	0.00186162	-0.0175616
CMB9-22P13.1	0.000292564	0.000621135	-0.0174025
HAUS7	0.000131834	0.000328511	-0.0173711
ATF7IP2	0.0297745	0.0443998	-0.0173603
CDC37L1-AS1	0.000131834	0.000328511	-0.0173003
FANK1	0.000723953	0.00142146	-0.0172895
FLJ20021	0.000341556	0.000715368	-0.0172505
GTPBP8	0.0329382	0.0489281	-0.0172332
RP4-594I10.3	0.000131834	0.000328511	-0.0172157
DNAJC27-AS1	0.000131834	0.000328511	-0.0171813
CSTF3	0.0989574	0.134303	-0.0171247
PRR7	0.277241	0.33216	-0.0169812
SLC25A26	0.0195933	0.0301469	-0.0169511
PPCDC	0.0195933	0.0301469	-0.016879
RP11-51J9.5	0.000131834	0.000328511	-0.0168278
RP11-262H14.4	0.000131834	0.000328511	-0.0168156
RSRC2	0.212211	0.258732	-0.0168086
RP5-827C21.4	0.000131834	0.000328511	-0.0167955
CTC-246B18.10	0.000131834	0.000328511	-0.0167878
CKMT1B	0.126214	0.164897	-0.0167283
RP1-223E5.4	0.000131834	0.000328511	-0.0167219
RP11-17M16.2	0.000131834	0.000328511	-0.0166712
ODF2L	0.0766179	0.105504	-0.0166647
CTD-3138B18.5	0.000131834	0.000328511	-0.0166288
HNRNPA1L2	0.00549121	0.00924355	-0.016607
COX7A1	0.136498	0.17763	-0.0166042
RP11-338I21.1	0.000155096	0.000362462	-0.0165815
AC002310.12	0.000131834	0.000328511	-0.0165508
PGP	0.107466	0.143713	-0.0165452
MTRNR2L1	0.000131834	0.000328511	-0.0165083
RP11-490M8.1	0.000131834	0.000328511	-0.0164332
PHOSPHO2	0.000131834	0.000328511	-0.0163751
RP11-554J4.1	0.000131834	0.000328511	-0.0163446
FAM183A	0.000131834	0.000328511	-0.0163194
TTC32	0.000624865	0.00124604	-0.0162877
DHRS12	0.000131834	0.000328511	-0.0162635
AC093609.1	0.000155096	0.000362462	-0.0162595
HOXA7	0.000233229	0.000512212	-0.0162221
FRG1	0.0835564	0.114268	-0.0162182
LGALS7	0.0401355	0.0590315	-0.0162166
HCST	0.000538517	0.00108287	-0.0162097
KANSL1-AS1	0.000131834	0.000328511	-0.0161931
XXbac-BPG252P9.10	0.000131834	0.000328511	-0.0161492
GLRX3	0.546088	0.577719	-0.0161295
PRPF31	0.259835	0.312525	-0.0160922
RAB11A	0.468845	0.50072	-0.0160357
HIST1H2BH	0.000292564	0.000621135	-0.0159695
RP11-796E2.4	0.000131834	0.000328511	-0.0159558
HIST1H4E	0.000131834	0.000328511	-0.0158558
LYRM9	0.000131834	0.000328511	-0.0158077
IL10RB-AS1	0.000131834	0.000328511	-0.0157387
GUCY2D	0.000341556	0.000715368	-0.0157054
SSR3	0.573169	0.605191	-0.0156784
RP11-192H23.6	0.000131834	0.000328511	-0.0156591
NPB	0.000131834	0.000328511	-0.0155749
SPATA33	0.00169589	0.00310971	-0.015533
SPIN2B	0.000398142	0.000824183	-0.0154976
KEL	0.000624865	0.00124604	-0.0154951
MNAT1	0.107466	0.143713	-0.0154911
CLDND2	0.000131834	0.000328511	-0.0154452
RP11-505K9.1	0.000131834	0.000328511	-0.0154163
RP11-91G21.1	0.000131834	0.000328511	-0.0153648
RP11-395A13.2	0.000398142	0.000824183	-0.0153469
RP11-332H14.2	0.000131834	0.000328511	-0.0153128
HIST2H2BF	0.000131834	0.000328511	-0.0152878
FAIM	0.0585733	0.0833498	-0.0152204
HBA1	0.000131834	0.000328511	-0.0151629
RP11-448A19.1	0.000131834	0.000328511	-0.0150461
EBNA1BP2	0.629162	0.65937	-0.0150023
RP11-81A22.5	0.000131834	0.000328511	-0.0149235
RP11-421L21.3	0.000131834	0.000328511	-0.0149178
MRPS31	0.0268756	0.0407419	-0.0149176
RP11-480C16.1	0.000131834	0.000328511	-0.014897
TMEM243	0.0329382	0.0489281	-0.0148739
LINC00992	0.000182182	0.000416486	-0.014846
EAPP	0.212211	0.258732	-0.0147414
MRVI1-AS1	0.000131834	0.000328511	-0.0147282
ZHX1-C8orf76	0.000131834	0.000328511	-0.0147184
RP11-356I2.4	0.00549121	0.00924355	-0.014685
MRPS24	0.000131834	0.000328511	-0.0146737
RELL2	0.000967334	0.00186162	-0.0146578
HOXA-AS2	0.00427403	0.00734374	-0.0146273
RP11-879F14.2	0.000131834	0.000328511	-0.014617
C1orf131	0.259835	0.312525	-0.0144785
NPPC	0.0909951	0.124017	-0.0144441
CCL17	0.000837479	0.00162528	-0.0144078
LY96	0.000837479	0.00162528	-0.0143885
UBAC2-AS1	0.00021367	0.000471366	-0.0143461
POMC	0.000398142	0.000824183	-0.0143372
NPW	0.000155096	0.000362462	-0.0142811
ASH1L-AS1	0.000131834	0.000328511	-0.0142723
NCK1-AS1	0.000131834	0.000328511	-0.0141863
PIK3R2	0.000131834	0.000328511	-0.0141398
ALG13	0.126214	0.164897	-0.0141368
OVOL1-AS1	0.000131834	0.000328511	-0.0141033
NUP50-AS1	0.00484817	0.00825333	-0.0140751
AL358852.1	0.000131834	0.000328511	-0.0140739
RPP40	0.15899	0.204038	-0.0140666
GSTA1	0.00621026	0.0103987	-0.0140361
PYCARD-AS1	0.000131834	0.000328511	-0.0139747
RP11-500C11.3	0.000131834	0.000328511	-0.0139369
CTB-113I20.2	0.000131834	0.000328511	-0.0139238
CHMP4C	0.37598	0.407723	-0.0138162
APOO	0.0140974	0.0222706	-0.0138145
AC245100.1	0.000182182	0.000416486	-0.0137639
ABHD14A	0.000250216	0.000541776	-0.0137344
RP3-510D11.2	0.000155096	0.000362462	-0.0137325
WDR74	0.0329382	0.0489281	-0.0137312
MEAF6	0.314389	0.347694	-0.0136788
AC024592.9	0.0329382	0.0489281	-0.0135744
MESP1	0.000131834	0.000328511	-0.0135111
AC016549.1	0.000131834	0.000328511	-0.0134608
CTD-2371O3.3	0.000131834	0.000328511	-0.0134079
DNASE1L3	0.00484817	0.00825333	-0.0134001
RP11-44B19.1	0.000292564	0.000621135	-0.0133956
ZNF20	0.000155096	0.000362462	-0.0133275
AC009506.1	0.000341556	0.000715368	-0.0133021
RP11-399K21.13	0.000131834	0.000328511	-0.0132899
AP006621.5	0.000155096	0.000362462	-0.0131921
RP11-796E10.1	0.000155096	0.000362462	-0.0131831
TIPARP-AS1	0.000131834	0.000328511	-0.0131523
LUC7L2	0.314389	0.347694	-0.0131
BBC3	0.0363855	0.0537419	-0.0130733
ARF4-AS1	0.000131834	0.000328511	-0.0129935
ZNF341-AS1	0.000131834	0.000328511	-0.0129823
RP5-882C2.2	0.000131834	0.000328511	-0.012955
CCDC90B	0.0329382	0.0489281	-0.0129498
RP11-277P12.20	0.000131834	0.000328511	-0.0128797
IFT22	0.0701566	0.097108	-0.0128288
LEAP2	0.000341556	0.000715368	-0.0128216
CCDC189	0.000131834	0.000328511	-0.0126797
MAGIX	0.00222518	0.0039709	-0.012646
BCL2L10	0.0363855	0.0537419	-0.012576
RPPH1	0.000463394	0.000944354	-0.0125329
FAM71E1	0.000155096	0.000362462	-0.0125208
EFHC1	0.00147717	0.0027302	-0.0124982
TMEM220	0.00621026	0.0103987	-0.012471
HIST1H4J	0.000131834	0.000328511	-0.0124661
HSPA6	0.0641494	0.0906655	-0.012462
MAP1LC3B2	0.000131834	0.000328511	-0.0124382
LCE3E	0.0486248	0.0698365	-0.0124344
CENPP	0.0175828	0.0274111	-0.0124218
TM4SF1-AS1	0.000131834	0.000328511	-0.0123927
RP11-111M22.3	0.000131834	0.000328511	-0.0123854
IDNK	0.0029021	0.00509845	-0.0123626
RP11-10L12.4	0.000131834	0.000328511	-0.0123397
ATG12	0.903908	0.91397	-0.0123263
RP11-119B16.2	0.000131834	0.000328511	-0.0123171
SLC22A18AS	0.000131834	0.000328511	-0.0121857
CTC-505O3.3	0.000131834	0.000328511	-0.0121283
LINC01290	0.000131834	0.000328511	-0.01204
C12orf56	0.0585733	0.0833498	-0.0120333
CTD-3131K8.2	0.000131834	0.000328511	-0.0120273
SMIM12	0.259835	0.312525	-0.0119755
TMEM186	0.0486248	0.0698365	-0.0119737
RP11-152N13.5	0.000131834	0.000328511	-0.011962
GPR146	0.00194406	0.00352547	-0.0118489
SDR42E2	0.000131834	0.000328511	-0.011838
PINX1	0.0363855	0.0537419	-0.0118335
RDH5	0.000155096	0.000362462	-0.0118217
GLS2	0.000131834	0.000328511	-0.0118079
PRNCR1	0.000131834	0.000328511	-0.0117946
ZP3	0.0175828	0.0274111	-0.0117568
G0S2	0.126214	0.164897	-0.011719
IDH1-AS1	0.000131834	0.000328511	-0.0117092
TTC4	0.000131834	0.000328511	-0.0116697
CTD-3074O7.5	0.000131834	0.000328511	-0.0116551
ERICH1	0.444509	0.478304	-0.0116391
ZNF322	0.0112365	0.0180863	-0.0116357
CAPS	0.000837479	0.00162528	-0.0116237
SPATA24	0.000131834	0.000328511	-0.0115227
MIR222HG	0.0585733	0.0833498	-0.0115142
RP11-401P9.5	0.000131834	0.000328511	-0.0114684
RP11-660L16.2	0.000723953	0.00142146	-0.0114589
RP5-908M14.9	0.000131834	0.000328511	-0.0114488
[truncated: 30,909 more rows]

## Sheet: Spleen_bulk_vs_sc
	pvals	p_vals.BH.adjusted	median_log2_foldchange
RPL26	0.000437777	0.00126212	-5.52125
RPS15A	0.000437777	0.00126212	-5.45526
RPL39	0.000437777	0.00126212	-4.65233
RPL23A	0.000437777	0.00126212	-4.59206
RPS23	0.000437777	0.00126212	-4.42892
RPL30	0.000437777	0.00126212	-4.29946
RPS29	0.000437777	0.00126212	-4.06288
RPS10	0.000437777	0.00126212	-3.9849
RPS3A	0.000437777	0.00126212	-3.96114
RPL36A	0.000437777	0.00126212	-3.83266
RPL21	0.000437777	0.00126212	-3.69356
RPS17	0.000437777	0.00126212	-3.63236
RPL34	0.000437777	0.00126212	-3.62412
RPS27	0.000437777	0.00126212	-3.61115
IGKC	0.000437777	0.00126212	-3.46095
IGLC2	0.000437777	0.00126212	-3.43196
RPL41	0.000437777	0.00126212	-3.42707
MALAT1	0.000437777	0.00126212	-3.40285
RPS28	0.000437777	0.00126212	-3.33448
IGLC3	0.000437777	0.00126212	-3.14147
RPL17	0.000437777	0.00126212	-3.11387
FAU	0.000437777	0.00126212	-3.0882
RPL36	0.000437777	0.00126212	-2.94184
TMA7	0.000437777	0.00126212	-2.91621
RPL10	0.000437777	0.00126212	-2.90785
RPS12	0.000437777	0.00126212	-2.75751
RPS26	0.000437777	0.00126212	-2.74439
RPL32	0.000437777	0.00126212	-2.73548
H3F3A	0.000437777	0.00126212	-2.72342
RPL35A	0.000437777	0.00126212	-2.71183
RPLP2	0.000437777	0.00126212	-2.62408
RPS19	0.000437777	0.00126212	-2.61097
RPL18A	0.000437777	0.00126212	-2.61078
RPS21	0.000437777	0.00126212	-2.5988
RPS27A	0.000437777	0.00126212	-2.56678
RPS18	0.000437777	0.00126212	-2.52066
RPL38	0.000437777	0.00126212	-2.50565
S100A4	0.000437777	0.00126212	-2.49266
RPLP1	0.000437777	0.00126212	-2.4296
RPS13	0.000437777	0.00126212	-2.40416
RPS25	0.000437777	0.00126212	-2.40405
ATP5L	0.000437777	0.00126212	-2.40371
RPL37	0.000437777	0.00126212	-2.39742
RPS15	0.000437777	0.00126212	-2.37572
CD52	0.000437777	0.00126212	-2.37404
ATP5E	0.000437777	0.00126212	-2.35198
AC090498.1	0.000437777	0.00126212	-2.32023
FTH1	0.000437777	0.00126212	-2.26168
RPL35	0.000437777	0.00126212	-2.25187
RPL9	0.000437777	0.00126212	-2.24797
RPL31	0.000437777	0.00126212	-2.20116
OST4	0.000437777	0.00126212	-2.18081
NKG7	0.000437777	0.00126212	-2.15964
RPL11	0.000437777	0.00126212	-2.12544
RPL28	0.000437777	0.00126212	-2.09929
NBEAL1	0.000437777	0.00126212	-2.07141
EEF1D	0.000437777	0.00126212	-2.06827
RPL27A	0.000437777	0.00126212	-2.06684
RPL22	0.000437777	0.00126212	-2.04593
RPL12	0.000437777	0.00126212	-2.0321
UQCR11	0.000437777	0.00126212	-2.02026
HIST1H4C	0.000437777	0.00126212	-2.01585
HSPE1	0.000437777	0.00126212	-2.00967
RPL37A	0.000437777	0.00126212	-1.99709
ATP5I	0.000437777	0.00126212	-1.98898
COMMD6	0.000437777	0.00126212	-1.98412
COX7C	0.000437777	0.00126212	-1.95475
TOMM7	0.000437777	0.00126212	-1.923
UQCRB	0.000437777	0.00126212	-1.92183
RPL13	0.000437777	0.00126212	-1.90627
RPS24	0.000437777	0.00126212	-1.86817
UBA52	0.000437777	0.00126212	-1.85647
RPS5	0.000437777	0.00126212	-1.84288
RPL7	0.000437777	0.00126212	-1.84219
RPS7	0.000437777	0.00126212	-1.8369
COX6A1	0.000437777	0.00126212	-1.82501
RPS14	0.000437777	0.00126212	-1.8151
ATP5O	0.000437777	0.00126212	-1.80734
RPL27	0.000437777	0.00126212	-1.80371
TMSB4X	0.000437777	0.00126212	-1.77623
KLRB1	0.000437777	0.00126212	-1.77528
MIF	0.000437777	0.00126212	-1.766
RPS2	0.000437777	0.00126212	-1.74353
RPL14	0.000437777	0.00126212	-1.74053
UBB	0.000437777	0.00126212	-1.711
RPL10A	0.000437777	0.00126212	-1.70679
RPL19	0.000437777	0.00126212	-1.706
RPL15	0.000437777	0.00126212	-1.69291
S100A6	0.000437777	0.00126212	-1.68467
RPS16	0.000437777	0.00126212	-1.67914
RPL29	0.000437777	0.00126212	-1.67712
C14orf2	0.000437777	0.00126212	-1.67095
RPL36AL	0.000437777	0.00126212	-1.65113
HCST	0.000437777	0.00126212	-1.64573
RPS4X	0.000437777	0.00126212	-1.62274
GNLY	0.000437777	0.00126212	-1.61088
COX6C	0.000437777	0.00126212	-1.59786
RPS8	0.000437777	0.00126212	-1.59492
TUBA1B	0.000437777	0.00126212	-1.58375
HINT1	0.000437777	0.00126212	-1.57755
COX8A	0.000437777	0.00126212	-1.56999
NDUFA13	0.000437777	0.00126212	-1.55208
PFDN5	0.000437777	0.00126212	-1.54597
ATP5J2	0.000437777	0.00126212	-1.54154
RPL6	0.000437777	0.00126212	-1.50603
UQCRQ	0.000437777	0.00126212	-1.48701
SH3BGRL3	0.000437777	0.00126212	-1.47587
CD3D	0.000437777	0.00126212	-1.47219
COX7A2	0.000437777	0.00126212	-1.4631
RPS3	0.000437777	0.00126212	-1.46228
TMSB10	0.000437777	0.00126212	-1.45715
NEDD8	0.000437777	0.00126212	-1.43361
CMC1	0.000437777	0.00126212	-1.42036
NDUFA11	0.000437777	0.00126212	-1.41768
MZT2B	0.000437777	0.00126212	-1.41142
USMG5	0.000437777	0.00126212	-1.4088
EEF1B2	0.000437777	0.00126212	-1.39074
RPL24	0.000437777	0.00126212	-1.38933
ZFAS1	0.000437777	0.00126212	-1.38807
NDUFB1	0.000437777	0.00126212	-1.38356
S100A8	0.00228219	0.00455721	-1.38118
COX6B1	0.000437777	0.00126212	-1.38028
RPL18	0.000437777	0.00126212	-1.3557
RPL13A	0.000437777	0.00126212	-1.35206
TRAC	0.000437777	0.00126212	-1.35087
UXT	0.000437777	0.00126212	-1.34992
NDUFB2	0.000437777	0.00126212	-1.34386
CCL4	0.000437777	0.00126212	-1.33924
TMEM258	0.000437777	0.00126212	-1.33225
ICAM3	0.000437777	0.00126212	-1.32661
MYL12A	0.000437777	0.00126212	-1.31336
NDUFA1	0.000437777	0.00126212	-1.31321
UQCRH	0.000437777	0.00126212	-1.30556
RPSA	0.000437777	0.00126212	-1.30346
UBL5	0.000437777	0.00126212	-1.30345
PTMA	0.000437777	0.00126212	-1.30297
GZMA	0.000437777	0.00126212	-1.30281
MINOS1	0.000437777	0.00126212	-1.2976
CD48	0.000437777	0.00126212	-1.29063
RPS6	0.000437777	0.00126212	-1.28803
GAPDH	0.000437777	0.00126212	-1.28654
S100A10	0.000437777	0.00126212	-1.28102
COX7B	0.000437777	0.00126212	-1.27934
HIGD2A	0.000437777	0.00126212	-1.27922
SERF2	0.000437777	0.00126212	-1.27661
RPS9	0.000437777	0.00126212	-1.27271
TCEB2	0.000437777	0.00126212	-1.26976
RPS20	0.000437777	0.00126212	-1.269
ATP5G2	0.000437777	0.00126212	-1.26168
NDUFB8	0.000437777	0.00126212	-1.26147
CKLF	0.000437777	0.00126212	-1.25099
BLOC1S1	0.000437777	0.00126212	-1.24815
NDUFA4	0.000437777	0.00126212	-1.2402
SNRPD2	0.000437777	0.00126212	-1.23502
C12orf57	0.000437777	0.00126212	-1.2348
SNHG8	0.000437777	0.00126212	-1.23222
DDT	0.000437777	0.00126212	-1.23111
SUMO2	0.000437777	0.00126212	-1.22949
UQCR10	0.000437777	0.00126212	-1.22319
C11orf31	0.000437777	0.00126212	-1.22041
PPIB	0.000437777	0.00126212	-1.22039
ZNF90	0.000437777	0.00126212	-1.22035
SNRPG	0.000437777	0.00126212	-1.21806
POLR2J3	0.000437777	0.00126212	-1.21609
DDIT4	0.000437777	0.00126212	-1.2148
PSMA2	0.000437777	0.00126212	-1.21278
PSMA1	0.000437777	0.00126212	-1.20311
CCL5	0.000437777	0.00126212	-1.19413
GZMB	0.000437777	0.00126212	-1.19403
NDUFA3	0.000437777	0.00126212	-1.19255
RPL22L1	0.000437777	0.00126212	-1.17904
SEC61G	0.000437777	0.00126212	-1.17005
ATP5J	0.000437777	0.00126212	-1.16839
H2AFZ	0.000437777	0.00126212	-1.15781
HBA1	0.000437777	0.00126212	-1.15753
COX4I1	0.000437777	0.00126212	-1.15682
FABP5	0.000531243	0.00137409	-1.14179
POLR2L	0.000437777	0.00126212	-1.14094
SNHG25	0.000437777	0.00126212	-1.14036
CD7	0.000437777	0.00126212	-1.11513
NACA	0.000437777	0.00126212	-1.11138
LGALS1	0.000776411	0.00180643	-1.11019
PET100	0.000437777	0.00126212	-1.10974
WDR83OS	0.000437777	0.00126212	-1.10773
TRBC1	0.000437777	0.00126212	-1.10742
LTB	0.000437777	0.00126212	-1.10464
SNRPE	0.000437777	0.00126212	-1.085
C1orf56	0.000437777	0.00126212	-1.08049
IL32	0.000776411	0.00180643	-1.07347
EIF1	0.000437777	0.00126212	-1.07253
CCL3	0.000437777	0.00126212	-1.06518
ERH	0.000437777	0.00126212	-1.06423
SUB1	0.000437777	0.00126212	-1.05404
LYZ	0.00160919	0.00334473	-1.05117
B2M	0.000437777	0.00126212	-1.05108
APRT	0.000437777	0.00126212	-1.04121
IER2	0.000437777	0.00126212	-1.04044
CSNK2B	0.000437777	0.00126212	-1.03982
RPS27L	0.000437777	0.00126212	-1.0373
PLAC8	0.000437777	0.00126212	-1.03712
NDUFC2	0.000437777	0.00126212	-1.03082
BTF3	0.000437777	0.00126212	-1.02998
C8orf59	0.000437777	0.00126212	-1.02497
PRELID1	0.000437777	0.00126212	-1.02421
PYURF	0.000437777	0.00126212	-1.02216
TPT1	0.000531243	0.00137409	-1.01851
TBCA	0.000437777	0.00126212	-1.0177
SSR4	0.000437777	0.00126212	-1.00134
KRTCAP2	0.000437777	0.00126212	-0.997688
SEC61B	0.000437777	0.00126212	-0.993862
SNRPN	0.000437777	0.00126212	-0.993693
SKP1	0.000437777	0.00126212	-0.989346
LINC00493	0.000437777	0.00126212	-0.988139
NDUFS7	0.000437777	0.00126212	-0.9792
COX5B	0.000437777	0.00126212	-0.975999
ATP5D	0.000437777	0.00126212	-0.975014
TSTD1	0.000437777	0.00126212	-0.971727
GZMK	0.000437777	0.00126212	-0.965496
JUN	0.000531243	0.00137409	-0.963887
JCHAIN	0.000776411	0.00180643	-0.95959
DBI	0.000437777	0.00126212	-0.952764
CHMP4A	0.000437777	0.00126212	-0.949941
MT-ND3	0.196108	0.238167	-0.949517
SNRPF	0.000437777	0.00126212	-0.948762
TMEM256	0.000437777	0.00126212	-0.947089
C19orf53	0.000437777	0.00126212	-0.946846
PFN1	0.000437777	0.00126212	-0.944244
NDUFS5	0.000437777	0.00126212	-0.940522
HMGB1	0.000437777	0.00126212	-0.939847
SMDT1	0.000437777	0.00126212	-0.930264
NDUFA2	0.000437777	0.00126212	-0.929023
RPL5	0.000437777	0.00126212	-0.921425
NDUFB11	0.000437777	0.00126212	-0.91817
CST7	0.000531243	0.00137409	-0.917392
SPCS2	0.000437777	0.00126212	-0.91518
ATP5EP2	0.000437777	0.00126212	-0.91392
MYEOV2	0.000437777	0.00126212	-0.909704
VPREB3	0.000437777	0.00126212	-0.900555
TYROBP	0.000437777	0.00126212	-0.899652
HOPX	0.000437777	0.00126212	-0.898326
SRP14	0.000437777	0.00126212	-0.894464
EMP3	0.000437777	0.00126212	-0.891146
CTSW	0.000437777	0.00126212	-0.885077
SPCS1	0.000437777	0.00126212	-0.867413
TRAPPC1	0.000437777	0.00126212	-0.866138
COX17	0.000437777	0.00126212	-0.863412
RBX1	0.000437777	0.00126212	-0.857541
BTG1	0.000437777	0.00126212	-0.851337
CHCHD2	0.000437777	0.00126212	-0.844945
CD2	0.000437777	0.00126212	-0.842371
TXN	0.000437777	0.00126212	-0.840004
ATP6V1F	0.000437777	0.00126212	-0.839185
GMFG	0.000437777	0.00126212	-0.838223
NEAT1	0.00836065	0.0147311	-0.836569
TMBIM4	0.000437777	0.00126212	-0.835908
RARRES3	0.000437777	0.00126212	-0.830633
RPL23	0.000437777	0.00126212	-0.830005
KRT10	0.000437777	0.00126212	-0.827459
NOP10	0.000437777	0.00126212	-0.826693
EIF3K	0.000437777	0.00126212	-0.824828
CYBA	0.000437777	0.00126212	-0.824563
CNPY2	0.000437777	0.00126212	-0.823849
COX14	0.000437777	0.00126212	-0.82277
CSTB	0.000437777	0.00126212	-0.820288
TRMT112	0.000437777	0.00126212	-0.818866
RPL8	0.000437777	0.00126212	-0.814769
FCER1G	0.000437777	0.00126212	-0.814191
PAIP2	0.000437777	0.00126212	-0.810426
RPL3	0.000437777	0.00126212	-0.809738
ATP5G3	0.000437777	0.00126212	-0.808456
ARPC1B	0.000437777	0.00126212	-0.807498
EIF4A1	0.000437777	0.00126212	-0.802765
NHP2	0.000437777	0.00126212	-0.802709
TRBC2	0.000643041	0.00158106	-0.790982
SLIRP	0.000437777	0.00126212	-0.783539
NDUFB9	0.000437777	0.00126212	-0.781324
MRPL33	0.000437777	0.00126212	-0.778456
NME1	0.000437777	0.00126212	-0.776378
FKBP11	0.000437777	0.00126212	-0.773141
NDUFB3	0.000437777	0.00126212	-0.77104
RPS4Y1	0.0463995	0.0692417	-0.770532
LSM8	0.000437777	0.00126212	-0.769478
GNB2L1	0.000437777	0.00126212	-0.76111
C20orf24	0.000437777	0.00126212	-0.759537
PYCARD	0.000437777	0.00126212	-0.756854
CUTA	0.000437777	0.00126212	-0.756296
LSM5	0.000437777	0.00126212	-0.755254
TCL1A	0.000437777	0.00126212	-0.754084
PRDX2	0.000437777	0.00126212	-0.74135
RHOF	0.000437777	0.00126212	-0.741148
IGHG3	0.0173784	0.028751	-0.739971
LINC00152	0.000437777	0.00126212	-0.739708
ANXA1	0.000776411	0.00180643	-0.73934
POMP	0.000437777	0.00126212	-0.7393
OAZ1	0.000437777	0.00126212	-0.739056
RP11-347P5.1	0.000437777	0.00126212	-0.737915
ROMO1	0.000437777	0.00126212	-0.732526
ISG20	0.000437777	0.00126212	-0.729765
CARD16	0.000437777	0.00126212	-0.729466
CRCT1	0.0117187	0.0199581	-0.728486
LAMTOR4	0.000437777	0.00126212	-0.727892
CRIP1	0.000437777	0.00126212	-0.725831
ATPIF1	0.000437777	0.00126212	-0.725582
KLRD1	0.000437777	0.00126212	-0.724202
ALOX5AP	0.000437777	0.00126212	-0.723408
EDF1	0.000437777	0.00126212	-0.721555
COPE	0.000437777	0.00126212	-0.720919
HLA-DPB1	0.000531243	0.00137409	-0.717735
ATP5G1	0.000437777	0.00126212	-0.714682
PRF1	0.000437777	0.00126212	-0.713427
CCDC107	0.000437777	0.00126212	-0.711661
RP5-1171I10.5	0.000437777	0.00126212	-0.700354
MRPS18C	0.000437777	0.00126212	-0.697174
MRPL52	0.000437777	0.00126212	-0.689409
PGAM1	0.000437777	0.00126212	-0.68503
S100A9	0.0979893	0.135551	-0.681361
ATP5H	0.000437777	0.00126212	-0.680844
LSM7	0.000437777	0.00126212	-0.675609
LSM3	0.000437777	0.00126212	-0.672088
GABPB1-AS1	0.000437777	0.00126212	-0.670158
RPL7A	0.000437777	0.00126212	-0.670042
COX5A	0.000437777	0.00126212	-0.669219
SHFM1	0.000437777	0.00126212	-0.668293
CDC26	0.000437777	0.00126212	-0.66473
SOD1	0.000437777	0.00126212	-0.66207
GZMM	0.000437777	0.00126212	-0.657686
ID2	0.000643041	0.00158106	-0.655751
NDUFB4	0.000437777	0.00126212	-0.655086
SF3B6	0.000437777	0.00126212	-0.649889
DAD1	0.000437777	0.00126212	-0.649476
MRPS21	0.000437777	0.00126212	-0.64882
SSBP1	0.000437777	0.00126212	-0.6482
N4BP2L2	0.000437777	0.00126212	-0.647697
SNRPD1	0.000437777	0.00126212	-0.646532
ATP6V1G1	0.000437777	0.00126212	-0.644959
ATP6V0E1	0.000437777	0.00126212	-0.642127
CD247	0.000437777	0.00126212	-0.640352
NAA38	0.000437777	0.00126212	-0.637285
MZT2A	0.000437777	0.00126212	-0.637256
C9orf16	0.000437777	0.00126212	-0.637007
LAMTOR5	0.000437777	0.00126212	-0.636704
DUSP2	0.000437777	0.00126212	-0.636679
SRP19	0.000437777	0.00126212	-0.635674
ARPC3	0.000437777	0.00126212	-0.634143
MZB1	0.000437777	0.00126212	-0.633651
MT2A	0.000437777	0.00126212	-0.626887
POLR2I	0.000437777	0.00126212	-0.626324
NDUFS6	0.000437777	0.00126212	-0.626168
JUNB	0.000437777	0.00126212	-0.626073
NAA10	0.000437777	0.00126212	-0.623517
TRAF3IP3	0.000437777	0.00126212	-0.622298
PPDPF	0.000437777	0.00126212	-0.621777
GIMAP7	0.000437777	0.00126212	-0.618439
ABRACL	0.000437777	0.00126212	-0.617683
ZNF706	0.000437777	0.00126212	-0.615393
SPSB3	0.000437777	0.00126212	-0.613339
LSM6	0.000437777	0.00126212	-0.613099
PPIA	0.000531243	0.00137409	-0.603207
NDUFB7	0.000437777	0.00126212	-0.601792
DYNLL1	0.000531243	0.00137409	-0.601047
RPA3	0.000437777	0.00126212	-0.600866
CH17-189H20.1	0.000437777	0.00126212	-0.59946
RP11-1143G9.4	0.000437777	0.00126212	-0.597646
THUMPD3-AS1	0.000437777	0.00126212	-0.59598
OCIAD2	0.000437777	0.00126212	-0.595585
SSR2	0.000437777	0.00126212	-0.595224
H3F3B	0.000437777	0.00126212	-0.594168
CD3G	0.000437777	0.00126212	-0.592088
MYL6	0.000531243	0.00137409	-0.590978
EMC6	0.000437777	0.00126212	-0.590644
GSTP1	0.000437777	0.00126212	-0.590415
MRPL23	0.000437777	0.00126212	-0.588765
PSME1	0.000437777	0.00126212	-0.584351
PSENEN	0.000437777	0.00126212	-0.582882
FOSB	0.0013462	0.00288785	-0.581694
UFC1	0.000437777	0.00126212	-0.581492
C17orf89	0.000437777	0.00126212	-0.58017
PTRHD1	0.000437777	0.00126212	-0.580011
TMEM243	0.000437777	0.00126212	-0.579446
FXYD5	0.000437777	0.00126212	-0.578212
AC092580.4	0.000437777	0.00126212	-0.575301
MRPL12	0.000437777	0.00126212	-0.574341
ETFB	0.000437777	0.00126212	-0.572754
MRPL51	0.000437777	0.00126212	-0.571172
RGS10	0.000437777	0.00126212	-0.568663
RP11-796E2.4	0.000437777	0.00126212	-0.567531
GADD45GIP1	0.000437777	0.00126212	-0.567495
IMP3	0.000437777	0.00126212	-0.566122
COX20	0.000437777	0.00126212	-0.565566
AC079767.4	0.000437777	0.00126212	-0.565241
CD37	0.000531243	0.00137409	-0.564909
DGUOK	0.000437777	0.00126212	-0.562721
SRSF2	0.000437777	0.00126212	-0.558435
FDPS	0.000437777	0.00126212	-0.556476
BUD31	0.000437777	0.00126212	-0.555706
CKS2	0.000437777	0.00126212	-0.55303
COMMD3	0.000437777	0.00126212	-0.552858
RPS11	0.000437777	0.00126212	-0.552451
CFL1	0.000437777	0.00126212	-0.552092
CLIC3	0.000437777	0.00126212	-0.551728
KIAA0101	0.000437777	0.00126212	-0.551583
VDAC2	0.000437777	0.00126212	-0.55132
TMEM160	0.000437777	0.00126212	-0.550394
SP110	0.000437777	0.00126212	-0.549052
MRPL57	0.000437777	0.00126212	-0.545528
SF3B5	0.000437777	0.00126212	-0.544172
XIST	0.0042857	0.00812727	-0.543867
IFI27L2	0.000437777	0.00126212	-0.543223
SELK	0.000437777	0.00126212	-0.54287
C12orf75	0.000437777	0.00126212	-0.537049
FAM96B	0.000437777	0.00126212	-0.537024
EVI2A	0.000437777	0.00126212	-0.534869
C19orf70	0.000437777	0.00126212	-0.534609
PSMB3	0.000437777	0.00126212	-0.534506
TRGC2	0.000437777	0.00126212	-0.532514
TMEM14B	0.000437777	0.00126212	-0.531933
S100A11	0.0173784	0.028751	-0.5292
FGFBP2	0.000437777	0.00126212	-0.526883
SNHG9	0.000437777	0.00126212	-0.522682
RP5-887A10.1	0.000437777	0.00126212	-0.52131
ANAPC11	0.000437777	0.00126212	-0.520595
C4orf48	0.000437777	0.00126212	-0.519978
EEF1G	0.000437777	0.00126212	-0.519765
ENY2	0.000437777	0.00126212	-0.518285
VKORC1	0.000437777	0.00126212	-0.518036
FOS	0.000531243	0.00137409	-0.51649
LST1	0.00228219	0.00455721	-0.515245
ARL6IP4	0.000437777	0.00126212	-0.514679
RNASE6	0.000437777	0.00126212	-0.512064
POLR2J	0.000437777	0.00126212	-0.511824
PSMB8-AS1	0.000437777	0.00126212	-0.510955
NDUFA12	0.000437777	0.00126212	-0.510455
SS18L2	0.000437777	0.00126212	-0.509958
PSMB10	0.000437777	0.00126212	-0.509607
NDUFAB1	0.000437777	0.00126212	-0.505813
SEC11C	0.000437777	0.00126212	-0.505764
NDUFAF3	0.000437777	0.00126212	-0.503675
RP11-386I14.4	0.000437777	0.00126212	-0.501684
CSTA	0.000531243	0.00137409	-0.501122
DUT	0.000437777	0.00126212	-0.501085
GABARAP	0.000437777	0.00126212	-0.501043
TCEB1	0.000437777	0.00126212	-0.499244
ILK	0.000437777	0.00126212	-0.498041
RPLP0	0.000437777	0.00126212	-0.495247
RANBP1	0.000437777	0.00126212	-0.49524
TSPO	0.000935091	0.00212504	-0.494551
HMGN3	0.000437777	0.00126212	-0.493238
ANAPC16	0.000437777	0.00126212	-0.492552
TOPORS-AS1	0.000437777	0.00126212	-0.490767
C6orf48	0.000437777	0.00126212	-0.490287
NPM1	0.000437777	0.00126212	-0.489288
SUPT4H1	0.000437777	0.00126212	-0.486644
GLIPR1	0.000437777	0.00126212	-0.485404
CD69	0.000531243	0.00137409	-0.484233
AREG	0.000437777	0.00126212	-0.483996
SRSF9	0.000437777	0.00126212	-0.483236
NDUFC1	0.000437777	0.00126212	-0.482875
SRSF7	0.000437777	0.00126212	-0.48259
MRPS36	0.000437777	0.00126212	-0.481613
KLRF1	0.000437777	0.00126212	-0.481428
HIST1H2BG	0.000437777	0.00126212	-0.479835
LSM1	0.000437777	0.00126212	-0.476453
METTL12	0.000437777	0.00126212	-0.475765
SNRPB2	0.000437777	0.00126212	-0.475689
MAGOH	0.000437777	0.00126212	-0.475065
CLEC2D	0.000437777	0.00126212	-0.474761
AL928768.3	0.000437777	0.00126212	-0.472718
EIF6	0.000437777	0.00126212	-0.470783
ORMDL2	0.000437777	0.00126212	-0.47051
XCL2	0.000437777	0.00126212	-0.468989
LSM2	0.000437777	0.00126212	-0.468843
KLRG1	0.000437777	0.00126212	-0.466323
EEF1E1	0.000437777	0.00126212	-0.466292
SDF2L1	0.000643041	0.00158106	-0.466127
ZNRD1	0.000437777	0.00126212	-0.463639
PSMA7	0.000437777	0.00126212	-0.462855
SRI	0.000437777	0.00126212	-0.462168
CLEC2B	0.000437777	0.00126212	-0.462121
C9orf142	0.000437777	0.00126212	-0.461436
MIEN1	0.000437777	0.00126212	-0.461018
RBM8A	0.000437777	0.00126212	-0.46099
ICAM2	0.000437777	0.00126212	-0.455651
NDUFB10	0.000437777	0.00126212	-0.455124
NDUFS8	0.000437777	0.00126212	-0.453832
GZMH	0.000437777	0.00126212	-0.453085
MRPS6	0.000437777	0.00126212	-0.452133
NACA2	0.000437777	0.00126212	-0.450366
ZNF593	0.000437777	0.00126212	-0.45001
RNF181	0.000437777	0.00126212	-0.44834
CIB1	0.000437777	0.00126212	-0.448218
GYPC	0.000437777	0.00126212	-0.447499
FKBP2	0.000437777	0.00126212	-0.44595
MRPL20	0.000437777	0.00126212	-0.445414
DPY30	0.000437777	0.00126212	-0.44463
POLR2F	0.000437777	0.00126212	-0.444003
PHPT1	0.000437777	0.00126212	-0.443992
HMGN1	0.000437777	0.00126212	-0.443723
POLD4	0.000437777	0.00126212	-0.443533
ALKBH7	0.000437777	0.00126212	-0.443367
TRDC	0.000437777	0.00126212	-0.442426
CHCHD10	0.000437777	0.00126212	-0.440876
RP11-160E2.6	0.000437777	0.00126212	-0.440401
RABAC1	0.000437777	0.00126212	-0.439005
ARL2BP	0.000437777	0.00126212	-0.438981
DHRS7	0.000531243	0.00137409	-0.438716
BRK1	0.000437777	0.00126212	-0.438433
GCHFR	0.000437777	0.00126212	-0.437876
HSPB11	0.000437777	0.00126212	-0.437323
NDUFA7	0.000437777	0.00126212	-0.435946
NDUFA9	0.000437777	0.00126212	-0.434366
GNG5	0.000437777	0.00126212	-0.433035
C14orf166	0.000437777	0.00126212	-0.43285
ARHGAP24	0.0013462	0.00288785	-0.432696
CCDC167	0.000437777	0.00126212	-0.430775
ITGAE	0.000437777	0.00126212	-0.430205
HNRNPA1L2	0.000437777	0.00126212	-0.428974
CKS1B	0.000437777	0.00126212	-0.428288
NDUFB6	0.000437777	0.00126212	-0.428076
HMGN2	0.000437777	0.00126212	-0.427979
TMEM179B	0.000437777	0.00126212	-0.425812
SDHAF2	0.000437777	0.00126212	-0.425662
NHSL2	0.000437777	0.00126212	-0.424136
MPC2	0.000437777	0.00126212	-0.423203
EGLN2	0.000437777	0.00126212	-0.4222
TIMM8B	0.000437777	0.00126212	-0.420863
PSME2	0.000437777	0.00126212	-0.419405
ZSCAN16-AS1	0.000437777	0.00126212	-0.418346
PSMB1	0.000437777	0.00126212	-0.417689
SH3BP5	0.000437777	0.00126212	-0.416972
CD3E	0.00320459	0.00622574	-0.415135
C1QBP	0.000437777	0.00126212	-0.414339
PLP2	0.000437777	0.00126212	-0.41406
FAM103A1	0.000437777	0.00126212	-0.41193
SNU13	0.000437777	0.00126212	-0.411799
POLE4	0.000437777	0.00126212	-0.41104
KRT13	0.0979893	0.135551	-0.410779
RANGRF	0.000437777	0.00126212	-0.410484
METTL23	0.000437777	0.00126212	-0.40892
CARHSP1	0.000437777	0.00126212	-0.408462
MPG	0.000437777	0.00126212	-0.408306
ERP29	0.000437777	0.00126212	-0.407576
PA2G4	0.000437777	0.00126212	-0.407087
ISG15	0.000437777	0.00126212	-0.404924
STUB1	0.000437777	0.00126212	-0.403048
ADRM1	0.000437777	0.00126212	-0.402748
LAMTOR2	0.000437777	0.00126212	-0.401004
SFT2D1	0.000437777	0.00126212	-0.397765
TIMM13	0.000437777	0.00126212	-0.397438
UQCC3	0.000437777	0.00126212	-0.397273
HIST1H1C	0.000437777	0.00126212	-0.396313
EMG1	0.000437777	0.00126212	-0.389802
TIPIN	0.000437777	0.00126212	-0.388551
MTRNR2L12	0.000437777	0.00126212	-0.388363
TMEM147	0.000437777	0.00126212	-0.385785
PFDN4	0.000437777	0.00126212	-0.38541
RBM4	0.000437777	0.00126212	-0.384858
CYCS	0.000531243	0.00137409	-0.384445
U2AF1L4	0.000437777	0.00126212	-0.383798
C19orf66	0.000437777	0.00126212	-0.382944
SNHG7	0.000437777	0.00126212	-0.38233
C4orf3	0.000437777	0.00126212	-0.381203
NUTM2B-AS1	0.000437777	0.00126212	-0.380996
NDUFA6	0.000437777	0.00126212	-0.380967
MGAT2	0.000437777	0.00126212	-0.380603
HSPA1A	0.679116	0.703084	-0.379995
SPRR1B	0.0117187	0.0199581	-0.379791
SNF8	0.000437777	0.00126212	-0.378413
MRPS33	0.000437777	0.00126212	-0.377639
C7orf55	0.000437777	0.00126212	-0.376864
PIN4	0.000437777	0.00126212	-0.376076
MT1X	0.000437777	0.00126212	-0.375748
TOMM5	0.000437777	0.00126212	-0.375528
MCTS1	0.000437777	0.00126212	-0.374049
MRPL14	0.000437777	0.00126212	-0.373048
RP11-138A9.1	0.000437777	0.00126212	-0.37248
IAH1	0.000437777	0.00126212	-0.371526
MRPL54	0.000437777	0.00126212	-0.371173
CD79B	0.00270771	0.00534011	-0.371112
DNAJC15	0.000437777	0.00126212	-0.370348
CHURC1	0.000437777	0.00126212	-0.370151
COX7A2L	0.000437777	0.00126212	-0.369974
C7orf73	0.000437777	0.00126212	-0.367868
MTIF3	0.000437777	0.00126212	-0.366953
RAB8A	0.000437777	0.00126212	-0.366175
EIF3E	0.000437777	0.00126212	-0.364865
POLR2G	0.000437777	0.00126212	-0.364583
PDCD5	0.000437777	0.00126212	-0.364432
FAM215B	0.000437777	0.00126212	-0.364113
RP1-34B20.21	0.000437777	0.00126212	-0.362806
SRGN	0.0437329	0.0654407	-0.362381
GTF2H5	0.000437777	0.00126212	-0.361561
HINT2	0.000437777	0.00126212	-0.360837
C16orf13	0.000437777	0.00126212	-0.360189
MYDGF	0.00191877	0.00392779	-0.360042
TRAT1	0.000437777	0.00126212	-0.359973
NCR3	0.000437777	0.00126212	-0.359918
POLR2K	0.000437777	0.00126212	-0.359917
RP11-255M2.3	0.000437777	0.00126212	-0.359268
ANAPC15	0.000437777	0.00126212	-0.358832
SDR39U1	0.000437777	0.00126212	-0.358804
MRPL55	0.000437777	0.00126212	-0.358788
LAT	0.000437777	0.00126212	-0.35724
ZNHIT3	0.000437777	0.00126212	-0.356058
NDUFV2	0.000437777	0.00126212	-0.355995
LINC00861	0.000437777	0.00126212	-0.354916
ITM2A	0.000531243	0.00137409	-0.354521
EIF3F	0.000531243	0.00137409	-0.354216
MYL12B	0.000643041	0.00158106	-0.353545
PSMC1	0.000437777	0.00126212	-0.352863
ZBTB8OS	0.000437777	0.00126212	-0.352295
BABAM1	0.000437777	0.00126212	-0.352254
TOMM22	0.000437777	0.00126212	-0.351838
SNRPB	0.000643041	0.00158106	-0.35086
PHB	0.000437777	0.00126212	-0.3506
EIF1B	0.000437777	0.00126212	-0.349895
SIVA1	0.000437777	0.00126212	-0.34808
EPB41L4A-AS1	0.000437777	0.00126212	-0.347996
GTF2A2	0.000437777	0.00126212	-0.34764
CD8B	0.000437777	0.00126212	-0.347507
SPRR3	0.0879356	0.122454	-0.346598
HEXA	0.000437777	0.00126212	-0.346374
CD27	0.000437777	0.00126212	-0.346286
CIRBP	0.000437777	0.00126212	-0.343974
LINC01420	0.000437777	0.00126212	-0.343006
S100A12	0.108941	0.144944	-0.342893
PPAN	0.000437777	0.00126212	-0.342875
PSMD9	0.000437777	0.00126212	-0.342023
UBE2F	0.000437777	0.00126212	-0.341889
EIF3G	0.000437777	0.00126212	-0.341517
PSMB9	0.000437777	0.00126212	-0.341446
PYHIN1	0.000437777	0.00126212	-0.341159
RP11-138A9.2	0.000437777	0.00126212	-0.34062
PGLS	0.000437777	0.00126212	-0.340302
RNASET2	0.000437777	0.00126212	-0.340239
TAF1D	0.000437777	0.00126212	-0.340105
ATOX1	0.000437777	0.00126212	-0.338973
OSTC	0.000531243	0.00137409	-0.338284
NDUFS4	0.000437777	0.00126212	-0.337668
LCK	0.00270771	0.00534011	-0.337661
SMIM7	0.000437777	0.00126212	-0.336957
C15orf57	0.000437777	0.00126212	-0.335534
RSL24D1	0.000531243	0.00137409	-0.335467
MED4	0.000437777	0.00126212	-0.33458
LSM10	0.000437777	0.00126212	-0.333907
RNASEH2C	0.000437777	0.00126212	-0.333283
TIMM9	0.000437777	0.00126212	-0.333196
MRPS12	0.000437777	0.00126212	-0.331556
SAMD3	0.000437777	0.00126212	-0.330755
CCL4L2	0.000437777	0.00126212	-0.330238
MDM4	0.00160919	0.00334473	-0.330226
EIF3M	0.000437777	0.00126212	-0.329463
TTC14	0.000531243	0.00137409	-0.329065
CD160	0.000437777	0.00126212	-0.325512
AURKAIP1	0.000531243	0.00137409	-0.325037
POLR3GL	0.000437777	0.00126212	-0.32409
PTTG1	0.000437777	0.00126212	-0.324066
MRPL36	0.000437777	0.00126212	-0.323899
TXNDC17	0.000776411	0.00180643	-0.323425
TMEM261	0.000437777	0.00126212	-0.322904
DNAJC19	0.000437777	0.00126212	-0.322016
POLR3K	0.000437777	0.00126212	-0.321934
MTHFS	0.000437777	0.00126212	-0.321733
NOSIP	0.000437777	0.00126212	-0.321322
PSMA6	0.000437777	0.00126212	-0.320568
PFDN2	0.000437777	0.00126212	-0.320351
LDHB	0.00112338	0.00246121	-0.319132
FKBP3	0.000437777	0.00126212	-0.318916
RWDD1	0.000531243	0.00137409	-0.318535
GGCT	0.000437777	0.00126212	-0.318268
RPAIN	0.000437777	0.00126212	-0.317861
MRPL9	0.000437777	0.00126212	-0.31748
NT5C	0.000437777	0.00126212	-0.317021
UQCC2	0.000437777	0.00126212	-0.316631
LINC00116	0.000437777	0.00126212	-0.316266
NIFK	0.000437777	0.00126212	-0.316251
IFI30	0.000437777	0.00126212	-0.315465
C5orf56	0.000437777	0.00126212	-0.315214
TPRKB	0.000437777	0.00126212	-0.315102
GLRX	0.00160919	0.00334473	-0.315
DPM3	0.000437777	0.00126212	-0.314328
GPR65	0.000437777	0.00126212	-0.313546
IFITM1	0.0386071	0.0592812	-0.313285
CHCHD5	0.000437777	0.00126212	-0.31233
PARK7	0.000643041	0.00158106	-0.311413
GABARAPL2	0.000437777	0.00126212	-0.309462
COA6	0.000437777	0.00126212	-0.309411
LINC00936	0.000437777	0.00126212	-0.309094
LIMD2	0.00378325	0.00718215	-0.307906
AC004951.6	0.000437777	0.00126212	-0.307136
LLPH	0.000437777	0.00126212	-0.306092
UBXN1	0.000437777	0.00126212	-0.305075
HIST1H1D	0.000437777	0.00126212	-0.304972
IER3IP1	0.000437777	0.00126212	-0.303741
UBE2I	0.000437777	0.00126212	-0.303725
POLR1D	0.000437777	0.00126212	-0.30328
RAB4B	0.000437777	0.00126212	-0.302628
GPR171	0.000437777	0.00126212	-0.302421
ZNF428	0.000437777	0.00126212	-0.301754
ARPC5L	0.000437777	0.00126212	-0.301535
ANXA2R	0.000437777	0.00126212	-0.300732
TNRC6B	0.000437777	0.00126212	-0.300541
TECR	0.000437777	0.00126212	-0.300474
DCXR	0.000437777	0.00126212	-0.300119
STAG3	0.000437777	0.00126212	-0.299531
FAM133B	0.013064	0.0220565	-0.299081
ARPC4	0.000643041	0.00158106	-0.298707
PTPMT1	0.000437777	0.00126212	-0.298641
BOLA3	0.000437777	0.00126212	-0.298594
LINC00685	0.000437777	0.00126212	-0.297358
PSMA4	0.000643041	0.00158106	-0.297247
GPX4	0.000437777	0.00126212	-0.296721
RPS19BP1	0.000437777	0.00126212	-0.29613
PRR4	0.000437777	0.00126212	-0.295554
LINC00869	0.000437777	0.00126212	-0.295377
SNRPC	0.000437777	0.00126212	-0.294597
RAN	0.000531243	0.00137409	-0.293642
KRT4	0.069144	0.0980916	-0.293519
EBPL	0.000437777	0.00126212	-0.293352
APOPT1	0.000437777	0.00126212	-0.292117
LLNLR-245B6.1	0.000437777	0.00126212	-0.29185
RP11-596C23.2	0.000437777	0.00126212	-0.290902
PRDX1	0.00160919	0.00334473	-0.290675
PSMB6	0.000437777	0.00126212	-0.290294
PMF1	0.000437777	0.00126212	-0.289609
MED31	0.000437777	0.00126212	-0.289469
HVCN1	0.000935091	0.00212504	-0.286616
ORMDL1	0.000437777	0.00126212	-0.286129
IGBP1	0.000437777	0.00126212	-0.283766
C21orf59	0.000437777	0.00126212	-0.28333
A1BG	0.000437777	0.00126212	-0.282749
SNRNP27	0.000437777	0.00126212	-0.282641
TMEM141	0.000437777	0.00126212	-0.282216
GSTK1	0.00228219	0.00455721	-0.28161
ZNF511	0.000437777	0.00126212	-0.281241
MEA1	0.000437777	0.00126212	-0.281176
IFT20	0.000437777	0.00126212	-0.281098
TRGC1	0.000437777	0.00126212	-0.281089
OTUD6B-AS1	0.000437777	0.00126212	-0.280372
METTL5	0.000437777	0.00126212	-0.280149
SIT1	0.000437777	0.00126212	-0.27932
FIP1L1	0.000437777	0.00126212	-0.278689
HDDC2	0.000437777	0.00126212	-0.278222
THOC7	0.000437777	0.00126212	-0.277273
HIST1H2BN	0.000437777	0.00126212	-0.275905
SCO2	0.000437777	0.00126212	-0.275862
RSRP1	0.00270771	0.00534011	-0.274223
CCDC109B	0.000643041	0.00158106	-0.273376
ETHE1	0.000437777	0.00126212	-0.27306
MPLKIP	0.000437777	0.00126212	-0.272795
RP11-693J15.5	0.000437777	0.00126212	-0.272726
PFDN6	0.000437777	0.00126212	-0.271318
BAD	0.000437777	0.00126212	-0.270916
FAM162A	0.000437777	0.00126212	-0.269929
TMEM205	0.000437777	0.00126212	-0.269038
HDAC10	0.000437777	0.00126212	-0.268975
MANF	0.00716973	0.0128945	-0.268751
XCL1	0.000437777	0.00126212	-0.267942
NTMT1	0.000437777	0.00126212	-0.267867
TAX1BP3	0.000437777	0.00126212	-0.267012
SVIP	0.000437777	0.00126212	-0.266368
RAB5C	0.000531243	0.00137409	-0.266351
MRPS18A	0.000437777	0.00126212	-0.266254
PRR34-AS1	0.000437777	0.00126212	-0.264697
FAM89B	0.000437777	0.00126212	-0.264629
SSB	0.000437777	0.00126212	-0.264077
DYNLT1	0.000776411	0.00180643	-0.263648
TIMM10	0.000437777	0.00126212	-0.263216
MRPL21	0.000437777	0.00126212	-0.263091
CHCHD1	0.000437777	0.00126212	-0.262326
SYTL3	0.000531243	0.00137409	-0.261572
STMN1	0.000776411	0.00180643	-0.261469
LGALS2	0.000531243	0.00137409	-0.26108
AK6	0.000437777	0.00126212	-0.260921
MIR4435-2HG	0.00160919	0.00334473	-0.260044
MED11	0.000437777	0.00126212	-0.258776
LAMTOR1	0.000776411	0.00180643	-0.258221
C19orf60	0.000437777	0.00126212	-0.258056
LY86	0.000437777	0.00126212	-0.257721
LEPROTL1	0.00378325	0.00718215	-0.257514
RPL26L1	0.000437777	0.00126212	-0.257495
CAMLG	0.000437777	0.00126212	-0.255774
ISCA2	0.000437777	0.00126212	-0.255616
CH17-373J23.1	0.000437777	0.00126212	-0.255457
TMEM126A	0.000437777	0.00126212	-0.254758
MRPL22	0.000437777	0.00126212	-0.254245
RORA	0.000437777	0.00126212	-0.254119
HN1	0.000776411	0.00180643	-0.253739
HLA-DOB	0.000437777	0.00126212	-0.253717
RP11-108M9.4	0.000531243	0.00137409	-0.252863
UQCRHL	0.000437777	0.00126212	-0.252843
CMC2	0.000437777	0.00126212	-0.252818
PPP1R2	0.000437777	0.00126212	-0.252375
GABPB1	0.000437777	0.00126212	-0.25204
VAMP8	0.00523391	0.00961659	-0.251045
STK17A	0.000776411	0.00180643	-0.250523
GTF3C6	0.000437777	0.00126212	-0.250286
ERV3-1	0.000437777	0.00126212	-0.248441
MED10	0.000437777	0.00126212	-0.248353
CLN3	0.000437777	0.00126212	-0.247897
CENPM	0.000437777	0.00126212	-0.24772
C15orf61	0.000437777	0.00126212	-0.247718
ARL2	0.000437777	0.00126212	-0.24655
MITD1	0.000437777	0.00126212	-0.246461
EPC1	0.000437777	0.00126212	-0.245827
EXOSC1	0.000437777	0.00126212	-0.245563
PMAIP1	0.000437777	0.00126212	-0.245309
B3GAT2	0.000437777	0.00126212	-0.244681
C1D	0.000437777	0.00126212	-0.243993
KLRC1	0.000437777	0.00126212	-0.24325
UQCRFS1	0.000776411	0.00180643	-0.243155
STRA13	0.000437777	0.00126212	-0.242995
MGST3	0.000437777	0.00126212	-0.242925
RNF7	0.000437777	0.00126212	-0.242902
RAB30-AS1	0.000437777	0.00126212	-0.242744
SEC11A	0.000531243	0.00137409	-0.242254
MEAF6	0.000531243	0.00137409	-0.242116
HNRNPA1	0.0228948	0.0367743	-0.242076
VAMP2	0.000437777	0.00126212	-0.241998
PAFAH1B3	0.000437777	0.00126212	-0.241553
MRPL43	0.000437777	0.00126212	-0.241242
CCZ1	0.000437777	0.00126212	-0.240354
HDDC3	0.000437777	0.00126212	-0.239947
LAGE3	0.000437777	0.00126212	-0.239537
SNRPD3	0.000437777	0.00126212	-0.238626
CXCR5	0.000437777	0.00126212	-0.238538
C11orf73	0.000437777	0.00126212	-0.238477
MRPL4	0.000437777	0.00126212	-0.237393
PPP1CA	0.0013462	0.00288785	-0.237101
PTGER2	0.00160919	0.00334473	-0.237065
DCTN3	0.000531243	0.00137409	-0.236997
NUDT1	0.000437777	0.00126212	-0.235891
TATDN1	0.000437777	0.00126212	-0.235801
MRPL13	0.000437777	0.00126212	-0.234593
CRIPT	0.000437777	0.00126212	-0.234448
U2AF1	0.000437777	0.00126212	-0.234255
MED30	0.000437777	0.00126212	-0.234224
TMEM208	0.000437777	0.00126212	-0.233705
RIC3	0.000437777	0.00126212	-0.233312
FAAP20	0.000437777	0.00126212	-0.233266
EIF4E	0.000437777	0.00126212	-0.232958
TXK	0.000437777	0.00126212	-0.232392
CLIC1	0.0298731	0.0465406	-0.232355
NENF	0.000437777	0.00126212	-0.231763
SH2D1A	0.000531243	0.00137409	-0.231162
COMMD1	0.000437777	0.00126212	-0.230815
KXD1	0.000437777	0.00126212	-0.23061
TRAPPC6A	0.000437777	0.00126212	-0.229297
ACYP1	0.000437777	0.00126212	-0.228953
NUDT22	0.000437777	0.00126212	-0.22894
CLECL1	0.000437777	0.00126212	-0.228937
LUC7L2	0.000437777	0.00126212	-0.228824
SMAP1	0.000437777	0.00126212	-0.228651
FRG1	0.000437777	0.00126212	-0.227804
MRPL41	0.000437777	0.00126212	-0.227693
SLURP1	0.0108622	0.0188337	-0.227315
PITPNA-AS1	0.000437777	0.00126212	-0.227222
EIF5AL1	0.000437777	0.00126212	-0.22705
WDR74	0.000437777	0.00126212	-0.226701
CBWD5	0.000437777	0.00126212	-0.226664
SYNC	0.000437777	0.00126212	-0.225895
AC016831.7	0.000437777	0.00126212	-0.22558
ODF2L	0.000437777	0.00126212	-0.224773
MRPL53	0.000437777	0.00126212	-0.224256
TNF	0.000643041	0.00158106	-0.223267
MTRNR2L8	0.000437777	0.00126212	-0.223071
DNAJC9	0.000437777	0.00126212	-0.223068
C19orf24	0.000437777	0.00126212	-0.222188
IRF9	0.000437777	0.00126212	-0.222131
NUDT5	0.000437777	0.00126212	-0.222012
CCDC66	0.000437777	0.00126212	-0.221737
HIST1H1E	0.000437777	0.00126212	-0.221678
BAX	0.000437777	0.00126212	-0.221545
CXCR4	0.0979893	0.135551	-0.221285
UBE2C	0.000531243	0.00137409	-0.221269
HLA-DMB	0.000935091	0.00212504	-0.220949
LSM12	0.000437777	0.00126212	-0.220788
MRPS28	0.000437777	0.00126212	-0.220386
CCDC57	0.000437777	0.00126212	-0.220266
HNRNPU-AS1	0.000437777	0.00126212	-0.219935
SYF2	0.000437777	0.00126212	-0.21935
GPS2	0.000437777	0.00126212	-0.219254
SUPT3H	0.000437777	0.00126212	-0.219072
CNFN	0.000437777	0.00126212	-0.218973
LINC-PINT	0.000437777	0.00126212	-0.218668
RP11-51J9.5	0.000437777	0.00126212	-0.215868
PHKG1	0.000437777	0.00126212	-0.215569
TMEM107	0.000437777	0.00126212	-0.215266
LINC01481	0.000437777	0.00126212	-0.215191
MTFP1	0.000437777	0.00126212	-0.21434
MRPL11	0.000437777	0.00126212	-0.213491
MRPL40	0.000437777	0.00126212	-0.212659
MRPS14	0.000437777	0.00126212	-0.212512
MOB4	0.000437777	0.00126212	-0.21237
TAF9	0.000437777	0.00126212	-0.212187
REXO2	0.000437777	0.00126212	-0.211822
PSMG2	0.000437777	0.00126212	-0.210825
AP006222.2	0.000437777	0.00126212	-0.210753
DRAP1	0.000935091	0.00212504	-0.210433
MTRNR2L1	0.000437777	0.00126212	-0.209542
TRAPPC2P1	0.000437777	0.00126212	-0.209407
C14orf119	0.000776411	0.00180643	-0.208432
SAP18	0.00320459	0.00622574	-0.208317
MRPL34	0.000437777	0.00126212	-0.208298
ATP5L2	0.000437777	0.00126212	-0.208249
EVL	0.00523391	0.00961659	-0.208065
IL7R	0.0703257	0.0994263	-0.20783
PIGP	0.000437777	0.00126212	-0.207685
OXLD1	0.000437777	0.00126212	-0.207639
ATRAID	0.000437777	0.00126212	-0.206669
CHCHD7	0.000437777	0.00126212	-0.206488
PCMT1	0.000437777	0.00126212	-0.206417
MRPL27	0.000437777	0.00126212	-0.206072
GCSH	0.000437777	0.00126212	-0.205232
TYMS	0.000437777	0.00126212	-0.204419
SVBP	0.000437777	0.00126212	-0.204357
IFITM2	0.013064	0.0220565	-0.204229
ZSWIM7	0.000437777	0.00126212	-0.20307
PIGF	0.000437777	0.00126212	-0.202843
H2AFV	0.000776411	0.00180643	-0.20218
MRPL47	0.000437777	0.00126212	-0.202127
IFNAR2	0.000437777	0.00126212	-0.201709
PPA1	0.00228219	0.00455721	-0.201653
TRAPPC2L	0.000776411	0.00180643	-0.200956
SMIM4	0.000437777	0.00126212	-0.200044
PRPF18	0.000437777	0.00126212	-0.199981
DCTPP1	0.000437777	0.00126212	-0.199612
SERP1	0.00445535	0.00837501	-0.199604
EBP	0.000437777	0.00126212	-0.199085
SARAF	0.0298731	0.0465406	-0.198481
C12orf45	0.000437777	0.00126212	-0.197937
MAGOHB	0.000437777	0.00126212	-0.197827
GTF3A	0.00228219	0.00455721	-0.19754
POP5	0.000437777	0.00126212	-0.19726
NDUFAF2	0.000437777	0.00126212	-0.197198
SKAP1	0.000643041	0.00158106	-0.196905
AC006129.2	0.000531243	0.00137409	-0.195517
TAF12	0.000437777	0.00126212	-0.195437
NSA2	0.00523391	0.00961659	-0.193782
ARGLU1	0.0112856	0.019432	-0.193724
CWC15	0.000437777	0.00126212	-0.192954
CAPN12	0.000437777	0.00126212	-0.192953
RP1-313I6.12	0.000437777	0.00126212	-0.192561
VPS29	0.000776411	0.00180643	-0.192526
CTAGE5	0.000437777	0.00126212	-0.191856
IGLC7	0.000437777	0.00126212	-0.191386
PIGBOS1	0.000437777	0.00126212	-0.190235
EAPP	0.000531243	0.00137409	-0.190224
GSTO1	0.00523391	0.00961659	-0.189872
ABHD14A	0.000437777	0.00126212	-0.189801
SSNA1	0.000437777	0.00126212	-0.18968
CLNS1A	0.000643041	0.00158106	-0.189312
SSSCA1	0.000437777	0.00126212	-0.187697
CMB9-22P13.1	0.000437777	0.00126212	-0.187609
TMEM60	0.000437777	0.00126212	-0.187322
CYTIP	0.0112856	0.019432	-0.187287
RP11-792A8.4	0.000437777	0.00126212	-0.187105
ARL17A	0.000437777	0.00126212	-0.187059
TUBA1C	0.000437777	0.00126212	-0.186636
CCDC12	0.000531243	0.00137409	-0.186244
RNPS1	0.000437777	0.00126212	-0.185429
IMMP1L	0.000437777	0.00126212	-0.184947
CTD-3184A7.4	0.000437777	0.00126212	-0.183561
C18orf32	0.000437777	0.00126212	-0.183526
AC245100.1	0.000437777	0.00126212	-0.182897
HIST2H2AC	0.000437777	0.00126212	-0.182076
GTF2H2	0.000437777	0.00126212	-0.181884
ECI2	0.000437777	0.00126212	-0.18166
EAF2	0.000437777	0.00126212	-0.181591
GEMIN7	0.000437777	0.00126212	-0.180906
SPON2	0.00160919	0.00334473	-0.180587
SDHAF3	0.000437777	0.00126212	-0.180427
NPM3	0.000437777	0.00126212	-0.180378
CYB561D2	0.000437777	0.00126212	-0.179919
CNIH4	0.000437777	0.00126212	-0.179588
APOBEC3G	0.0150858	0.0252567	-0.179196
TPGS1	0.000437777	0.00126212	-0.179035
C1orf162	0.013064	0.0220565	-0.178606
POLR2J2	0.000437777	0.00126212	-0.178494
ANKRD39	0.000437777	0.00126212	-0.177998
C8orf76	0.000437777	0.00126212	-0.177957
BLOC1S4	0.000437777	0.00126212	-0.177506
RP3-477O4.14	0.000437777	0.00126212	-0.177153
VIMP	0.00160919	0.00334473	-0.176701
PNISR	0.120839	0.159253	-0.176511
ERVK3-1	0.000437777	0.00126212	-0.176181
ZCCHC10	0.000437777	0.00126212	-0.175594
FAM159A	0.000437777	0.00126212	-0.17545
DNAJC4	0.000437777	0.00126212	-0.175417
ATG101	0.000437777	0.00126212	-0.175086
MAZ	0.000437777	0.00126212	-0.174597
FLT3LG	0.000531243	0.00137409	-0.174454
UFD1L	0.000437777	0.00126212	-0.174121
RP11-660L16.2	0.000437777	0.00126212	-0.173926
LINC00969	0.000437777	0.00126212	-0.173622
RHOH	0.00523391	0.00961659	-0.173596
RAD9A	0.000437777	0.00126212	-0.173515
CACYBP	0.00320459	0.00622574	-0.17318
SLC25A6	0.00378325	0.00718215	-0.172989
RPP21	0.000437777	0.00126212	-0.172927
PRR13	0.00191877	0.00392779	-0.17221
DNAJC7	0.000437777	0.00126212	-0.171251
COMMD8	0.000531243	0.00137409	-0.171162
RPP38	0.000437777	0.00126212	-0.171034
SELT	0.108941	0.144944	-0.17096
CENPW	0.000531243	0.00137409	-0.17088
PLPP5	0.000776411	0.00180643	-0.170194
LINC00649	0.000437777	0.00126212	-0.170087
ESD	0.000531243	0.00137409	-0.169818
PDCD6	0.000437777	0.00126212	-0.169625
SARNP	0.000437777	0.00126212	-0.169457
TMED1	0.000437777	0.00126212	-0.169418
DYNLRB1	0.000531243	0.00137409	-0.169347
RP11-763B22.4	0.000437777	0.00126212	-0.169166
VAMP5	0.00191877	0.00392779	-0.169133
HMGB2	0.00523391	0.00961659	-0.168786
TPD52	0.00270771	0.00534011	-0.168653
SNHG15	0.000437777	0.00126212	-0.167996
TWF2	0.00160919	0.00334473	-0.167979
TM2D1	0.000437777	0.00126212	-0.166745
ZNF224	0.000437777	0.00126212	-0.166612
COA3	0.000643041	0.00158106	-0.166229
SCAND1	0.000643041	0.00158106	-0.165813
IGLL5	0.000643041	0.00158106	-0.165427
RNASEK	0.000437777	0.00126212	-0.165421
MGMT	0.000437777	0.00126212	-0.165257
MRPS26	0.000437777	0.00126212	-0.165219
RP11-294J22.6	0.000437777	0.00126212	-0.165107
VPS28	0.00160919	0.00334473	-0.164752
MRPS11	0.000437777	0.00126212	-0.164449
EXOSC3	0.000437777	0.00126212	-0.164228
TMIGD2	0.000437777	0.00126212	-0.163896
MATK	0.00270771	0.00534011	-0.163832
RP11-231C14.7	0.000437777	0.00126212	-0.163612
TMEM223	0.000437777	0.00126212	-0.163427
GFER	0.000437777	0.00126212	-0.162937
TMCO1	0.0013462	0.00288785	-0.162758
WDR54	0.000437777	0.00126212	-0.162757
EXOSC8	0.000437777	0.00126212	-0.162285
CISD1	0.000437777	0.00126212	-0.162107
SIDT1-AS1	0.000437777	0.00126212	-0.161424
CMTM8	0.000437777	0.00126212	-0.1613
SLC7A6OS	0.000437777	0.00126212	-0.161269
RP11-544A12.8	0.000437777	0.00126212	-0.161212
LY96	0.00972552	0.0169581	-0.160344
RHCG	0.0479897	0.0714505	-0.159351
RGCC	0.0013462	0.00288785	-0.15935
ITGB7	0.000437777	0.00126212	-0.158856
SMCR5	0.000437777	0.00126212	-0.158497
LYAR	0.0298731	0.0465406	-0.158396
SURF2	0.000437777	0.00126212	-0.158149
EMC4	0.000935091	0.00212504	-0.157016
MRPS34	0.000643041	0.00158106	-0.156853
RDH14	0.000437777	0.00126212	-0.156848
TNFRSF18	0.000437777	0.00126212	-0.156794
MYL6B	0.000437777	0.00126212	-0.156398
FAM104A	0.000437777	0.00126212	-0.156066
RP11-83A24.2	0.000437777	0.00126212	-0.155897
PSMB8	0.013064	0.0220565	-0.155697
TMEM126B	0.000643041	0.00158106	-0.155519
PSMG4	0.000437777	0.00126212	-0.155196
CBWD3	0.000437777	0.00126212	-0.155138
ZDHHC12	0.000437777	0.00126212	-0.154756
CCDC28B	0.000437777	0.00126212	-0.154731
OFD1	0.000531243	0.00137409	-0.154611
IGFLR1	0.000437777	0.00126212	-0.15403
FAM200B	0.000437777	0.00126212	-0.153738
CD40LG	0.000531243	0.00137409	-0.153693
ZBTB20	0.000531243	0.00137409	-0.153656
ZNHIT1	0.00191877	0.00392779	-0.152886
NUBP1	0.000437777	0.00126212	-0.152819
TMEM156	0.000437777	0.00126212	-0.152767
PTRH1	0.000437777	0.00126212	-0.152705
USE1	0.000437777	0.00126212	-0.152703
EIF1AX	0.00160919	0.00334473	-0.152406
NOL12	0.000437777	0.00126212	-0.15234
TNFRSF17	0.000437777	0.00126212	-0.152333
NUDCD2	0.000437777	0.00126212	-0.152094
BEX2	0.000437777	0.00126212	-0.151988
BATF	0.000776411	0.00180643	-0.151774
PSMB7	0.000776411	0.00180643	-0.151459
AC159540.1	0.000437777	0.00126212	-0.151272
NXT1	0.000437777	0.00126212	-0.151019
UBE2D2	0.00160919	0.00334473	-0.15067
CBWD1	0.000437777	0.00126212	-0.15059
LSM4	0.00160919	0.00334473	-0.150582
S1PR4	0.00716973	0.0128945	-0.150481
ECH1	0.0112856	0.019432	-0.150197
PHF5A	0.000437777	0.00126212	-0.149874
PET117	0.000437777	0.00126212	-0.1497
MRPS31	0.000437777	0.00126212	-0.149556
HSD17B11	0.00972552	0.0169581	-0.149512
WDR83	0.000437777	0.00126212	-0.149432
CTA-292E10.6	0.000437777	0.00126212	-0.149308
CLEC4A	0.000437777	0.00126212	-0.149204
NOP16	0.000437777	0.00126212	-0.147257
OXNAD1	0.0013462	0.00288785	-0.147158
CISD2	0.00112338	0.00246121	-0.147072
SNHG19	0.000531243	0.00137409	-0.145444
AP000769.1	0.000437777	0.00126212	-0.145307
PNOC	0.000437777	0.00126212	-0.144875
MRPS16	0.000437777	0.00126212	-0.144776
AKR1C3	0.000437777	0.00126212	-0.144691
CCNK	0.000437777	0.00126212	-0.144687
TP53TG1	0.000437777	0.00126212	-0.144578
MRPL48	0.000531243	0.00137409	-0.144219
LYSMD2	0.00523391	0.00961659	-0.143157
AARSD1	0.000437777	0.00126212	-0.142976
ACP1	0.00112338	0.00246121	-0.142831
SHPRH	0.000437777	0.00126212	-0.142662
ZMAT5	0.000437777	0.00126212	-0.142387
PRDX4	0.000531243	0.00137409	-0.14234
POMC	0.000437777	0.00126212	-0.142
TIGIT	0.0013462	0.00288785	-0.141961
CDKN3	0.000437777	0.00126212	-0.141848
SUMO1	0.00716973	0.0128945	-0.141795
TXNDC9	0.000531243	0.00137409	-0.141735
UCHL3	0.000437777	0.00126212	-0.141378
SNRNP25	0.000531243	0.00137409	-0.14127
CRNN	0.0479897	0.0714505	-0.141222
MANEA-AS1	0.000437777	0.00126212	-0.14112
DEXI	0.000437777	0.00126212	-0.140928
MAL	0.000531243	0.00137409	-0.140598
PRAF2	0.000437777	0.00126212	-0.140464
USP30-AS1	0.000437777	0.00126212	-0.140439
CNOT4	0.000643041	0.00158106	-0.140367
RP11-192H23.6	0.000437777	0.00126212	-0.140171
PDCD10	0.00836065	0.0147311	-0.139786
RBFA	0.000437777	0.00126212	-0.139731
CTC-479C5.12	0.000437777	0.00126212	-0.139501
RP11-841O20.2	0.000437777	0.00126212	-0.139468
NDUFB5	0.00445535	0.00837501	-0.138659
GLRX2	0.000437777	0.00126212	-0.138367
BANF1	0.0150858	0.0252567	-0.138095
RP11-620J15.3	0.000437777	0.00126212	-0.137551
AIMP1	0.00716973	0.0128945	-0.137081
ACAT2	0.000437777	0.00126212	-0.13703
CCNH	0.000935091	0.00212504	-0.13702
MZT1	0.000531243	0.00137409	-0.136925
PLGRKT	0.000437777	0.00126212	-0.136671
GRAP	0.000437777	0.00126212	-0.136489
DCTN6	0.000531243	0.00137409	-0.136107
RP5-1180E21.5	0.000437777	0.00126212	-0.136047
GIT2	0.000437777	0.00126212	-0.135965
SDHC	0.00320459	0.00622574	-0.135934
PSMD8	0.00378325	0.00718215	-0.135781
C11orf1	0.000531243	0.00137409	-0.13569
MRPS15	0.000643041	0.00158106	-0.135326
C1orf131	0.000437777	0.00126212	-0.135294
TBPL1	0.000776411	0.00180643	-0.135011
RSRC2	0.000776411	0.00180643	-0.134932
SMIM20	0.000437777	0.00126212	-0.134812
TERF1	0.000437777	0.00126212	-0.134249
BLOC1S2	0.00836065	0.0147311	-0.134124
HSD17B10	0.000643041	0.00158106	-0.133739
MRPS2	0.000437777	0.00126212	-0.133128
SMIM19	0.000437777	0.00126212	-0.133053
NDUFAF4	0.000437777	0.00126212	-0.132291
FDX1L	0.000437777	0.00126212	-0.132218
FTX	0.000437777	0.00126212	-0.131632
SLC31A2	0.000437777	0.00126212	-0.131564
MRPS17	0.000437777	0.00126212	-0.131495
HAUS1	0.000437777	0.00126212	-0.131413
PSMA5	0.0173784	0.028751	-0.131283
RNF113A	0.000437777	0.00126212	-0.13019
LINC01550	0.000437777	0.00126212	-0.130051
FDX1	0.000776411	0.00180643	-0.129954
FAM173A	0.000531243	0.00137409	-0.12989
CCDC59	0.000643041	0.00158106	-0.129728
GPSM3	0.049422	0.0733217	-0.12969
ZBED6	0.000437777	0.00126212	-0.12966
RPL39L	0.000437777	0.00126212	-0.1289
EIF3H	0.0626714	0.0916557	-0.128872
HSCB	0.000437777	0.00126212	-0.128751
FADD	0.000437777	0.00126212	-0.12849
CCNDBP1	0.0199709	0.0323345	-0.128444
NME2	0.000437777	0.00126212	-0.128403
MALSU1	0.000437777	0.00126212	-0.128222
MRPL18	0.000643041	0.00158106	-0.12784
ELOF1	0.000776411	0.00180643	-0.127761
METTL10	0.000437777	0.00126212	-0.127429
EIF3J-AS1	0.000437777	0.00126212	-0.127087
MED6	0.000437777	0.00126212	-0.126711
BORCS8	0.000437777	0.00126212	-0.126678
NDUFA8	0.000935091	0.00212504	-0.126032
GALT	0.000437777	0.00126212	-0.125307
NFATC3	0.000643041	0.00158106	-0.125298
POP7	0.000437777	0.00126212	-0.125227
KMT2E-AS1	0.000437777	0.00126212	-0.125102
CCDC53	0.000531243	0.00137409	-0.124818
LY6D	0.0163685	0.0273064	-0.124742
RP11-140K17.3	0.000437777	0.00126212	-0.124689
AP001055.6	0.000437777	0.00126212	-0.124653
FNIP1	0.000437777	0.00126212	-0.124582
EVI2B	0.034001	0.0526232	-0.124443
ATP5C1	0.0261836	0.0417676	-0.124405
SDR42E2	0.000437777	0.00126212	-0.124359
BCL2A1	0.0298731	0.0465406	-0.124256
SUSD3	0.00972552	0.0169581	-0.124247
TMEM251	0.000437777	0.00126212	-0.124126
NIFK-AS1	0.000437777	0.00126212	-0.124082
BOLA2B	0.000437777	0.00126212	-0.123886
NOB1	0.000776411	0.00180643	-0.123769
CHKB	0.000437777	0.00126212	-0.123489
RSRC1	0.000437777	0.00126212	-0.12296
EXOSC4	0.000437777	0.00126212	-0.122954
HIST1H4E	0.000437777	0.00126212	-0.122783
PPIL3	0.000531243	0.00137409	-0.122509
CTA-29F11.1	0.000437777	0.00126212	-0.122439
PSMA3	0.00523391	0.00961659	-0.122375
ITGB3BP	0.000437777	0.00126212	-0.122314
XRRA1	0.000437777	0.00126212	-0.122295
SBDS	0.0150858	0.0252567	-0.121721
JTB	0.0013462	0.00288785	-0.121191
PCSK7	0.034001	0.0526232	-0.121027
STX8	0.000531243	0.00137409	-0.121015
ZFPL1	0.000437777	0.00126212	-0.120978
RNU12	0.000437777	0.00126212	-0.120486
PIN1	0.0013462	0.00288785	-0.120465
IGHG4	0.162673	0.209903	-0.120439
BCAS4	0.00228219	0.00455721	-0.120308
COX16	0.000437777	0.00126212	-0.12016
PPIH	0.000776411	0.00180643	-0.120095
PERP	0.000531243	0.00137409	-0.119511
GPR82	0.000437777	0.00126212	-0.118752
ATP6V0B	0.00320459	0.00622574	-0.118505
UBE2T	0.000437777	0.00126212	-0.118415
C12orf76	0.000437777	0.00126212	-0.118404
TTC9C	0.000531243	0.00137409	-0.118352
GTF2IRD2	0.000437777	0.00126212	-0.118351
KLHDC2	0.000437777	0.00126212	-0.11822
LACTB2	0.000437777	0.00126212	-0.118104
AAMDC	0.000437777	0.00126212	-0.117882
AP2S1	0.214602	0.259239	-0.117714
YBEY	0.000437777	0.00126212	-0.11753
HIST2H2BE	0.0979893	0.135551	-0.117286
PATL2	0.000437777	0.00126212	-0.117217
RP11-18H21.1	0.000437777	0.00126212	-0.116968
TMA16	0.000437777	0.00126212	-0.11684
RP11-35G9.3	0.000437777	0.00126212	-0.116775
LINC01480	0.000437777	0.00126212	-0.116692
SLC25A45	0.000437777	0.00126212	-0.116245
HLA-DMA	0.0298731	0.0465406	-0.115997
BRIX1	0.000437777	0.00126212	-0.115893
FAM175A	0.000437777	0.00126212	-0.115494
NCBP2-AS2	0.000437777	0.00126212	-0.115245
RNASEH2B	0.000776411	0.00180643	-0.11522
HIST1H2BH	0.000531243	0.00137409	-0.115211
PDCL3	0.000437777	0.00126212	-0.114746
SH2D2A	0.00613337	0.0111633	-0.114621
MRPS25	0.00191877	0.00392779	-0.114333
PSMA3-AS1	0.00716973	0.0128945	-0.114256
TMEM191B	0.000437777	0.00126212	-0.113646
DNPH1	0.013064	0.0220565	-0.113601
TTTY15	0.0431144	0.0647777	-0.113438
LYRM5	0.000437777	0.00126212	-0.113075
AP005530.2	0.0179605	0.0293005	-0.113015
CTC-524C5.2	0.000437777	0.00126212	-0.11278
TTC39C	0.000531243	0.00137409	-0.112625
PAXIP1-AS1	0.000437777	0.00126212	-0.112359
CISD3	0.000437777	0.00126212	-0.112192
PTGDR	0.000437777	0.00126212	-0.112105
AMN1	0.000437777	0.00126212	-0.112064
PTPN4	0.000531243	0.00137409	-0.111804
RPS6KB2	0.000437777	0.00126212	-0.111736
CCDC85B	0.00320459	0.00622574	-0.111651
SMAGP	0.000437777	0.00126212	-0.111272
GUK1	0.034001	0.0526232	-0.111096
HAUS7	0.000437777	0.00126212	-0.111084
ALG5	0.000776411	0.00180643	-0.110919
TUBA4A	0.00320459	0.00622574	-0.110789
C17orf49	0.000437777	0.00126212	-0.11073
KBTBD3	0.000437777	0.00126212	-0.11068
NUP37	0.000437777	0.00126212	-0.110625
TCTEX1D2	0.000437777	0.00126212	-0.110541
KCNQ1OT1	0.000776411	0.00180643	-0.110521
DHRS4L2	0.000437777	0.00126212	-0.110302
RPL4	0.351979	0.383841	-0.110281
S100A14	0.069144	0.0980916	-0.110265
RP11-707G18.1	0.000437777	0.00126212	-0.110098
HIST1H2BC	0.000437777	0.00126212	-0.109948
ZNF32	0.000437777	0.00126212	-0.109261
C15orf40	0.000531243	0.00137409	-0.109
SNHG21	0.000437777	0.00126212	-0.108988
TEX30	0.000437777	0.00126212	-0.108757
MAD2L1	0.000935091	0.00212504	-0.10874
TRMT13	0.000531243	0.00137409	-0.107937
XPA	0.000437777	0.00126212	-0.107274
DTHD1	0.000437777	0.00126212	-0.106988
BBIP1	0.000437777	0.00126212	-0.106921
RP11-297B17.3	0.000437777	0.00126212	-0.106785
ARL16	0.000437777	0.00126212	-0.106776
JAGN1	0.000531243	0.00137409	-0.106742
GPANK1	0.000437777	0.00126212	-0.106662
COA4	0.00160919	0.00334473	-0.106556
CSTF3	0.000437777	0.00126212	-0.106216
SNAPIN	0.000643041	0.00158106	-0.105948
RP3-395M20.12	0.000437777	0.00126212	-0.105836
MIR181A1HG	0.000437777	0.00126212	-0.105811
C1orf228	0.000643041	0.00158106	-0.105616
SERPINB3	0.0125153	0.0212636	-0.105479
RP11-758H9.2	0.000437777	0.00126212	-0.105343
ZNF581	0.000935091	0.00212504	-0.104808
SOCS1	0.0199709	0.0323345	-0.104759
CHIC2	0.0013462	0.00288785	-0.104248
FHIT	0.000437777	0.00126212	-0.104165
DLGAP1-AS1	0.000437777	0.00126212	-0.104074
TMEM134	0.000437777	0.00126212	-0.103921
NOTCH2NL	0.000437777	0.00126212	-0.103913
FIS1	0.034001	0.0526232	-0.103782
PXMP2	0.000437777	0.00126212	-0.103774
SLC25A26	0.000437777	0.00126212	-0.103415
RAD23A	0.00972552	0.0169581	-0.103393
OARD1	0.000437777	0.00126212	-0.103067
ANKHD1	0.000437777	0.00126212	-0.102998
P2RY11	0.000437777	0.00126212	-0.102355
RNASEH1	0.000437777	0.00126212	-0.102344
LINC01588	0.000437777	0.00126212	-0.102316
ZC3H8	0.000437777	0.00126212	-0.102247
SLC39A4	0.000437777	0.00126212	-0.102181
RP11-1000B6.3	0.000437777	0.00126212	-0.101988
C6orf226	0.000437777	0.00126212	-0.101938
RPP25L	0.000437777	0.00126212	-0.101433
SRFBP1	0.000437777	0.00126212	-0.101423
SLC2A11	0.000935091	0.00212504	-0.101166
ZFP14	0.00191877	0.00392779	-0.100975
KANSL1-AS1	0.000437777	0.00126212	-0.100901
RP11-467L13.7	0.000531243	0.00137409	-0.100887
SCML4	0.000437777	0.00126212	-0.100831
GCC2	0.13373	0.175254	-0.100823
MTERF4	0.000437777	0.00126212	-0.100803
RP11-332H14.2	0.000437777	0.00126212	-0.100624
MRPL32	0.000531243	0.00137409	-0.100573
ACYP2	0.000643041	0.00158106	-0.100401
COQ6	0.000437777	0.00126212	-0.100365
P2RX5	0.301054	0.349817	-0.0999355
RP11-727F15.9	0.000437777	0.00126212	-0.0997075
ARMCX6	0.000437777	0.00126212	-0.0996415
RASA4	0.000437777	0.00126212	-0.0994627
C12orf10	0.000437777	0.00126212	-0.099398
DPM1	0.00972552	0.0169581	-0.0991853
GIMAP5	0.000437777	0.00126212	-0.0986907
YPEL1	0.000437777	0.00126212	-0.0985248
ID3	0.108941	0.144944	-0.0983424
RP11-538P18.2	0.000437777	0.00126212	-0.0981199
MRPS9	0.000531243	0.00137409	-0.0981181
TRIAP1	0.000437777	0.00126212	-0.0980884
RFXANK	0.000437777	0.00126212	-0.0977384
FAM45A	0.000531243	0.00137409	-0.0976087
SKA2	0.00112338	0.00246121	-0.0975592
PRDX5	0.0261836	0.0417676	-0.0975112
THYN1	0.00112338	0.00246121	-0.0974718
HIST1H2AE	0.000437777	0.00126212	-0.097381
PYCR2	0.00836065	0.0147311	-0.097154
MUC21	0.0108622	0.0188337	-0.0968626
DLEU1	0.000531243	0.00137409	-0.096292
C14orf1	0.000437777	0.00126212	-0.0962583
CIDEB	0.000437777	0.00126212	-0.0958468
AC013264.2	0.000437777	0.00126212	-0.095587
RP11-295G20.2	0.000437777	0.00126212	-0.0954137
SWSAP1	0.000437777	0.00126212	-0.0953333
C19orf43	0.0626714	0.0916557	-0.0951542
HACD4	0.000776411	0.00180643	-0.0950145
PRMT9	0.000643041	0.00158106	-0.0948829
FBXL15	0.000531243	0.00137409	-0.0948484
SDF2	0.0228948	0.0367743	-0.0947986
CTB-31O20.2	0.000437777	0.00126212	-0.0947536
NR2C2AP	0.000437777	0.00126212	-0.0946638
TOP3B	0.000437777	0.00126212	-0.0943169
CMSS1	0.000776411	0.00180643	-0.0938785
AC023590.1	0.000437777	0.00126212	-0.0936774
MRPS7	0.000531243	0.00137409	-0.0936181
MTX1	0.000437777	0.00126212	-0.0936036
SMIM8	0.000437777	0.00126212	-0.0934398
ERICH1	0.0112856	0.019432	-0.0934308
RP11-413H22.2	0.000437777	0.00126212	-0.0934067
SPINK2	0.000437777	0.00126212	-0.0933062
COX19	0.000437777	0.00126212	-0.093186
ANAPC10	0.000437777	0.00126212	-0.0930947
RP11-452F19.3	0.000437777	0.00126212	-0.093048
TSFM	0.000776411	0.00180643	-0.0930267
ARHGAP15	0.0386071	0.0592812	-0.0927296
NSUN6	0.000531243	0.00137409	-0.0925543
HYPK	0.000437777	0.00126212	-0.0923613
SAT1	0.64166	0.670998	-0.0922971
CTC-425F1.4	0.000437777	0.00126212	-0.0922185
KRR1	0.000643041	0.00158106	-0.0921593
RP11-977G19.11	0.000437777	0.00126212	-0.0921241
LINC00954	0.000437777	0.00126212	-0.0921028
TIMM17B	0.0013462	0.00288785	-0.0918776
CALML3	0.0108622	0.0188337	-0.0918717
C19orf25	0.00836065	0.0147311	-0.0917904
PMM1	0.000437777	0.00126212	-0.0916972
C12orf73	0.000437777	0.00126212	-0.0912559
ZDHHC4	0.000437777	0.00126212	-0.0907223
FASLG	0.000776411	0.00180643	-0.0906385
TTC19	0.0112856	0.019432	-0.0903676
GPR89A	0.000437777	0.00126212	-0.0903254
AC002310.12	0.000437777	0.00126212	-0.0901697
RBM34	0.000437777	0.00126212	-0.0901679
TMEM120B	0.000531243	0.00137409	-0.0900313
FEM1A	0.000437777	0.00126212	-0.0900071
MRPL50	0.0013462	0.00288785	-0.0899886
RP11-119B16.2	0.000437777	0.00126212	-0.0896506
DUSP23	0.0013462	0.00288785	-0.0894872
METTL8	0.0199709	0.0323345	-0.089476
ISY1	0.0013462	0.00288785	-0.0893943
ALOX12-AS1	0.000437777	0.00126212	-0.0893589
INO80C	0.000437777	0.00126212	-0.0893151
DLEU2	0.000437777	0.00126212	-0.0890813
NUTM2A-AS1	0.00112338	0.00246121	-0.0890343
NANS	0.049422	0.0733217	-0.0889961
MPPE1	0.000776411	0.00180643	-0.0889449
RAB24	0.000935091	0.00212504	-0.088743
FAM207A	0.000935091	0.00212504	-0.0887107
AC009403.2	0.000437777	0.00126212	-0.0886586
YEATS4	0.000776411	0.00180643	-0.0884255
CLPP	0.00378325	0.00718215	-0.0884076
RP13-188A5.1	0.000437777	0.00126212	-0.0883805
EPS8L2	0.000776411	0.00180643	-0.0883277
GEMIN6	0.000437777	0.00126212	-0.0881413
TXNL1	0.0386071	0.0592812	-0.0879816
RP11-553L6.2	0.000437777	0.00126212	-0.0879695
MT1F	0.000437777	0.00126212	-0.087918
HAX1	0.00160919	0.00334473	-0.0876921
CRBN	0.00270771	0.00534011	-0.0876304
HSD17B7	0.00112338	0.00246121	-0.0875456
SND1-IT1	0.000437777	0.00126212	-0.0872737
RP5-1028K7.2	0.000437777	0.00126212	-0.0871414
SLC16A1-AS1	0.00445535	0.00837501	-0.0871216
EXOG	0.000437777	0.00126212	-0.0869131
ADAM17	0.0173784	0.028751	-0.0869112
SGK494	0.000437777	0.00126212	-0.086806
TRMT10C	0.00160919	0.00334473	-0.0864418
SARS2	0.000437777	0.00126212	-0.0860312
TMEM161B-AS1	0.000437777	0.00126212	-0.0860185
C16orf87	0.000437777	0.00126212	-0.0859593
RP11-345J4.5	0.000437777	0.00126212	-0.0859117
RP11-977G19.12	0.000437777	0.00126212	-0.0858189
PSMG3	0.000437777	0.00126212	-0.085813
MED28	0.00378325	0.00718215	-0.0857258
ARPC2	0.32587	0.358407	-0.0856763
CASP4	0.108941	0.144944	-0.085601
NPC2	0.27753	0.329321	-0.0854361
LAIR2	0.000437777	0.00126212	-0.0852437
TCEAL8	0.00972552	0.0169581	-0.0852187
HLA-DPA1	0.27753	0.329321	-0.0850349
GRAP2	0.162673	0.209903	-0.0850312
MPRIP-AS1	0.000437777	0.00126212	-0.0848654
MTG1	0.000437777	0.00126212	-0.084848
CYP3A5	0.000437777	0.00126212	-0.0848456
RP11-25K19.1	0.000437777	0.00126212	-0.0844449
CENPK	0.000935091	0.00212504	-0.0842001
LYPLAL1	0.000437777	0.00126212	-0.0841918
TIMM8A	0.000437777	0.00126212	-0.0837989
AP3S1	0.00378325	0.00718215	-0.0836256
ACOT8	0.000437777	0.00126212	-0.0834817
RCN2	0.013064	0.0220565	-0.0833578
ST20	0.000437777	0.00126212	-0.0832481
SNRPA1	0.000643041	0.00158106	-0.0831965
SLC25A5	0.379375	0.412061	-0.0830576
ARL5A	0.00378325	0.00718215	-0.0828063
C1orf50	0.000437777	0.00126212	-0.0827931
NDUFS3	0.00523391	0.00961659	-0.0826223
PRIM1	0.000776411	0.00180643	-0.0826194
AZI2	0.00270771	0.00534011	-0.0825856
RP11-354P11.3	0.000437777	0.00126212	-0.0825658
THEM4	0.000437777	0.00126212	-0.0824967
TEFM	0.000437777	0.00126212	-0.0822318
RAB33A	0.000437777	0.00126212	-0.0820642
C16orf54	0.00160919	0.00334473	-0.0820504
IGLC6	0.000437777	0.00126212	-0.0819191
NUCB2	0.049422	0.0733217	-0.0818698
TMEM14A	0.000437777	0.00126212	-0.0817296
SPIN2B	0.000437777	0.00126212	-0.0811727
AC022182.3	0.000437777	0.00126212	-0.0811144
C16orf74	0.000437777	0.00126212	-0.0810809
PIGH	0.000437777	0.00126212	-0.0808523
RP11-222K16.2	0.000437777	0.00126212	-0.0807355
RAD51C	0.000437777	0.00126212	-0.0807301
INO80B	0.000437777	0.00126212	-0.0805682
CCL3L3	0.000437777	0.00126212	-0.0805123
TRNAU1AP	0.000437777	0.00126212	-0.0803585
RABIF	0.000437777	0.00126212	-0.0803272
TRAPPC2	0.00228219	0.00455721	-0.0801739
ERGIC2	0.00716973	0.0128945	-0.0800839
ADRB2	0.00270771	0.00534011	-0.0800465
PPP2R3C	0.000643041	0.00158106	-0.0799841
CXCR3	0.00112338	0.00246121	-0.0799207
NUDT2	0.000437777	0.00126212	-0.0799143
BIN3	0.000531243	0.00137409	-0.0798448
CTD-3138B18.5	0.000437777	0.00126212	-0.0798386
AIMP2	0.000437777	0.00126212	-0.0797625
DUSP28	0.000437777	0.00126212	-0.0796283
RWDD4	0.000531243	0.00137409	-0.0794553
RP4-605O3.4	0.000437777	0.00126212	-0.0794551
PKHD1L1	0.000437777	0.00126212	-0.079301
HIST1H2BJ	0.00191877	0.00392779	-0.0787223
FAM177A1	0.0557193	0.0819714	-0.0784986
ILF3-AS1	0.0261836	0.0417676	-0.0784929
KRT6A	0.0479897	0.0714505	-0.0783591
TCEA1	0.0879356	0.122454	-0.0783507
PNRC1	0.214602	0.259239	-0.0783124
MDP1	0.000437777	0.00126212	-0.0782063
CYB561D2-1	0.000437777	0.00126212	-0.0780543
ADPRM	0.000643041	0.00158106	-0.07783
FAM184B	0.000531243	0.00137409	-0.0778154
VTI1B	0.00445535	0.00837501	-0.0776995
MRPL2	0.000935091	0.00212504	-0.0776648
PSMC5	0.0173784	0.028751	-0.0776253
RP4-594I10.3	0.000437777	0.00126212	-0.0773764
RP11-554J4.1	0.000437777	0.00126212	-0.0771433
PDCD2L	0.000437777	0.00126212	-0.0769532
KLRC2	0.000437777	0.00126212	-0.0767522
NAPRT	0.000531243	0.00137409	-0.0766524
EMC7	0.0386071	0.0592812	-0.0764481
MNAT1	0.000437777	0.00126212	-0.0764452
TCEB3-AS1	0.000437777	0.00126212	-0.0763108
RP5-1042K10.10	0.000437777	0.00126212	-0.0760818
CTD-2035E11.3	0.000437777	0.00126212	-0.0760463
OPN3	0.000437777	0.00126212	-0.0759724
BORCS5	0.000643041	0.00158106	-0.0759665
FXN	0.000531243	0.00137409	-0.0753209
RP11-400F19.6	0.000437777	0.00126212	-0.075244
RDH5	0.000437777	0.00126212	-0.0751662
HIST1H4J	0.000437777	0.00126212	-0.0751254
SCNM1	0.013064	0.0220565	-0.0751131
PUS7L	0.0112856	0.019432	-0.0750999
FAM104B	0.000531243	0.00137409	-0.0750695
RP11-141B14.1	0.000437777	0.00126212	-0.0747713
SLC27A5	0.000437777	0.00126212	-0.074713
TMEM242	0.00228219	0.00455721	-0.0747072
HIST2H2BF	0.000437777	0.00126212	-0.0747065
DAPL1	0.000437777	0.00126212	-0.0746425
CDKN2AIPNL	0.000437777	0.00126212	-0.0744722
NSL1	0.0112856	0.019432	-0.0743499
NOL7	0.0150858	0.0252567	-0.074301
MORC2-AS1	0.000437777	0.00126212	-0.0741527
CRYZL1	0.000437777	0.00126212	-0.0741029
AP003774.1	0.000437777	0.00126212	-0.0740535
ARIH2OS	0.000437777	0.00126212	-0.0739447
FAM231D	0.000437777	0.00126212	-0.0739028
IFNG	0.000437777	0.00126212	-0.0737984
BCAS2	0.0261836	0.0417676	-0.0737654
UPK3BL	0.000654958	0.00158106	-0.0735533
CD70	0.000437777	0.00126212	-0.0735216
EMC9	0.000437777	0.00126212	-0.0734987
YDJC	0.00160919	0.00334473	-0.0734924
RP5-827C21.4	0.000437777	0.00126212	-0.0734266
LPCAT3	0.000643041	0.00158106	-0.0732246
ASH1L	0.13373	0.175254	-0.0731294
RP11-545E17.3	0.000437777	0.00126212	-0.0729955
MCEE	0.000437777	0.00126212	-0.072987
ZSCAN32	0.000437777	0.00126212	-0.072959
PSMB2	0.0437329	0.0654407	-0.0729207
HIST1H1B	0.000437777	0.00126212	-0.0728129
THAP1	0.000437777	0.00126212	-0.0725279
NDUFV2-AS1	0.000437777	0.00126212	-0.0723213
DUOX1	0.000437777	0.00126212	-0.0723153
MIR155HG	0.000643041	0.00158106	-0.0722256
BOLA1	0.000437777	0.00126212	-0.0721401
SUCLG1	0.0173784	0.028751	-0.072092
RP11-489E7.4	0.000437777	0.00126212	-0.0720185
RP11-1399P15.1	0.000437777	0.00126212	-0.0719502
EIF2S2	0.0626714	0.0916557	-0.0718921
UBE2N	0.0979893	0.135551	-0.0718681
RPPH1	0.000531243	0.00137409	-0.0718207
RP11-902B17.1	0.000437777	0.00126212	-0.0716813
CFD	0.0787308	0.110596	-0.0715756
SNHG10	0.000437777	0.00126212	-0.0715544
CNBD2	0.000437777	0.00126212	-0.0712911
ASB16-AS1	0.000437777	0.00126212	-0.0710159
FCRL6	0.00228219	0.00455721	-0.0709887
RP11-356I2.4	0.000437777	0.00126212	-0.0709803
RP1-29C18.10	0.000437777	0.00126212	-0.0707978
PTS	0.000935091	0.00212504	-0.0707197
MEI1	0.00160919	0.00334473	-0.0706604
MRI1	0.000531243	0.00137409	-0.0706191
AC010287.1	0.000437777	0.00126212	-0.0706103
DECR1	0.0228948	0.0367743	-0.0705701
DGCR6L	0.000643041	0.00158106	-0.070501
GTPBP8	0.000531243	0.00137409	-0.070434
CEBPZOS	0.00378325	0.00718215	-0.0703176
NCK1-AS1	0.000437777	0.00126212	-0.070195
ANKRD49	0.00160919	0.00334473	-0.0700388
DIABLO	0.000437777	0.00126212	-0.0699774
AKR7A2	0.00716973	0.0128945	-0.0699547
RP11-108M9.6	0.000437777	0.00126212	-0.0699298
ENTPD3-AS1	0.000437777	0.00126212	-0.0696379
EMC10	0.00972552	0.0169581	-0.0694857
LIPE-AS1	0.000437777	0.00126212	-0.0694471
A2M-AS1	0.000437777	0.00126212	-0.0692299
TPI1	0.162673	0.209903	-0.0690292
RP5-821D11.7	0.000437777	0.00126212	-0.069029
ANGPT2	0.000437777	0.00126212	-0.0688262
HOXB2	0.000776411	0.00180643	-0.0687778
NMUR1	0.00270771	0.00534011	-0.0686347
NUDT7	0.000437777	0.00126212	-0.0686082
RP11-440L14.1	0.000437777	0.00126212	-0.068606
RBAK-RBAKDN	0.000437777	0.00126212	-0.0681585
C20orf196	0.000437777	0.00126212	-0.0679773
MAPKAPK5-AS1	0.000643041	0.00158106	-0.0677614
LYRM1	0.000531243	0.00137409	-0.0675018
CNIH1	0.0199709	0.0323345	-0.0674821
GATSL3	0.000437777	0.00126212	-0.0672785
MPHOSPH6	0.00613337	0.0111633	-0.0672427
LINC01089	0.000437777	0.00126212	-0.0672146
NSMCE1	0.000776411	0.00180643	-0.0671305
TMEM186	0.000437777	0.00126212	-0.0667941
NFU1	0.00445535	0.00837501	-0.0663838
MINCR	0.000437777	0.00126212	-0.066347
SPRR2A	0.0479897	0.0714505	-0.0662608
ATP6V0E2	0.00445535	0.00837501	-0.0660069
MRPS23	0.00716973	0.0128945	-0.0659115
DERL3	0.0199709	0.0323345	-0.0658486
SLFN12L	0.000776411	0.00180643	-0.0658443
PPP1R3E	0.000643041	0.00158106	-0.065842
RP11-47L3.1	0.000935091	0.00212504	-0.0657783
ATF7IP2	0.0261836	0.0417676	-0.0657563
DDIT3	0.000437777	0.00126212	-0.0656458
UBL7-AS1	0.000437777	0.00126212	-0.0654667
S1PR5	0.0879356	0.122454	-0.0654475
RP11-297D21.4	0.000437777	0.00126212	-0.0654448
GLMN	0.000437777	0.00126212	-0.0654126
KBTBD4	0.000437777	0.00126212	-0.0653658
BZRAP1-AS1	0.000437777	0.00126212	-0.065358
PPP1R35	0.00613337	0.0111633	-0.0653362
PHACTR1	0.0787308	0.110596	-0.0652877
DHPS	0.0112856	0.019432	-0.0651429
DCPS	0.00523391	0.00961659	-0.0650238
CTD-3131K8.2	0.000437777	0.00126212	-0.0648244
AC133644.2	0.000437777	0.00126212	-0.0647735
RP11-734K2.4	0.000437777	0.00126212	-0.0644805
RP11-127B20.3	0.000437777	0.00126212	-0.0644487
GBP7	0.000437777	0.00126212	-0.0644298
MIR762HG	0.000437777	0.00126212	-0.0644033
EBLN2	0.000437777	0.00126212	-0.0643232
SURF1	0.00716973	0.0128945	-0.0641522
RP11-1398P2.1	0.000437777	0.00126212	-0.0641425
HIST1H2BF	0.000437777	0.00126212	-0.0640536
GHRL	0.000437777	0.00126212	-0.0640371
GS1-124K5.4	0.000437777	0.00126212	-0.0639547
CXCR6	0.0626714	0.0916557	-0.0637448
COPS5	0.00320459	0.00622574	-0.0635616
TSGA10	0.000437777	0.00126212	-0.0635401
RP11-182L21.6	0.000437777	0.00126212	-0.0633971
ADTRP	0.000437777	0.00126212	-0.0633742
STXBP2	0.120839	0.159253	-0.0633167
ADK	0.00836065	0.0147311	-0.063291
RP4-742C19.13	0.000437777	0.00126212	-0.0631919
ASB3	0.000437777	0.00126212	-0.0631656
TMEM70	0.0298731	0.0465406	-0.0631316
UBE2L3	0.234321	0.281795	-0.0630847
SFN	0.030908	0.0481128	-0.0630091
HSPA1B	0.469113	0.502065	-0.0629371
CAMK1	0.000437777	0.00126212	-0.0628982
EIF4EBP1	0.00445535	0.00837501	-0.0628967
EID2B	0.000437777	0.00126212	-0.0627731
TRPT1	0.000531243	0.00137409	-0.0627717
FXYD7	0.000437777	0.00126212	-0.0624002
UBE2V1	0.000437777	0.00126212	-0.0622055
BIRC5	0.00378325	0.00718215	-0.0620769
SFT2D3	0.000437777	0.00126212	-0.0620507
RP11-539L10.3	0.000437777	0.00126212	-0.0620043
TRIM73	0.000437777	0.00126212	-0.0619922
XXbac-BPGBPG55C20.2	0.000437777	0.00126212	-0.0619209
IPO4	0.000437777	0.00126212	-0.0618621
KIR2DL3	0.000437777	0.00126212	-0.0617931
CTD-2017D11.1	0.000437777	0.00126212	-0.0616379
PRR7	0.00112338	0.00246121	-0.0616053
SPIB	0.351979	0.383841	-0.0613873
JMJD4	0.000437777	0.00126212	-0.0612645
NFKBID	0.0199709	0.0323345	-0.0612065
ADAMTS6	0.0298731	0.0465406	-0.0611163
FAM24B	0.000437777	0.00126212	-0.0611045
DTYMK	0.0013462	0.00288785	-0.0608955
AC142528.1	0.000437777	0.00126212	-0.0605613
COMTD1	0.00160919	0.00334473	-0.0604592
RP13-270P17.3	0.000437777	0.00126212	-0.0603638
RP11-446N19.1	0.000437777	0.00126212	-0.0601418
KIAA0125	0.0557193	0.0819714	-0.0601407
MEMO1	0.0013462	0.00288785	-0.0599743
SDHAF1	0.000776411	0.00180643	-0.0599668
LEAP2	0.000437777	0.00126212	-0.0599035
SEPSECS-AS1	0.000437777	0.00126212	-0.0598792
HTRA2	0.000531243	0.00137409	-0.0597961
CTA-384D8.34	0.000437777	0.00126212	-0.0597641
BIK	0.000437777	0.00126212	-0.059547
RP11-572O17.1	0.000437777	0.00126212	-0.0594935
BIN2	0.351979	0.383841	-0.0594884
SIRPG	0.00191877	0.00392779	-0.0594262
GAR1	0.000776411	0.00180643	-0.0594075
PABPC3	0.000643041	0.00158106	-0.0592089
MIR4458HG	0.000437777	0.00126212	-0.0590295
LENG1	0.00613337	0.0111633	-0.0589923
SWI5	0.000531243	0.00137409	-0.0588607
RP13-942N8.1	0.000437777	0.00126212	-0.0588456
AC069363.1	0.000437777	0.00126212	-0.0585999
ITGB1BP1	0.00523391	0.00961659	-0.0584252
THOC3	0.034001	0.0526232	-0.0583865
RPS6KA5	0.013064	0.0220565	-0.0583864
CTD-2095E4.5	0.000437777	0.00126212	-0.0583813
TESC	0.00228219	0.00455721	-0.0583373
HCFC1R1	0.000643041	0.00158106	-0.058308
CDCA4	0.00160919	0.00334473	-0.0582611
DCUN1D5	0.00523391	0.00961659	-0.0582575
RP11-89F3.2	0.000437777	0.00126212	-0.0581126
GPR89B	0.000437777	0.00126212	-0.057854
PVRIG	0.000437777	0.00126212	-0.0576953
NSG1	0.000437777	0.00126212	-0.0575634
STK4	0.196108	0.238167	-0.0574502
M6PR	0.408044	0.441165	-0.0573895
APITD1	0.000437777	0.00126212	-0.0573326
CTC-459F4.3	0.000531243	0.00137409	-0.0573049
CYC1	0.0557193	0.0819714	-0.0572036
KNOP1	0.14766	0.191628	-0.0572033
CLN5	0.000531243	0.00137409	-0.0571856
AC002117.1	0.000437777	0.00126212	-0.0569238
GINS2	0.000935091	0.00212504	-0.0568757
EEF1A1	0.64166	0.670998	-0.0568736
SAT2	0.00160919	0.00334473	-0.0568152
RP11-164H13.1	0.00160919	0.00334473	-0.0568013
RP11-158I9.8	0.000437777	0.00126212	-0.0567738
ZCCHC17	0.0173784	0.028751	-0.0566355
CHRM3-AS2	0.0013462	0.00288785	-0.0566229
BTF3L4	0.0199709	0.0323345	-0.0566019
VBP1	0.0703257	0.0994263	-0.0564808
AC074117.10	0.00378325	0.00718215	-0.0563644
EPHA1-AS1	0.000437777	0.00126212	-0.0562574
C1orf132	0.000935091	0.00212504	-0.0562307
TMPRSS11B	0.00764576	0.0136335	-0.0562199
CTC-338M12.5	0.000437777	0.00126212	-0.0562006
MTHFD2L	0.000776411	0.00180643	-0.0561517
SPATA33	0.000437777	0.00126212	-0.0561374
CDK4	0.00160919	0.00334473	-0.0560299
GIMAP1	0.958761	0.963827	-0.0559275
FAM219B	0.00378325	0.00718215	-0.0558319
MED19	0.00112338	0.00246121	-0.0557188
LINC00239	0.000437777	0.00126212	-0.0557172
TMEM59	0.196108	0.238167	-0.0557017
PIF1	0.00716973	0.0128945	-0.0556373
NCK1	0.0437329	0.0654407	-0.0556234
CTC-246B18.10	0.000437777	0.00126212	-0.0556005
TTN-AS1	0.000437777	0.00126212	-0.0555601
ITGB2-AS1	0.00378325	0.00718215	-0.0553567
RP3-325F22.5	0.000437777	0.00126212	-0.055018
HIST3H2A	0.00270771	0.00534011	-0.0549833
LINC01138	0.000437777	0.00126212	-0.054959
ANKRD37	0.000437777	0.00126212	-0.0549488
C16orf91	0.000531243	0.00137409	-0.0548311
MED7	0.000437777	0.00126212	-0.0546584
NME3	0.0557193	0.0819714	-0.0546098
IVL	0.00764576	0.0136335	-0.0545481
SLC35A1	0.000776411	0.00180643	-0.0543856
BORCS6	0.000531243	0.00137409	-0.0542206
HELB	0.0199709	0.0323345	-0.0541106
ZBTB16	0.0261836	0.0417676	-0.0540027
TMEM191C	0.000437777	0.00126212	-0.0538314
AC062017.1	0.000437777	0.00126212	-0.0538109
ZNF480	0.049422	0.0733217	-0.0536795
LINC00115	0.000437777	0.00126212	-0.0535698
TMEM11	0.00228219	0.00455721	-0.0535663
C8orf44	0.000437777	0.00126212	-0.053543
TRAPPC5	0.000437777	0.00126212	-0.0535257
RP11-664D1.1	0.000437777	0.00126212	-0.0534723
GLI4	0.000531243	0.00137409	-0.053452
ARHGAP11B	0.000935091	0.00212504	-0.0534487
SULT1A3	0.000437777	0.00126212	-0.0534096
SPNS3	0.00320459	0.00622574	-0.0532522
ZNF669	0.00160919	0.00334473	-0.0530821
LTV1	0.000437777	0.00126212	-0.0528819
RICTOR	0.255291	0.30481	-0.0528659
PRKAG2-AS1	0.000531243	0.00137409	-0.0528491
MNDA	0.756369	0.774608	-0.0525715
EFNA4	0.000437777	0.00126212	-0.0525239
C15orf48	0.00160919	0.00334473	-0.0523717
FCER1A	0.000643041	0.00158106	-0.0523662
RP11-493L12.4	0.000437777	0.00126212	-0.0520535
PDHB	0.034001	0.0526232	-0.0519007
RNASEH1-AS1	0.000437777	0.00126212	-0.0518634
RP11-473I1.5	0.000437777	0.00126212	-0.0517836
RP11-455F5.5	0.000437777	0.00126212	-0.0517667
PPP2R2B	0.000531243	0.00137409	-0.0516261
RP11-468E2.4	0.000437777	0.00126212	-0.0513974
CD3EAP	0.000437777	0.00126212	-0.0513838
INTS6-AS1	0.000437777	0.00126212	-0.0512994
SLC7A6	0.0626714	0.0916557	-0.0512918
PFDN1	0.00716973	0.0128945	-0.0511319
MIF4GD	0.0298731	0.0465406	-0.0510381
SQRDL	0.0228948	0.0367743	-0.0510295
NINJ2	0.00228219	0.00455721	-0.0510263
CAPN10-AS1	0.000437777	0.00126212	-0.0510044
LYRM4	0.049422	0.0733217	-0.0508565
METTL17	0.0112856	0.019432	-0.0507819
C12orf42	0.00112338	0.00246121	-0.050766
AP001059.7	0.000437777	0.00126212	-0.0507621
NAPA-AS1	0.000437777	0.00126212	-0.0507116
F8A1	0.0298731	0.0465406	-0.0506983
RP11-798M19.6	0.000437777	0.00126212	-0.0506141
AURKB	0.00972552	0.0169581	-0.0505554
CENPA	0.00112338	0.00246121	-0.0505508
ING2	0.000776411	0.00180643	-0.0504812
TNFRSF4	0.00523391	0.00961659	-0.0504762
PINX1	0.000437777	0.00126212	-0.0504611
NPRL2	0.0199709	0.0323345	-0.0504143
CAMK4	0.0626714	0.0916557	-0.0503631
IL23A	0.000437777	0.00126212	-0.0502988
ZNF80	0.000437777	0.00126212	-0.0502562
RP11-166P13.4	0.000437777	0.00126212	-0.0501297
RP11-500C11.3	0.000437777	0.00126212	-0.0499556
MAP1LC3B2	0.000437777	0.00126212	-0.0499125
BCDIN3D	0.000437777	0.00126212	-0.0498365
CTC-503J8.4	0.000437777	0.00126212	-0.0497751
MYLPF	0.000437777	0.00126212	-0.0497098
TBCC	0.049422	0.0733217	-0.0496191
CLN8	0.0557193	0.0819714	-0.0495476
S100A2	0.00613337	0.0111633	-0.0491417
AP001059.6	0.000437777	0.00126212	-0.0491327
PPP3CC	0.0979893	0.135551	-0.04913
FAM27C	0.000437777	0.00126212	-0.0490808
RP11-11N9.4	0.000437777	0.00126212	-0.0490742
CDC123	0.034001	0.0526232	-0.0490267
MGST1	0.00228219	0.00455721	-0.0488986
FAM71D	0.000531243	0.00137409	-0.048882
C14orf142	0.000437777	0.00126212	-0.0487807
AC104820.2	0.000437777	0.00126212	-0.0487244
RP11-291B21.2	0.000531243	0.00137409	-0.0486657
NT5C3A	0.0557193	0.0819714	-0.0485824
UBC	0.469113	0.502065	-0.0485701
EID3	0.000437777	0.00126212	-0.0483506
OSBPL10-AS1	0.000437777	0.00126212	-0.0482623
RP11-262H14.4	0.000437777	0.00126212	-0.0482224
FLJ20021	0.000437777	0.00126212	-0.0480158
HLA-DQA1	0.214602	0.259239	-0.0479612
HOXB-AS1	0.000437777	0.00126212	-0.0478745
MRPL38	0.000437777	0.00126212	-0.0478687
FXYD1	0.00112338	0.00246121	-0.0476241
ITPKB-AS1	0.000437777	0.00126212	-0.0475857
ORC6	0.00270771	0.00534011	-0.0475291
ERICH6-AS1	0.000437777	0.00126212	-0.0475033
NUDT16L1	0.00191877	0.00392779	-0.0474829
NEK8	0.0150858	0.0252567	-0.0474267
CTD-2371O3.2	0.000437777	0.00126212	-0.0474004
AC093673.5	0.00191877	0.00392779	-0.0473925
CHST12	0.0298731	0.0465406	-0.0471721
FAIM	0.000531243	0.00137409	-0.0471431
RP11-126K1.6	0.000437777	0.00126212	-0.0470394
NHLRC3	0.0199709	0.0323345	-0.046743
CTD-2371O3.3	0.000437777	0.00126212	-0.0466575
TSPAN32	0.013064	0.0220565	-0.0466246
GLRX3	0.0112856	0.019432	-0.0465429
C1orf52	0.00112338	0.00246121	-0.0464876
RP11-708J19.1	0.000437777	0.00126212	-0.0464837
PPIAL4G	0.000437777	0.00126212	-0.0464652
RP11-474G23.3	0.000437777	0.00126212	-0.0464157
RP11-1094M14.11	0.000437777	0.00126212	-0.0463452
MTRNR2L6	0.000437777	0.00126212	-0.0462198
GGH	0.000437777	0.00126212	-0.04616
CBR4	0.00378325	0.00718215	-0.0461284
NUDT8	0.000437777	0.00126212	-0.0460496
LA16c-431H6.6	0.000531243	0.00137409	-0.046014
JPX	0.00445535	0.00837501	-0.0459084
C2orf76	0.000643041	0.00158106	-0.0459079
TMEM116	0.000935091	0.00212504	-0.0458954
CTNNBIP1	0.00378325	0.00718215	-0.0456956
MRPL1	0.0261836	0.0417676	-0.0456725
PUSL1	0.000437777	0.00126212	-0.0456166
RP11-326I11.3	0.000531243	0.00137409	-0.0455059
RP4-816N1.6	0.000437777	0.00126212	-0.0453144
C5orf63	0.000531243	0.00137409	-0.0452662
LYRM9	0.000437777	0.00126212	-0.0452595
CHI3L2	0.196108	0.238167	-0.0452585
SBSN	0.0125153	0.0212636	-0.0451433
TUBGCP4	0.00191877	0.00392779	-0.0450509
RP11-533E19.7	0.000437777	0.00126212	-0.0449889
AC003075.4	0.000437777	0.00126212	-0.0448301
HIST1H4H	0.0199709	0.0323345	-0.0448173
ASF1A	0.0879356	0.122454	-0.0446264
HPRT1	0.0979893	0.135551	-0.0444338
HIST1H2AG	0.013064	0.0220565	-0.0442838
RP11-385D13.3	0.000437777	0.00126212	-0.0442062
RTKN2	0.00716973	0.0128945	-0.0441807
MMP25-AS1	0.00523391	0.00961659	-0.044082
MAD2L2	0.0173784	0.028751	-0.0439696
RPUSD3	0.00191877	0.00392779	-0.0438258
RP11-22P6.2	0.000437777	0.00126212	-0.0437848
OBFC1	0.0979893	0.135551	-0.043676
RP11-486G15.2	0.000437777	0.00126212	-0.0436471
SLC25A19	0.000437777	0.00126212	-0.0435924
ZNF75A	0.0261836	0.0417676	-0.0435513
RP11-162G10.5	0.000437777	0.00126212	-0.0435013
RP11-166O4.6	0.000437777	0.00126212	-0.0434752
HSBP1L1	0.00160919	0.00334473	-0.0433792
RAB4A	0.0112856	0.019432	-0.0433778
KIR3DL2	0.000437777	0.00126212	-0.0433122
RAB11B-AS1	0.000437777	0.00126212	-0.0432709
IDH3A	0.0437329	0.0654407	-0.0432354
ZNF337	0.000437777	0.00126212	-0.0432266
MZF1-AS1	0.000437777	0.00126212	-0.0431532
RP13-1032I1.7	0.000437777	0.00126212	-0.0431268
RP5-940J5.9	0.000437777	0.00126212	-0.043113
KLRC4	0.000437777	0.00126212	-0.0430708
NDUFAF6	0.000935091	0.00212504	-0.0430366
POLR2H	0.196108	0.238167	-0.0429344
AC079922.3	0.000437777	0.00126212	-0.0428859
GTSF1	0.000643041	0.00158106	-0.0428762
RP3-323A16.1	0.000935091	0.00212504	-0.0428188
SPC25	0.000531243	0.00137409	-0.04279
FIBP	0.0150858	0.0252567	-0.0427648
PXN-AS1	0.000437777	0.00126212	-0.0426309
HIPK1-AS1	0.000437777	0.00126212	-0.0426284
MND1	0.000531243	0.00137409	-0.0426218
RP11-532F12.5	0.000437777	0.00126212	-0.0425099
COCH	0.000437777	0.00126212	-0.0424901
CDKN2A	0.0150858	0.0252567	-0.0424517
C18orf21	0.00378325	0.00718215	-0.0424096
RP1-187B23.1	0.000531243	0.00137409	-0.0421796
TMEM199	0.0150858	0.0252567	-0.0421422
CENPH	0.000437777	0.00126212	-0.0420761
ZNF573	0.000437777	0.00126212	-0.0419791
SPINK7	0.0163685	0.0273064	-0.0419472
BEND7	0.0703257	0.0994263	-0.0418822
SASS6	0.000437777	0.00126212	-0.0418597
RP5-832C2.5	0.000437777	0.00126212	-0.0418499
RP11-666O2.2	0.000437777	0.00126212	-0.0417592
LRR1	0.00160919	0.00334473	-0.0417409
RP11-421L21.3	0.000531243	0.00137409	-0.0417147
GPR18	0.214602	0.259239	-0.0417085
HIST1H2BD	0.0199709	0.0323345	-0.0417073
LINC01473	0.000437777	0.00126212	-0.0415577
APOBEC3H	0.000437777	0.00126212	-0.0415148
MMP24-AS1	0.0557193	0.0819714	-0.0415047
RP11-1070N10.3	0.000776411	0.00180643	-0.041483
SNAI3	0.00270771	0.00534011	-0.0413261
AC005253.2	0.000437777	0.00126212	-0.0413194
LINC00891	0.000437777	0.00126212	-0.0413154
AC020571.3	0.000437777	0.00126212	-0.0412828
ZNHIT2	0.000437777	0.00126212	-0.0412644
RP11-356C4.3	0.000437777	0.00126212	-0.04125
METTL18	0.00112338	0.00246121	-0.0411185
RLN2	0.000437777	0.00126212	-0.0410789
PTCD1	0.000531243	0.00137409	-0.0409927
ANG	0.000437777	0.00126212	-0.0409786
ACOT13	0.0261836	0.0417676	-0.0409169
PSMD5-AS1	0.0787308	0.110596	-0.0408414
ICOSLG	0.0298731	0.0465406	-0.040812
FUNDC1	0.00320459	0.00622574	-0.0407804
TRAPPC4	0.0386071	0.0592812	-0.0407382
CTD-3074O7.5	0.000437777	0.00126212	-0.0407296
FCGR2B	0.196108	0.238167	-0.040578
TNIP3	0.000776411	0.00180643	-0.0405241
ATAD5	0.00972552	0.0169581	-0.0404686
ACAP1	0.679116	0.703084	-0.0404109
CTD-2562J15.6	0.000437777	0.00126212	-0.040233
RP11-629O1.2	0.000437777	0.00126212	-0.0401427
CH17-340M24.3	0.000643041	0.00158106	-0.0400646
FGFBP1	0.0117187	0.0199581	-0.0400639
CRTAM	0.0013462	0.00288785	-0.0400525
PAGR1	0.000437777	0.00126212	-0.0400442
RP11-110G21.1	0.000437777	0.00126212	-0.0400149
PF4	0.569494	0.602153	-0.0398829
LMOD3	0.00320459	0.00622574	-0.0398291
CCDC189	0.000437777	0.00126212	-0.039827
GAN	0.0787308	0.110596	-0.0398044
TCTE3	0.000643041	0.00158106	-0.0398026
BCKDHA	0.000437777	0.00126212	-0.0396795
NDST2	0.000437777	0.00126212	-0.0396764
C11orf71	0.000531243	0.00137409	-0.039652
CTD-2547G23.4	0.000776411	0.00180643	-0.0396211
CTD-2020K17.4	0.000437777	0.00126212	-0.0394948
SMIM10L1	0.034001	0.0526232	-0.0394603
AP001462.6	0.000437777	0.00126212	-0.0394414
RP11-367G6.3	0.000531243	0.00137409	-0.0393969
RP11-88I18.2	0.000437777	0.00126212	-0.0393913
HNRNPDL	0.120839	0.159253	-0.0392569
SMKR1	0.000437777	0.00126212	-0.039088
ELAC1	0.000437777	0.00126212	-0.0390524
HYI	0.000531243	0.00137409	-0.0390014
LINC00528	0.000437777	0.00126212	-0.0388803
TAF11	0.000935091	0.00212504	-0.038799
SGF29	0.0150858	0.0252567	-0.0387108
SPINT2	0.0626714	0.0916557	-0.0386917
HSPA6	0.379375	0.412061	-0.0386773
PSCA	0.00506203	0.00938821	-0.0386374
HIST1H2BE	0.00972552	0.0169581	-0.0385471
AC104699.1	0.000437777	0.00126212	-0.0385399
SPTSSB	0.0013462	0.00288785	-0.0384951
LINC00402	0.00445535	0.00837501	-0.0384787
SDAD1	0.013064	0.0220565	-0.0384438
PDCD4-AS1	0.000437777	0.00126212	-0.0383993
CENPN	0.000437777	0.00126212	-0.0383081
THAP2	0.013064	0.0220565	-0.0381355
SCAI	0.00836065	0.0147311	-0.0380931
ZSCAN18	0.00228219	0.00455721	-0.0380662
MLLT3	0.0199709	0.0323345	-0.0380504
RP5-882C2.2	0.000437777	0.00126212	-0.0380021
TBC1D19	0.000643041	0.00158106	-0.0379537
ZBED5-AS1	0.000776411	0.00180643	-0.0377999
NIT2	0.0261836	0.0417676	-0.0377749
TIPARP-AS1	0.000437777	0.00126212	-0.0377621
[truncated: 30,909 more rows]

## Sheet: Alltissues_bulk_vs_sc
	pvals	pvals_adj	median_log2_foldchange
RPL26	3.50605e-11	1.15377e-06	-4.89547
RPS15A	3.50605e-11	1.15377e-06	-4.81964
RPL39	3.50605e-11	1.15377e-06	-4.39377
MALAT1	3.50605e-11	1.15377e-06	-4.38751
RPS23	3.50605e-11	1.15377e-06	-4.2327
RPL23A	3.50605e-11	1.15377e-06	-4.19379
RPL30	3.50605e-11	1.15377e-06	-3.905
RPS3A	3.50605e-11	1.15377e-06	-3.83693
RPS29	3.50605e-11	1.15377e-06	-3.80897
RPL21	3.50605e-11	1.15377e-06	-3.57928
RPL34	3.50605e-11	1.15377e-06	-3.49028
RPS17	3.50605e-11	1.15377e-06	-3.48436
RPS27	3.50605e-11	1.15377e-06	-3.48382
RPS28	3.50605e-11	1.15377e-06	-3.25875
FTH1	3.50605e-11	1.15377e-06	-3.24241
RPL41	3.50605e-11	1.15377e-06	-3.23796
RPS10	3.50605e-11	1.15377e-06	-3.18078
RPL36A	3.50605e-11	1.15377e-06	-3.07593
FAU	3.50605e-11	1.15377e-06	-3.00066
RPL36	3.50605e-11	1.15377e-06	-2.86903
S100A8	6.89479e-11	2.26894e-06	-2.77759
RPL10	3.50605e-11	1.15377e-06	-2.77209
H3F3A	3.50605e-11	1.15377e-06	-2.75587
RPS18	3.50605e-11	1.15377e-06	-2.74186
RPL32	3.50605e-11	1.15377e-06	-2.73195
TMA7	3.50605e-11	1.15377e-06	-2.72746
RPS12	3.50605e-11	1.15377e-06	-2.65951
RPL35A	3.50605e-11	1.15377e-06	-2.65453
RPL18A	3.50605e-11	1.15377e-06	-2.6252
RPS19	3.50605e-11	1.15377e-06	-2.60574
FABP5	3.69457e-11	1.21581e-06	-2.60181
RPLP2	3.50605e-11	1.15377e-06	-2.59497
RPS27A	3.50605e-11	1.15377e-06	-2.56678
RPS26	3.50605e-11	1.15377e-06	-2.56214
S100A4	3.50605e-11	1.15377e-06	-2.55227
CD52	6.21751e-11	2.04606e-06	-2.50061
RPLP1	3.50605e-11	1.15377e-06	-2.49295
ATP5L	3.50605e-11	1.15377e-06	-2.44259
IGKC	1.41743e-08	0.000466447	-2.43626
RPS15	3.50605e-11	1.15377e-06	-2.43463
ATP5E	3.50605e-11	1.15377e-06	-2.43216
RPS13	3.50605e-11	1.15377e-06	-2.42688
RPL38	3.50605e-11	1.15377e-06	-2.41148
RPS25	3.50605e-11	1.15377e-06	-2.4006
S100A6	3.50605e-11	1.15377e-06	-2.33875
RPL35	3.50605e-11	1.15377e-06	-2.31322
COX6A1	3.50605e-11	1.15377e-06	-2.30494
RPL37	3.50605e-11	1.15377e-06	-2.29423
RPS21	3.50605e-11	1.15377e-06	-2.22064
RPL9	3.50605e-11	1.15377e-06	-2.2079
RPL27A	3.50605e-11	1.15377e-06	-2.20781
OST4	3.50605e-11	1.15377e-06	-2.20348
RPL31	3.50605e-11	1.15377e-06	-2.18556
RPL28	3.50605e-11	1.15377e-06	-2.15943
RPL12	3.50605e-11	1.15377e-06	-2.12193
RPL11	3.50605e-11	1.15377e-06	-2.12137
ATP5I	3.50605e-11	1.15377e-06	-2.11774
UQCR11	3.50605e-11	1.15377e-06	-2.06033
UBB	3.50605e-11	1.15377e-06	-2.0599
UQCRQ	3.50605e-11	1.15377e-06	-2.05838
HSPE1	3.50605e-11	1.15377e-06	-2.04863
RPS14	3.50605e-11	1.15377e-06	-2.03967
TMSB4X	3.50605e-11	1.15377e-06	-2.02994
NEAT1	8.47274e-11	2.78821e-06	-2.01402
S100A11	1.09479e-10	3.60272e-06	-2.00981
COX7C	3.50605e-11	1.15377e-06	-1.98184
RPS24	3.50605e-11	1.15377e-06	-1.972
RPL37A	3.50605e-11	1.15377e-06	-1.96492
EEF1D	3.50605e-11	1.15377e-06	-1.95711
UQCRB	3.50605e-11	1.15377e-06	-1.94147
RPL17	3.50605e-11	1.15377e-06	-1.93491
TMSB10	3.50605e-11	1.15377e-06	-1.93422
RPS7	3.50605e-11	1.15377e-06	-1.93012
RPL13	3.89299e-11	1.28111e-06	-1.91835
RPL22	3.50605e-11	1.15377e-06	-1.90419
ATP5J2	3.50605e-11	1.15377e-06	-1.88395
SH3BGRL3	3.50605e-11	1.15377e-06	-1.87698
COX8A	3.50605e-11	1.15377e-06	-1.86838
UBA52	3.50605e-11	1.15377e-06	-1.86097
CSTB	3.50605e-11	1.15377e-06	-1.85808
ATP5O	3.50605e-11	1.15377e-06	-1.85746
COMMD6	3.50605e-11	1.15377e-06	-1.83168
RPL7	3.50605e-11	1.15377e-06	-1.82919
MIF	3.50605e-11	1.15377e-06	-1.82636
RPL19	3.50605e-11	1.15377e-06	-1.82261
RPS16	3.50605e-11	1.15377e-06	-1.81889
RPL27	3.50605e-11	1.15377e-06	-1.80828
TUBA1B	3.50605e-11	1.15377e-06	-1.79689
RPL29	3.50605e-11	1.15377e-06	-1.77594
IGLC2	3.15707e-07	0.0103893	-1.77405
RPS2	4.10184e-11	1.34983e-06	-1.76848
CSTA	3.69457e-11	1.21581e-06	-1.76507
TOMM7	3.50605e-11	1.15377e-06	-1.76239
RPL15	3.50605e-11	1.15377e-06	-1.76005
S100A9	1.83324e-09	6.03282e-05	-1.75669
COX6C	3.50605e-11	1.15377e-06	-1.74404
COX7A2	3.50605e-11	1.15377e-06	-1.71148
RPL14	3.50605e-11	1.15377e-06	-1.70856
SERF2	3.50605e-11	1.15377e-06	-1.70746
C14orf2	3.50605e-11	1.15377e-06	-1.70163
RPS5	3.50605e-11	1.15377e-06	-1.67699
RPL36AL	3.50605e-11	1.15377e-06	-1.66931
RPL10A	3.50605e-11	1.15377e-06	-1.6678
USMG5	3.50605e-11	1.15377e-06	-1.66091
RPS8	3.50605e-11	1.15377e-06	-1.6601
RPS4X	3.50605e-11	1.15377e-06	-1.6488
NEDD8	3.50605e-11	1.15377e-06	-1.64384
COX7B	3.50605e-11	1.15377e-06	-1.61809
AC090498.1	3.50605e-11	1.15377e-06	-1.61671
COX6B1	3.50605e-11	1.15377e-06	-1.61289
TXN	3.50605e-11	1.15377e-06	-1.59242
S100A10	3.50605e-11	1.15377e-06	-1.58717
PFDN5	3.50605e-11	1.15377e-06	-1.58123
EIF1	3.50605e-11	1.15377e-06	-1.58096
NDUFB2	3.50605e-11	1.15377e-06	-1.5727
RPL6	3.50605e-11	1.15377e-06	-1.55853
RPS3	3.50605e-11	1.15377e-06	-1.55368
CCL4	3.50605e-11	1.15377e-06	-1.54579
ATP5J	3.50605e-11	1.15377e-06	-1.53835
RPS20	3.50605e-11	1.15377e-06	-1.53655
SLURP1	1.45971e-07	0.00480361	-1.53323
DBI	3.50605e-11	1.15377e-06	-1.53104
HCST	5.60544e-11	1.84464e-06	-1.52894
NDUFA11	3.50605e-11	1.15377e-06	-1.52751
HINT1	3.50605e-11	1.15377e-06	-1.52438
NKG7	1.04021e-10	3.42311e-06	-1.517
UQCRH	3.50605e-11	1.15377e-06	-1.50901
MT2A	3.50605e-11	1.15377e-06	-1.48543
RPL18	3.50605e-11	1.15377e-06	-1.4817
UBL5	3.50605e-11	1.15377e-06	-1.47836
RPL13A	3.50605e-11	1.15377e-06	-1.47612
MINOS1	3.50605e-11	1.15377e-06	-1.46466
RPL24	3.50605e-11	1.15377e-06	-1.45536
NDUFA4	3.50605e-11	1.15377e-06	-1.45437
NDUFA13	3.50605e-11	1.15377e-06	-1.45021
RPS9	3.50605e-11	1.15377e-06	-1.44411
TCEB2	3.50605e-11	1.15377e-06	-1.43238
RPS6	3.50605e-11	1.15377e-06	-1.42217
NDUFB8	3.50605e-11	1.15377e-06	-1.41695
PPIB	3.50605e-11	1.15377e-06	-1.41576
GNLY	2.22636e-10	7.32651e-06	-1.41574
NDUFB1	3.50605e-11	1.15377e-06	-1.41055
TMEM258	3.50605e-11	1.15377e-06	-1.40743
NDUFA1	3.50605e-11	1.15377e-06	-1.40421
DDIT4	3.50605e-11	1.15377e-06	-1.4031
ZFAS1	3.50605e-11	1.15377e-06	-1.38896
COX5B	3.50605e-11	1.15377e-06	-1.38866
NBEAL1	3.50605e-11	1.15377e-06	-1.38834
IER2	3.69457e-11	1.21581e-06	-1.38116
ADIRF	1.74767e-09	5.75123e-05	-1.36983
GAPDH	3.50605e-11	1.15377e-06	-1.3602
POLR2L	3.50605e-11	1.15377e-06	-1.35287
ATP5G2	3.50605e-11	1.15377e-06	-1.34822
WDR83OS	3.50605e-11	1.15377e-06	-1.34429
MZT2B	3.50605e-11	1.15377e-06	-1.3336
ATP6V1F	3.50605e-11	1.15377e-06	-1.33345
SEC61G	3.50605e-11	1.15377e-06	-1.333
BLOC1S1	3.50605e-11	1.15377e-06	-1.33223
COX4I1	3.50605e-11	1.15377e-06	-1.33182
UQCR10	3.50605e-11	1.15377e-06	-1.33027
DYNLL1	3.69457e-11	1.21581e-06	-1.324
SNRPG	3.50605e-11	1.15377e-06	-1.32182
PTMA	3.50605e-11	1.15377e-06	-1.32104
TPT1	3.69457e-11	1.21581e-06	-1.3153
EEF1B2	3.50605e-11	1.15377e-06	-1.29963
H2AFZ	3.50605e-11	1.15377e-06	-1.29704
DDT	3.50605e-11	1.15377e-06	-1.29507
MYL12A	3.50605e-11	1.15377e-06	-1.2862
IGLC3	1.37417e-07	0.00452213	-1.26674
HIGD2A	3.50605e-11	1.15377e-06	-1.26299
SUMO2	3.50605e-11	1.15377e-06	-1.25555
UXT	3.50605e-11	1.15377e-06	-1.23758
SNRPD2	3.50605e-11	1.15377e-06	-1.23718
NACA	3.50605e-11	1.15377e-06	-1.2306
RPSA	3.50605e-11	1.15377e-06	-1.22747
MT-ND3	1.23736e-08	0.000407191	-1.22459
C12orf57	3.50605e-11	1.15377e-06	-1.21939
KLRB1	3.16124e-10	1.0403e-05	-1.21506
NDUFS5	3.50605e-11	1.15377e-06	-1.21347
PSMA1	3.50605e-11	1.15377e-06	-1.21206
EIF4A1	3.50605e-11	1.15377e-06	-1.19508
NDUFC2	3.50605e-11	1.15377e-06	-1.18484
NDUFA3	3.50605e-11	1.15377e-06	-1.17695
SPRR3	3.08935e-07	0.0101664	-1.1762
MYL6	3.69457e-11	1.21581e-06	-1.17309
B2M	4.32163e-11	1.42216e-06	-1.17236
CCL3	3.50605e-11	1.15377e-06	-1.17107
ATP5H	3.50605e-11	1.15377e-06	-1.1637
SRP14	3.50605e-11	1.15377e-06	-1.16044
LGALS1	5.14265e-07	0.0169234	-1.15151
HIST1H4C	3.50605e-11	1.15377e-06	-1.15105
MT1X	3.50605e-11	1.15377e-06	-1.15009
NOP10	3.50605e-11	1.15377e-06	-1.14887
SEC61B	3.50605e-11	1.15377e-06	-1.14497
SLPI	6.10247e-08	0.0020082	-1.12389
PSMA2	3.50605e-11	1.15377e-06	-1.12021
IER3	2.68152e-09	8.82433e-05	-1.11724
CHCHD2	3.50605e-11	1.15377e-06	-1.10943
RPL22L1	3.50605e-11	1.15377e-06	-1.1014
CCL5	4.702e-08	0.00154733	-1.09958
MYEOV2	3.50605e-11	1.15377e-06	-1.09691
CKLF	3.50605e-11	1.15377e-06	-1.09504
CSNK2B	3.50605e-11	1.15377e-06	-1.09242
C11orf31	3.50605e-11	1.15377e-06	-1.08529
NDUFS7	3.50605e-11	1.15377e-06	-1.08465
SHFM1	3.50605e-11	1.15377e-06	-1.08402
PET100	3.50605e-11	1.15377e-06	-1.07502
RPS27L	3.50605e-11	1.15377e-06	-1.07206
SSR4	3.50605e-11	1.15377e-06	-1.06566
PRELID1	3.50605e-11	1.15377e-06	-1.06459
TBCA	3.50605e-11	1.15377e-06	-1.0636
NDUFA2	3.50605e-11	1.15377e-06	-1.05926
GZMB	3.08956e-09	0.000101671	-1.05616
OAZ1	3.50605e-11	1.15377e-06	-1.04068
SNHG8	3.50605e-11	1.15377e-06	-1.04059
SKP1	3.50605e-11	1.15377e-06	-1.03473
KRTCAP2	3.50605e-11	1.15377e-06	-1.03183
ERH	3.50605e-11	1.15377e-06	-1.02475
LINC00493	3.50605e-11	1.15377e-06	-1.02349
APRT	3.50605e-11	1.15377e-06	-1.01837
ATP5D	4.10184e-11	1.34983e-06	-1.01149
SNRPE	3.50605e-11	1.15377e-06	-1.01054
SLIRP	3.50605e-11	1.15377e-06	-1.00965
PYURF	3.50605e-11	1.15377e-06	-1.00944
SNRPF	3.50605e-11	1.15377e-06	-1.00243
POMP	3.50605e-11	1.15377e-06	-1.00226
SUB1	3.50605e-11	1.15377e-06	-0.99789
CD48	5.72762e-10	1.88484e-05	-0.997182
TSTD1	3.50605e-11	1.15377e-06	-0.996097
RBX1	3.50605e-11	1.15377e-06	-0.992327
CALML3	1.45971e-07	0.00480361	-0.990153
TSPO	4.55293e-11	1.49828e-06	-0.982474
BTF3	3.50605e-11	1.15377e-06	-0.977931
C8orf59	3.50605e-11	1.15377e-06	-0.973706
NDUFB3	3.50605e-11	1.15377e-06	-0.973048
PFN1	3.89299e-11	1.28111e-06	-0.972524
C19orf53	3.50605e-11	1.15377e-06	-0.969499
NDUFB11	3.50605e-11	1.15377e-06	-0.965589
LYZ	9.72935e-07	0.0320173	-0.961966
TXNDC17	4.10184e-11	1.34983e-06	-0.956492
TYROBP	2.21821e-09	7.29969e-05	-0.952881
RPL8	3.50605e-11	1.15377e-06	-0.941784
TMEM256	3.50605e-11	1.15377e-06	-0.940124
MT-CO2	1.58624e-05	0.522	-0.938066
ROMO1	3.50605e-11	1.15377e-06	-0.937435
COX5A	3.89299e-11	1.28111e-06	-0.929009
TRMT112	3.50605e-11	1.15377e-06	-0.927841
HSPA1A	4.32576e-06	0.142352	-0.924341
KRT10	3.69457e-11	1.21581e-06	-0.917569
EMP3	3.31056e-08	0.00108944	-0.916425
PLAC8	5.60544e-11	1.84464e-06	-0.91321
C20orf24	3.50605e-11	1.15377e-06	-0.912426
NDUFB9	3.50605e-11	1.15377e-06	-0.910889
ATP5G3	3.50605e-11	1.15377e-06	-0.910532
COX17	3.50605e-11	1.15377e-06	-0.908942
EDF1	3.50605e-11	1.15377e-06	-0.908109
FCER1G	3.39454e-09	0.000111707	-0.90574
NME1	3.50605e-11	1.15377e-06	-0.901972
H3F3B	3.50605e-11	1.15377e-06	-0.90114
HMGB1	3.69457e-11	1.21581e-06	-0.900521
ARPC3	3.50605e-11	1.15377e-06	-0.899159
RPL23	3.50605e-11	1.15377e-06	-0.898826
VAMP8	7.25997e-11	2.38911e-06	-0.897571
NDUFB4	3.50605e-11	1.15377e-06	-0.888904
GMFG	1.18244e-08	0.000389116	-0.884368
GCHFR	3.50605e-11	1.15377e-06	-0.881258
CD3D	3.16124e-10	1.0403e-05	-0.88095
PRDX1	5.05244e-11	1.66266e-06	-0.880861
SMDT1	3.50605e-11	1.15377e-06	-0.880845
COX14	3.50605e-11	1.15377e-06	-0.878438
ATPIF1	3.50605e-11	1.15377e-06	-0.875567
LAMTOR5	3.50605e-11	1.15377e-06	-0.869282
NHP2	3.50605e-11	1.15377e-06	-0.868743
RPL5	3.50605e-11	1.15377e-06	-0.868686
GZMA	7.83731e-09	0.00025791	-0.86471
CRCT1	6.53889e-08	0.00215182	-0.863605
EIF3K	3.50605e-11	1.15377e-06	-0.862934
FOSB	6.54759e-11	2.15468e-06	-0.852417
ATOX1	3.50605e-11	1.15377e-06	-0.851504
PYCARD	3.50605e-11	1.15377e-06	-0.849893
SF3B6	3.50605e-11	1.15377e-06	-0.836636
LAMTOR4	3.50605e-11	1.15377e-06	-0.835238
ATP5G1	3.50605e-11	1.15377e-06	-0.832462
GNG5	3.50605e-11	1.15377e-06	-0.83185
FOS	6.94665e-08	0.00228601	-0.830634
CHMP4A	3.50605e-11	1.15377e-06	-0.82762
CYBA	6.01615e-10	1.97979e-05	-0.824563
ATP6V1G1	3.50605e-11	1.15377e-06	-0.822575
SPCS1	3.50605e-11	1.15377e-06	-0.820298
TRAPPC1	3.50605e-11	1.15377e-06	-0.819417
HLA-DPB1	2.3659e-07	0.00778572	-0.81791
CNPY2	3.50605e-11	1.15377e-06	-0.817041
MRPL33	3.50605e-11	1.15377e-06	-0.816906
BTG1	2.72117e-10	8.95481e-06	-0.816406
ARPC1B	1.21248e-10	3.99002e-06	-0.807498
CD69	6.96945e-10	2.29351e-05	-0.80736
C15orf48	5.05244e-11	1.66266e-06	-0.806506
NDUFC1	3.50605e-11	1.15377e-06	-0.805969
SAT1	1.0315e-08	0.000339446	-0.803353
RBM8A	3.50605e-11	1.15377e-06	-0.796816
PRDX2	3.50605e-11	1.15377e-06	-0.795466
SELK	3.50605e-11	1.15377e-06	-0.794044
RPL7A	3.50605e-11	1.15377e-06	-0.793826
TRBC1	3.61533e-08	0.00118973	-0.792714
ANAPC11	3.50605e-11	1.15377e-06	-0.791202
ATP6V0E1	3.50605e-11	1.15377e-06	-0.789267
FTL	8.79997e-05	1	-0.789004
TMBIM4	3.50605e-11	1.15377e-06	-0.781975
POLR2I	3.50605e-11	1.15377e-06	-0.781403
SNRPN	3.50605e-11	1.15377e-06	-0.781184
ID2	1.62285e-08	0.000534047	-0.778371
TRAC	4.91152e-08	0.00161628	-0.776181
RPL3	3.50605e-11	1.15377e-06	-0.775023
SPCS2	3.50605e-11	1.15377e-06	-0.77474
CMC1	3.50605e-11	1.15377e-06	-0.773847
PGAM1	3.50605e-11	1.15377e-06	-0.765742
LSM3	3.50605e-11	1.15377e-06	-0.762593
NDUFB7	3.50605e-11	1.15377e-06	-0.760661
ETFB	3.50605e-11	1.15377e-06	-0.758552
TIMM8B	3.50605e-11	1.15377e-06	-0.751757
MT1E	3.85748e-10	1.26942e-05	-0.751695
ZNF706	3.50605e-11	1.15377e-06	-0.750424
FAM96B	3.50605e-11	1.15377e-06	-0.744672
COPE	3.50605e-11	1.15377e-06	-0.744597
IL32	1.31739e-07	0.00433527	-0.744022
SOD1	3.50605e-11	1.15377e-06	-0.742599
TAX1BP3	3.50605e-11	1.15377e-06	-0.742223
C9orf16	3.50605e-11	1.15377e-06	-0.740445
NAA38	3.50605e-11	1.15377e-06	-0.7394
TCEB1	3.50605e-11	1.15377e-06	-0.738685
NDUFS6	3.50605e-11	1.15377e-06	-0.738112
CD7	6.10247e-08	0.0020082	-0.735805
BUD31	3.50605e-11	1.15377e-06	-0.732715
CARD16	3.50605e-11	1.15377e-06	-0.729466
CUTA	3.50605e-11	1.15377e-06	-0.729412
MRPS21	3.50605e-11	1.15377e-06	-0.72768
PAIP2	3.50605e-11	1.15377e-06	-0.727534
GNB2L1	3.50605e-11	1.15377e-06	-0.727442
SPRR1B	4.58063e-07	0.0150739	-0.724191
ALOX5AP	3.77776e-08	0.00124318	-0.723408
HMGN3	3.50605e-11	1.15377e-06	-0.723211
CST7	3.94725e-08	0.00129896	-0.723028
CRIP1	3.50605e-11	1.15377e-06	-0.719714
LTB	1.74767e-09	5.75123e-05	-0.718503
AP2S1	4.9407e-10	1.62588e-05	-0.715346
GSTP1	6.21751e-11	2.04606e-06	-0.714414
MRPL52	3.50605e-11	1.15377e-06	-0.713996
XIST	1.25588e-07	0.00413285	-0.710705
IFI27L2	3.50605e-11	1.15377e-06	-0.708063
JUNB	2.32614e-09	7.65485e-05	-0.70452
PSMA7	3.50605e-11	1.15377e-06	-0.703403
HOPX	2.86526e-06	0.09429	-0.702929
LY6D	2.54145e-08	0.000836341	-0.702711
SSBP1	3.50605e-11	1.15377e-06	-0.702208
MGST3	3.50605e-11	1.15377e-06	-0.699204
C19orf70	3.50605e-11	1.15377e-06	-0.695412
MRPS18C	3.50605e-11	1.15377e-06	-0.692205
CD37	1.02146e-07	0.00336142	-0.690667
LSM5	3.50605e-11	1.15377e-06	-0.690555
ORMDL2	3.50605e-11	1.15377e-06	-0.689748
MRPL51	3.50605e-11	1.15377e-06	-0.689392
LSM7	3.50605e-11	1.15377e-06	-0.687744
SNHG25	3.50605e-11	1.15377e-06	-0.682949
CCDC107	3.50605e-11	1.15377e-06	-0.681569
DUSP2	3.69457e-11	1.21581e-06	-0.68029
PPDPF	3.67054e-10	1.2079e-05	-0.679047
RNF181	3.50605e-11	1.15377e-06	-0.677304
FKBP2	3.50605e-11	1.15377e-06	-0.677161
AREG	3.50605e-11	1.15377e-06	-0.677069
S100A13	7.57117e-08	0.00249152	-0.672732
RPS11	3.50605e-11	1.15377e-06	-0.669833
ICAM3	3.50605e-11	1.15377e-06	-0.668405
PPIA	6.21751e-11	2.04606e-06	-0.663536
PHPT1	3.50605e-11	1.15377e-06	-0.66176
LSM8	3.50605e-11	1.15377e-06	-0.661407
NPC2	1.37493e-09	4.52462e-05	-0.66101
COX20	3.50605e-11	1.15377e-06	-0.660336
PTRHD1	3.50605e-11	1.15377e-06	-0.65154
NAA10	3.50605e-11	1.15377e-06	-0.651483
POLR2J3	3.50605e-11	1.15377e-06	-0.651026
FXYD5	2.72117e-10	8.95481e-06	-0.649071
CFL1	3.50605e-11	1.15377e-06	-0.647237
ZNF90	3.50605e-11	1.15377e-06	-0.647095
SNRPD1	3.50605e-11	1.15377e-06	-0.646218
PSENEN	3.50605e-11	1.15377e-06	-0.64515
ABRACL	3.50605e-11	1.15377e-06	-0.644347
SF3B5	3.50605e-11	1.15377e-06	-0.643465
MRPL12	3.50605e-11	1.15377e-06	-0.643357
CIB1	3.50605e-11	1.15377e-06	-0.640874
CDC26	3.50605e-11	1.15377e-06	-0.639439
LINC00152	3.50605e-11	1.15377e-06	-0.637542
NDUFA6	3.50605e-11	1.15377e-06	-0.634994
NDUFA12	3.50605e-11	1.15377e-06	-0.634178
MRPL57	3.50605e-11	1.15377e-06	-0.633877
NDUFAB1	3.50605e-11	1.15377e-06	-0.631163
CXCR4	2.09591e-05	0.689723	-0.627439
EMC6	3.50605e-11	1.15377e-06	-0.627365
ENY2	3.50605e-11	1.15377e-06	-0.626902
CKS2	3.50605e-11	1.15377e-06	-0.62434
CHCHD10	4.32163e-11	1.42216e-06	-0.624325
TMEM147	3.50605e-11	1.15377e-06	-0.622169
VDAC2	3.50605e-11	1.15377e-06	-0.621568
DAD1	3.50605e-11	1.15377e-06	-0.620279
RPS4Y1	4.97131e-06	0.163596	-0.617601
CD2	5.59584e-08	0.00184148	-0.61757
LAMTOR2	3.50605e-11	1.15377e-06	-0.616491
S100A12	2.0311e-08	0.000668395	-0.612043
GTF2H5	3.50605e-11	1.15377e-06	-0.611571
LGALS3	3.94725e-08	0.00129896	-0.609031
SRP19	3.50605e-11	1.15377e-06	-0.607345
UBC	4.93516e-09	0.000162406	-0.607192
ARL6IP4	4.32163e-11	1.42216e-06	-0.606968
GADD45GIP1	4.10184e-11	1.34983e-06	-0.605949
MIEN1	3.50605e-11	1.15377e-06	-0.603554
POLR2J	3.50605e-11	1.15377e-06	-0.600772
UFC1	3.50605e-11	1.15377e-06	-0.600246
IMP3	3.50605e-11	1.15377e-06	-0.598894
HN1	4.10184e-11	1.34983e-06	-0.591468
PSMB3	3.50605e-11	1.15377e-06	-0.5911
SPRR2E	4.6665e-07	0.0153565	-0.591099
MZT2A	4.10184e-11	1.34983e-06	-0.590324
MT-CO3	0.000530822	1	-0.585562
NDUFB6	3.50605e-11	1.15377e-06	-0.577498
MTRNR2L12	3.50605e-11	1.15377e-06	-0.577434
EIF6	3.50605e-11	1.15377e-06	-0.576445
MRPL23	4.10184e-11	1.34983e-06	-0.576286
FDPS	3.50605e-11	1.15377e-06	-0.571994
TRBC2	2.46587e-07	0.0081147	-0.564538
MTRNR2L8	3.50605e-11	1.15377e-06	-0.56342
NDUFV2	3.50605e-11	1.15377e-06	-0.559485
RGS10	3.50605e-11	1.15377e-06	-0.558636
DYNLT1	4.10184e-11	1.34983e-06	-0.557645
THUMPD3-AS1	3.50605e-11	1.15377e-06	-0.550791
MRPS36	3.50605e-11	1.15377e-06	-0.548512
KLRD1	1.62285e-08	0.000534047	-0.54431
TMEM14B	3.50605e-11	1.15377e-06	-0.544149
NDUFB10	3.50605e-11	1.15377e-06	-0.544039
NDUFAF3	3.50605e-11	1.15377e-06	-0.542779
SEPP1	0.000530822	1	-0.542544
SNU13	3.50605e-11	1.15377e-06	-0.540964
MRPL20	3.50605e-11	1.15377e-06	-0.540012
C7orf73	3.50605e-11	1.15377e-06	-0.539268
ILK	3.50605e-11	1.15377e-06	-0.53842
PSME1	7.25997e-11	2.38911e-06	-0.53785
PDCD5	3.50605e-11	1.15377e-06	-0.536739
PFDN2	3.50605e-11	1.15377e-06	-0.535311
NDUFS8	3.50605e-11	1.15377e-06	-0.535299
POLR2F	3.50605e-11	1.15377e-06	-0.534702
SRSF2	5.32192e-11	1.75134e-06	-0.533322
PSME2	3.50605e-11	1.15377e-06	-0.533172
REXO2	3.50605e-11	1.15377e-06	-0.531005
DGUOK	3.50605e-11	1.15377e-06	-0.530391
CLEC2B	3.50605e-11	1.15377e-06	-0.53012
ETHE1	3.50605e-11	1.15377e-06	-0.529858
TIMM13	3.50605e-11	1.15377e-06	-0.52951
LST1	1.55135e-08	0.00051052	-0.529385
VKORC1	3.50605e-11	1.15377e-06	-0.529239
UQCC2	3.50605e-11	1.15377e-06	-0.52888
CCNL1	2.68152e-09	8.82433e-05	-0.528443
SPSB3	3.50605e-11	1.15377e-06	-0.524045
PSMB6	3.50605e-11	1.15377e-06	-0.521878
CYCS	4.32163e-11	1.42216e-06	-0.521152
C4orf48	3.50605e-11	1.15377e-06	-0.519978
LSM6	3.50605e-11	1.15377e-06	-0.519642
SRSF7	9.41463e-09	0.000309817	-0.517858
SUPT4H1	3.50605e-11	1.15377e-06	-0.517634
NDUFS4	3.50605e-11	1.15377e-06	-0.517004
COMMD3	3.50605e-11	1.15377e-06	-0.514289
LSM1	3.50605e-11	1.15377e-06	-0.514207
C17orf89	4.10184e-11	1.34983e-06	-0.513398
TMEM160	4.10184e-11	1.34983e-06	-0.512769
PMAIP1	3.50605e-11	1.15377e-06	-0.510606
SNRPB2	3.50605e-11	1.15377e-06	-0.510464
PHLDA2	1.13365e-09	3.73062e-05	-0.50956
FKBP11	6.21751e-11	2.04606e-06	-0.508721
PIN4	3.50605e-11	1.15377e-06	-0.507926
ZNF593	3.50605e-11	1.15377e-06	-0.505418
SRGN	2.48995e-05	0.819394	-0.504877
RNF7	3.50605e-11	1.15377e-06	-0.502594
BRK1	3.50605e-11	1.15377e-06	-0.502346
RPA3	3.50605e-11	1.15377e-06	-0.502305
MRPL54	3.50605e-11	1.15377e-06	-0.501682
CTSW	3.94725e-08	0.00129896	-0.499942
ISG20	3.89299e-11	1.28111e-06	-0.498364
ARL2BP	3.50605e-11	1.15377e-06	-0.497132
ANAPC16	3.50605e-11	1.15377e-06	-0.495047
DPY30	3.50605e-11	1.15377e-06	-0.494357
MAGOH	3.50605e-11	1.15377e-06	-0.49133
GGCT	3.50605e-11	1.15377e-06	-0.489039
RANBP1	5.32192e-11	1.75134e-06	-0.488243
OCIAD2	3.89299e-11	1.28111e-06	-0.486834
MRPS6	3.69457e-11	1.21581e-06	-0.486339
MT-ATP6	0.00665378	1	-0.485533
TMEM141	3.50605e-11	1.15377e-06	-0.483867
S100A14	3.69065e-06	0.121452	-0.482849
SNHG9	3.50605e-11	1.15377e-06	-0.479479
GPX1	6.54303e-07	0.0215318	-0.478577
SFTA2	3.65009e-09	0.000120117	-0.477937
S100A2	1.08011e-09	3.55441e-05	-0.473791
RARRES3	1.51366e-09	4.98115e-05	-0.473588
C1orf56	3.50605e-11	1.15377e-06	-0.47321
GTF3C6	3.50605e-11	1.15377e-06	-0.473158
HSBP1	3.45969e-08	0.00113852	-0.473026
MPC2	3.50605e-11	1.15377e-06	-0.472452
CCL4L2	3.69457e-11	1.21581e-06	-0.469924
C4orf3	3.50605e-11	1.15377e-06	-0.469193
FAM162A	3.50605e-11	1.15377e-06	-0.469068
SAP18	6.21751e-11	2.04606e-06	-0.468369
ADRM1	3.50605e-11	1.15377e-06	-0.468271
ISG15	4.10184e-11	1.34983e-06	-0.467394
PPIC	4.30863e-08	0.00141788	-0.464568
RWDD1	3.69457e-11	1.21581e-06	-0.462763
PSMB1	3.50605e-11	1.15377e-06	-0.462496
GLIPR1	4.30863e-08	0.00141788	-0.460924
HBA1	3.50605e-11	1.15377e-06	-0.460729
C14orf166	3.50605e-11	1.15377e-06	-0.459693
NDUFA9	3.50605e-11	1.15377e-06	-0.459356
MRPL14	3.50605e-11	1.15377e-06	-0.459047
BLVRB	0.000562217	1	-0.455435
PSMC1	3.50605e-11	1.15377e-06	-0.454878
HMGN2	1.91408e-10	6.29884e-06	-0.454828
MRPL41	1.27587e-10	4.19864e-06	-0.454333
BAD	3.50605e-11	1.15377e-06	-0.451368
MYL12B	4.10184e-11	1.34983e-06	-0.448465
PGLS	5.32192e-11	1.75134e-06	-0.445981
GADD45B	7.37453e-07	0.0242681	-0.444544
TMEM179B	3.50605e-11	1.15377e-06	-0.442196
N4BP2L2	7.64405e-11	2.5155e-06	-0.441642
ATP5EP2	3.50605e-11	1.15377e-06	-0.441167
HSPB11	3.50605e-11	1.15377e-06	-0.441063
FAM103A1	3.50605e-11	1.15377e-06	-0.440087
DUT	3.32282e-10	1.09347e-05	-0.439467
SRI	3.50605e-11	1.15377e-06	-0.437938
LSM2	3.50605e-11	1.15377e-06	-0.437883
POLE4	3.50605e-11	1.15377e-06	-0.43477
ANKRD37	3.50605e-11	1.15377e-06	-0.434408
GPX4	6.54759e-11	2.15468e-06	-0.43387
JUN	4.48927e-06	0.147733	-0.433352
UQCC3	3.50605e-11	1.15377e-06	-0.428909
GABARAPL2	3.50605e-11	1.15377e-06	-0.428646
RHOF	3.50605e-11	1.15377e-06	-0.427771
ECH1	9.38907e-11	3.08976e-06	-0.427709
EVI2A	1.69754e-08	0.000558625	-0.424896
SNF8	4.10184e-11	1.34983e-06	-0.42351
C19orf33	3.50605e-11	1.15377e-06	-0.423362
CLIC3	2.4059e-05	0.791733	-0.421056
PSMB9	1.08011e-09	3.55441e-05	-0.417888
NFKBIA	8.52142e-05	1	-0.417425
STUB1	4.79633e-11	1.57838e-06	-0.417319
POLR2K	3.50605e-11	1.15377e-06	-0.416913
CIRBP	3.50605e-11	1.15377e-06	-0.415653
TOMM5	3.50605e-11	1.15377e-06	-0.41524
GTF2A2	3.50605e-11	1.15377e-06	-0.414239
EEF1E1	3.50605e-11	1.15377e-06	-0.412708
TUBA1C	3.50605e-11	1.15377e-06	-0.412087
EMG1	3.50605e-11	1.15377e-06	-0.412022
MRPL55	3.50605e-11	1.15377e-06	-0.411718
IFITM2	5.8112e-06	0.191235	-0.411353
SIVA1	3.50605e-11	1.15377e-06	-0.411073
LINC01420	3.50605e-11	1.15377e-06	-0.410782
CARHSP1	3.50605e-11	1.15377e-06	-0.410362
SEC11C	3.50605e-11	1.15377e-06	-0.410045
DYNLRB1	3.69457e-11	1.21581e-06	-0.408617
GUK1	8.20567e-09	0.000270032	-0.408495
EGLN2	3.50605e-11	1.15377e-06	-0.408411
PFDN4	3.50605e-11	1.15377e-06	-0.407445
PARK7	1.3425e-10	4.41791e-06	-0.407197
CYB5A	3.74294e-05	1	-0.4067
FKBP3	3.50605e-11	1.15377e-06	-0.405355
LINC00116	3.50605e-11	1.15377e-06	-0.405346
TAF1D	1.73011e-10	5.69345e-06	-0.404827
MRPS33	3.50605e-11	1.15377e-06	-0.404523
CKS1B	3.69457e-11	1.21581e-06	-0.404433
RABAC1	3.69457e-11	1.21581e-06	-0.403922
MCTS1	3.50605e-11	1.15377e-06	-0.403804
SRSF9	4.10184e-11	1.34983e-06	-0.403396
XCL2	6.36377e-11	2.09419e-06	-0.401986
ARL2	3.50605e-11	1.15377e-06	-0.39999
JCHAIN	0.00730253	1	-0.399427
ANAPC15	3.50605e-11	1.15377e-06	-0.398834
SS18L2	3.50605e-11	1.15377e-06	-0.398425
MRPL36	3.50605e-11	1.15377e-06	-0.397252
RPLP0	4.9407e-10	1.62588e-05	-0.397113
CNFN	3.50605e-11	1.15377e-06	-0.395929
ZNHIT1	5.32192e-11	1.75134e-06	-0.395626
MTIF3	3.50605e-11	1.15377e-06	-0.39419
FAM133B	6.96945e-10	2.29351e-05	-0.394164
NPM1	1.15433e-05	0.379866	-0.393693
EIF4EBP1	9.38907e-11	3.08976e-06	-0.391073
AURKAIP1	1.04021e-10	3.42311e-06	-0.390673
C9orf142	3.50605e-11	1.15377e-06	-0.386508
ALKBH7	5.60544e-11	1.84464e-06	-0.386376
EIF1B	3.69457e-11	1.21581e-06	-0.386329
SPRR2D	3.07914e-07	0.0101328	-0.385847
FIS1	1.81982e-10	5.98867e-06	-0.385378
ATP6V0B	6.21751e-11	2.04606e-06	-0.384769
BABAM1	3.50605e-11	1.15377e-06	-0.384624
TOMM22	3.50605e-11	1.15377e-06	-0.38377
RP5-1171I10.5	1.3425e-10	4.41791e-06	-0.383688
CHCHD5	3.50605e-11	1.15377e-06	-0.383037
ARPC4	3.89299e-11	1.28111e-06	-0.38289
NUPR1	2.24582e-05	0.739055	-0.3825
UBE2F	3.50605e-11	1.15377e-06	-0.381304
DNAJC15	3.50605e-11	1.15377e-06	-0.380758
STRA13	3.50605e-11	1.15377e-06	-0.379913
NENF	7.64405e-11	2.5155e-06	-0.379561
CCDC167	3.50605e-11	1.15377e-06	-0.378568
HMGN1	8.89523e-10	2.92724e-05	-0.37794
C16orf13	4.10184e-11	1.34983e-06	-0.377381
CH17-189H20.1	3.50605e-11	1.15377e-06	-0.376824
SCAND1	2.43917e-09	8.02683e-05	-0.375884
SFT2D1	3.50605e-11	1.15377e-06	-0.375594
ZNRD1	3.50605e-11	1.15377e-06	-0.375333
GABARAP	3.50605e-11	1.15377e-06	-0.374998
SCO2	3.50605e-11	1.15377e-06	-0.374674
TPRKB	3.50605e-11	1.15377e-06	-0.374125
ITGAE	3.50605e-11	1.15377e-06	-0.374008
APOPT1	3.50605e-11	1.15377e-06	-0.372923
VPS29	4.10184e-11	1.34983e-06	-0.370737
HSPB1	0.0017375	1	-0.369691
C7orf55	3.50605e-11	1.15377e-06	-0.369682
NDUFA7	3.50605e-11	1.15377e-06	-0.368283
LAMTOR1	4.10184e-11	1.34983e-06	-0.366871
HEXA	3.50605e-11	1.15377e-06	-0.365675
H2AFJ	5.59584e-08	0.00184148	-0.365305
COA6	3.50605e-11	1.15377e-06	-0.365287
BOLA3	3.50605e-11	1.15377e-06	-0.364786
HINT2	3.50605e-11	1.15377e-06	-0.363207
DDIT3	3.50605e-11	1.15377e-06	-0.362135
RPL26L1	3.50605e-11	1.15377e-06	-0.359978
PSMB10	3.90766e-09	0.000128593	-0.359524
RAB5C	3.69457e-11	1.21581e-06	-0.358278
CAMTA1	3.08956e-09	0.000101671	-0.357839
C6orf48	5.45261e-10	1.79434e-05	-0.357126
ZBTB8OS	3.50605e-11	1.15377e-06	-0.356152
MPG	4.10184e-11	1.34983e-06	-0.355684
GSTO1	1.09479e-10	3.60272e-06	-0.355523
MRPL27	3.50605e-11	1.15377e-06	-0.355032
COX7A2L	4.32163e-11	1.42216e-06	-0.354618
MED31	3.50605e-11	1.15377e-06	-0.351376
MEA1	3.50605e-11	1.15377e-06	-0.350019
COMMD1	3.50605e-11	1.15377e-06	-0.349004
SDF2L1	3.67054e-10	1.2079e-05	-0.348647
TRAF3IP3	2.42794e-08	0.000798988	-0.348184
ZSCAN16-AS1	3.89299e-11	1.28111e-06	-0.347756
CHCHD1	3.50605e-11	1.15377e-06	-0.347623
DCXR	3.89299e-11	1.28111e-06	-0.347235
IFI30	3.50605e-11	1.15377e-06	-0.347031
SNRPB	2.86076e-10	9.41418e-06	-0.346705
SMAP1	3.50605e-11	1.15377e-06	-0.346569
RANGRF	3.50605e-11	1.15377e-06	-0.346104
PTTG1	3.69457e-11	1.21581e-06	-0.346001
MRPL21	3.50605e-11	1.15377e-06	-0.344869
GLRX	4.37478e-07	0.0143965	-0.344836
GZMH	3.31056e-08	0.00108944	-0.344337
SMIM7	3.50605e-11	1.15377e-06	-0.344089
GZMK	1.30969e-08	0.000430991	-0.340803
PHB	3.50605e-11	1.15377e-06	-0.33879
TRAPPC2L	4.10184e-11	1.34983e-06	-0.338497
IAH1	3.50605e-11	1.15377e-06	-0.337984
POLR2G	3.50605e-11	1.15377e-06	-0.337743
POLR3GL	3.50605e-11	1.15377e-06	-0.33734
MGST1	2.65363e-08	0.000873256	-0.337235
EPB41L4A-AS1	3.69457e-11	1.21581e-06	-0.337192
UPP1	2.00378e-07	0.00659404	-0.336481
PSMD9	3.50605e-11	1.15377e-06	-0.335927
RNASET2	3.50605e-11	1.15377e-06	-0.335212
RAB8A	3.50605e-11	1.15377e-06	-0.334646
PA2G4	3.32282e-10	1.09347e-05	-0.334471
CYTIP	7.37453e-07	0.0242681	-0.333914
SDHAF2	3.50605e-11	1.15377e-06	-0.333737
LLPH	3.50605e-11	1.15377e-06	-0.331236
TMEM205	3.50605e-11	1.15377e-06	-0.329831
DPM3	3.50605e-11	1.15377e-06	-0.329489
CST3	0.0270746	1	-0.328367
C1QBP	2.12396e-08	0.000698953	-0.327388
RP11-138A9.1	3.50605e-11	1.15377e-06	-0.327101
DNAJC19	3.50605e-11	1.15377e-06	-0.326318
UBE2I	4.10184e-11	1.34983e-06	-0.326176
RNASEH2C	3.50605e-11	1.15377e-06	-0.325301
CNIH4	3.50605e-11	1.15377e-06	-0.324441
PRDX5	1.16033e-07	0.00381841	-0.323387
CD247	6.37217e-08	0.00209695	-0.323186
RPAIN	3.50605e-11	1.15377e-06	-0.322672
RPS19BP1	3.89299e-11	1.28111e-06	-0.322422
MGST2	2.65651e-06	0.0874204	-0.322297
TMEM261	3.50605e-11	1.15377e-06	-0.322149
PLP2	2.34112e-10	7.70416e-06	-0.321479
GABPB1-AS1	3.50605e-11	1.15377e-06	-0.32124
GZMM	1.69754e-08	0.000558625	-0.32086
PRR13	6.89479e-11	2.26894e-06	-0.318991
PTPMT1	3.50605e-11	1.15377e-06	-0.318588
ERP29	3.50605e-11	1.15377e-06	-0.317922
METTL5	3.50605e-11	1.15377e-06	-0.316923
MRPS12	3.50605e-11	1.15377e-06	-0.316563
PSMB8-AS1	9.88289e-11	3.25226e-06	-0.316271
C19orf60	3.00733e-10	9.89654e-06	-0.315952
TIMM9	3.50605e-11	1.15377e-06	-0.315506
EEF1G	3.50605e-11	1.15377e-06	-0.314227
PDCD6	5.32192e-11	1.75134e-06	-0.313845
GPR65	2.0311e-08	0.000668395	-0.313546
IFI27	0.617511	1	-0.312847
SSR2	1.21248e-10	3.99002e-06	-0.312448
AC019349.5	2.47703e-07	0.0081514	-0.312209
COA3	3.89299e-11	1.28111e-06	-0.311534
PSMA6	3.50605e-11	1.15377e-06	-0.310988
DUSP23	3.85748e-10	1.26942e-05	-0.310979
SSB	4.10184e-11	1.34983e-06	-0.310687
KXD1	3.50605e-11	1.15377e-06	-0.310519
ZNHIT3	3.50605e-11	1.15377e-06	-0.309241
LINC00936	4.32163e-11	1.42216e-06	-0.309094
DHRS7	2.89962e-08	0.000954206	-0.308958
FGFBP2	1.21248e-10	3.99002e-06	-0.308429
TMEM126A	3.50605e-11	1.15377e-06	-0.308106
CISD1	3.50605e-11	1.15377e-06	-0.305438
ZNF511	3.50605e-11	1.15377e-06	-0.305345
METTL23	3.50605e-11	1.15377e-06	-0.304435
PMF1	3.50605e-11	1.15377e-06	-0.303806
UQCRFS1	1.04021e-10	3.42311e-06	-0.302892
MRPL22	3.50605e-11	1.15377e-06	-0.30264
AKR1C3	3.50605e-11	1.15377e-06	-0.302627
MANF	1.18978e-09	3.91534e-05	-0.302289
SNRPD3	3.50605e-11	1.15377e-06	-0.302243
ZNF428	6.54759e-11	2.15468e-06	-0.301754
RP11-160E2.6	3.50605e-11	1.15377e-06	-0.301153
VPS28	5.05244e-11	1.66266e-06	-0.299866
LSM10	3.50605e-11	1.15377e-06	-0.299754
RP11-796E2.4	3.50605e-11	1.15377e-06	-0.299697
RSRP1	2.6782e-07	0.00881342	-0.298232
NIFK	3.50605e-11	1.15377e-06	-0.298138
RAB4B	3.50605e-11	1.15377e-06	-0.296897
THOC7	3.50605e-11	1.15377e-06	-0.296834
IFT20	3.50605e-11	1.15377e-06	-0.296767
IER3IP1	3.50605e-11	1.15377e-06	-0.29674
RP11-386I14.4	3.50605e-11	1.15377e-06	-0.296149
ARL4A	5.1905e-10	1.70809e-05	-0.296118
MYDGF	9.41463e-09	0.000309817	-0.295438
MRPS18A	3.50605e-11	1.15377e-06	-0.295276
RSL24D1	8.611e-08	0.00283371	-0.294408
MED4	3.50605e-11	1.15377e-06	-0.294157
ARPC5L	2.22636e-10	7.32651e-06	-0.294005
EBPL	3.49246e-10	1.1493e-05	-0.293352
CORO1A	0.000446164	1	-0.293006
CHMP2A	4.09491e-09	0.000134755	-0.292535
UBE2L3	1.02903e-09	3.38633e-05	-0.292315
ATP5C1	2.86076e-10	9.41418e-06	-0.291578
DCTN3	3.69457e-11	1.21581e-06	-0.290211
MALL	2.77398e-08	0.000912861	-0.289705
MGAT2	3.50605e-11	1.15377e-06	-0.289414
CTD-3252C9.4	4.25965e-10	1.40176e-05	-0.289407
LLNLR-245B6.1	3.50605e-11	1.15377e-06	-0.289406
DRAP1	1.08011e-09	3.55441e-05	-0.289349
POLR1D	4.0537e-10	1.33399e-05	-0.289284
C21orf59	3.50605e-11	1.15377e-06	-0.288836
SNRPC	4.32163e-11	1.42216e-06	-0.288789
PCBD1	1.31739e-07	0.00433527	-0.288183
METTL12	3.50605e-11	1.15377e-06	-0.286253
AC092580.4	3.90766e-09	0.000128593	-0.285787
HDDC2	3.50605e-11	1.15377e-06	-0.285116
PFDN6	3.50605e-11	1.15377e-06	-0.284909
SDR39U1	3.50605e-11	1.15377e-06	-0.283462
OSTC	4.10184e-11	1.34983e-06	-0.283068
PSMA4	6.54759e-11	2.15468e-06	-0.28252
ICAM2	7.48505e-09	0.000246318	-0.281946
AK6	3.50605e-11	1.15377e-06	-0.281656
C11orf73	3.50605e-11	1.15377e-06	-0.281477
CLN3	3.50605e-11	1.15377e-06	-0.281329
CWC15	3.50605e-11	1.15377e-06	-0.281179
GSTK1	6.31884e-10	2.0794e-05	-0.279917
C12orf75	2.17758e-07	0.00716598	-0.279917
CD3G	5.59584e-08	0.00184148	-0.27902
HIST1H1C	3.89299e-11	1.28111e-06	-0.278189
MRPL40	3.50605e-11	1.15377e-06	-0.276876
U2AF1L4	3.50605e-11	1.15377e-06	-0.276801
RP11-138A9.2	3.50605e-11	1.15377e-06	-0.275818
UCHL3	3.50605e-11	1.15377e-06	-0.275571
PRF1	6.80961e-07	0.0224091	-0.275429
FAM89B	3.50605e-11	1.15377e-06	-0.273527
CMC2	3.50605e-11	1.15377e-06	-0.273176
MRPL13	3.50605e-11	1.15377e-06	-0.271919
ATRAID	3.50605e-11	1.15377e-06	-0.271676
MTHFS	3.50605e-11	1.15377e-06	-0.271197
TECR	2.11517e-09	6.9606e-05	-0.270941
TIMM10	3.50605e-11	1.15377e-06	-0.270927
SYF2	5.60544e-11	1.84464e-06	-0.269726
STMN1	5.95953e-05	1	-0.269666
MRPL43	3.50605e-11	1.15377e-06	-0.269376
LAGE3	4.10184e-11	1.34983e-06	-0.269318
NTMT1	3.50605e-11	1.15377e-06	-0.26917
RBM4	3.50605e-11	1.15377e-06	-0.268978
SDHC	6.21751e-11	2.04606e-06	-0.268926
CLEC2D	5.13008e-08	0.00168821	-0.268354
SNHG15	3.50605e-11	1.15377e-06	-0.267244
TOPORS-AS1	3.50605e-11	1.15377e-06	-0.266801
UBXN1	3.50605e-11	1.15377e-06	-0.266593
PRR34-AS1	3.50605e-11	1.15377e-06	-0.266453
MRPS15	3.89299e-11	1.28111e-06	-0.265147
JTB	5.94226e-09	0.000195548	-0.263732
MPLKIP	3.69457e-11	1.21581e-06	-0.263538
MRPL9	3.50605e-11	1.15377e-06	-0.263528
ATF3	1.43838e-06	0.0473342	-0.263324
TMEM243	5.17013e-09	0.000170139	-0.262122
LIMD2	1.33081e-06	0.0437944	-0.262032
KIAA0101	3.50605e-11	1.15377e-06	-0.260733
NDUFAF2	3.50605e-11	1.15377e-06	-0.260054
HSPA6	2.6782e-07	0.00881342	-0.25979
SNX3	6.48528e-06	0.213418	-0.259581
LAT	5.84384e-08	0.00192309	-0.258608
POLR3K	3.50605e-11	1.15377e-06	-0.258354
GCSH	3.50605e-11	1.15377e-06	-0.258199
C1orf162	2.03487e-06	0.0669634	-0.258013
MRPL34	3.50605e-11	1.15377e-06	-0.257793
PPAN	3.50605e-11	1.15377e-06	-0.257754
TMEM208	3.50605e-11	1.15377e-06	-0.257564
CISD3	3.69457e-11	1.21581e-06	-0.256361
NT5C	2.58823e-10	8.51736e-06	-0.254505
ANXA1	0.00256434	1	-0.254208
SMIM4	3.50605e-11	1.15377e-06	-0.253059
HMGB2	1.00076e-05	0.32933	-0.252877
DNPH1	9.80308e-10	3.226e-05	-0.252304
NACA2	3.50605e-11	1.15377e-06	-0.251997
TMEM219	8.4726e-10	2.78816e-05	-0.251279
VIMP	1.15216e-10	3.79154e-06	-0.250168
EIF3F	2.19654e-06	0.0722839	-0.249718
PYHIN1	3.45969e-08	0.00113852	-0.249446
UFD1L	3.50605e-11	1.15377e-06	-0.24888
RAN	5.59584e-08	0.00184148	-0.248379
MRPL4	3.89299e-11	1.28111e-06	-0.247498
TRGC2	1.98516e-08	0.000653277	-0.247172
EIF4E	3.50605e-11	1.15377e-06	-0.247109
XCL1	8.89523e-10	2.92724e-05	-0.246642
TAF9	3.50605e-11	1.15377e-06	-0.245672
OTUD6B-AS1	4.10184e-11	1.34983e-06	-0.244706
JOSD2	1.02903e-09	3.38633e-05	-0.244594
CD3E	8.36116e-06	0.275149	-0.244525
SVIP	3.50605e-11	1.15377e-06	-0.243956
MRPL47	3.50605e-11	1.15377e-06	-0.243811
TRDC	3.08956e-09	0.000101671	-0.243707
C19orf24	1.21248e-10	3.99002e-06	-0.243667
SEC11A	1.04021e-10	3.42311e-06	-0.243575
LINC00998	2.77398e-08	0.000912861	-0.243432
POLD4	3.50605e-11	1.15377e-06	-0.243332
MRPL18	4.79633e-11	1.57838e-06	-0.243311
SERTAD1	2.53835e-08	0.000835321	-0.242659
LY86	4.702e-08	0.00154733	-0.242597
MED10	3.69457e-11	1.21581e-06	-0.242231
FAM200B	3.50605e-11	1.15377e-06	-0.241868
PTS	4.32163e-11	1.42216e-06	-0.24173
NUDT1	3.50605e-11	1.15377e-06	-0.241566
SP110	3.50605e-11	1.15377e-06	-0.241562
GIMAP7	5.35405e-07	0.0176191	-0.241536
HLA-DMA	1.70126e-05	0.559849	-0.241516
IGBP1	3.89299e-11	1.28111e-06	-0.241271
C15orf61	3.50605e-11	1.15377e-06	-0.240809
FIP1L1	3.50605e-11	1.15377e-06	-0.239976
PNISR	6.94665e-08	0.00228601	-0.239889
CLIC1	3.15707e-07	0.0103893	-0.239649
TNF	1.13365e-09	3.73062e-05	-0.239546
ORMDL1	3.89299e-11	1.28111e-06	-0.238683
CRIPT	3.50605e-11	1.15377e-06	-0.238611
CHURC1	5.05244e-11	1.66266e-06	-0.238417
LSM12	3.50605e-11	1.15377e-06	-0.237963
NAPRT	2.01309e-10	6.62468e-06	-0.237875
SNHG7	2.21821e-09	7.29969e-05	-0.237857
MRPS28	3.50605e-11	1.15377e-06	-0.237242
PNRC1	0.000128879	1	-0.236188
NANS	2.34112e-10	7.70416e-06	-0.236052
MT1G	4.32163e-11	1.42216e-06	-0.235356
SPINK7	8.18119e-09	0.000269227	-0.234787
CHCHD7	3.50605e-11	1.15377e-06	-0.234058
NSA2	2.6782e-07	0.00881342	-0.23405
EIF3E	8.64284e-07	0.0284418	-0.233551
C15orf57	3.50605e-11	1.15377e-06	-0.231716
PPP1R15A	5.05392e-05	1	-0.230909
BAX	9.38907e-11	3.08976e-06	-0.230436
EIF3M	2.55755e-09	8.41639e-05	-0.230306
BANF1	6.82612e-09	0.000224634	-0.23018
ZFAND2A	3.32282e-10	1.09347e-05	-0.229542
EBP	5.05244e-11	1.66266e-06	-0.229492
CACYBP	3.16767e-08	0.00104242	-0.22937
TATDN1	3.50605e-11	1.15377e-06	-0.228958
CAMLG	4.79633e-11	1.57838e-06	-0.228479
MIR4435-2HG	1.09479e-10	3.60272e-06	-0.227973
SNRNP27	3.50605e-11	1.15377e-06	-0.227418
TRAPPC2P1	3.50605e-11	1.15377e-06	-0.22738
NDUFB5	1.04021e-10	3.42311e-06	-0.226818
PAFAH1B3	3.50605e-11	1.15377e-06	-0.226214
RAB30-AS1	3.50605e-11	1.15377e-06	-0.225372
MRPS14	3.50605e-11	1.15377e-06	-0.225298
NUTM2B-AS1	3.50605e-11	1.15377e-06	-0.224293
ARGLU1	2.32614e-09	7.65485e-05	-0.224187
SSNA1	8.47274e-11	2.78821e-06	-0.223433
TMEM134	2.72117e-10	8.95481e-06	-0.223225
RSRC2	1.0315e-08	0.000339446	-0.222475
FRG1	5.45261e-10	1.79434e-05	-0.222182
NUDT5	3.50605e-11	1.15377e-06	-0.222012
CISD2	4.55293e-11	1.49828e-06	-0.221935
TPI1	3.15707e-07	0.0103893	-0.221676
MRPL11	4.79633e-11	1.57838e-06	-0.221381
TP53TG1	3.50605e-11	1.15377e-06	-0.22128
HLA-DMB	3.56944e-07	0.0117463	-0.220949
ZSWIM7	3.50605e-11	1.15377e-06	-0.220754
C1D	3.50605e-11	1.15377e-06	-0.220542
DCTN6	3.69457e-11	1.21581e-06	-0.219247
NPM3	5.32192e-11	1.75134e-06	-0.217747
LEPROTL1	1.33081e-06	0.0437944	-0.217684
U2AF1	3.50605e-11	1.15377e-06	-0.217623
MED11	3.50605e-11	1.15377e-06	-0.217026
ACYP1	3.50605e-11	1.15377e-06	-0.216689
ACP1	8.47274e-11	2.78821e-06	-0.215583
NDUFA8	4.55293e-11	1.49828e-06	-0.2153
CFDP1	2.57679e-05	0.847972	-0.215203
GPR183	0.000578555	1	-0.215157
KCNQ1OT1	4.32163e-11	1.42216e-06	-0.214898
CCL20	3.16124e-10	1.0403e-05	-0.21461
CCDC109B	7.67366e-07	0.0252525	-0.214346
EMC4	5.05244e-11	1.66266e-06	-0.214211
C14orf119	6.21751e-11	2.04606e-06	-0.214178
NBL1	1.13842e-06	0.037463	-0.214127
RP11-347P5.1	3.50605e-11	1.15377e-06	-0.213576
GPSM3	4.65869e-06	0.153308	-0.213552
VTI1B	5.1905e-10	1.70809e-05	-0.213377
MAP1LC3B	1.09467e-06	0.0360235	-0.213335
PIGP	3.50605e-11	1.15377e-06	-0.212999
C19orf66	3.89299e-11	1.28111e-06	-0.212419
UQCRHL	3.50605e-11	1.15377e-06	-0.212102
SVBP	3.50605e-11	1.15377e-06	-0.211487
SRSF5	2.24582e-05	0.739055	-0.21138
EIF5AL1	3.50605e-11	1.15377e-06	-0.210938
RP11-1143G9.4	3.50605e-11	1.15377e-06	-0.210201
DEFB1	1.81684e-10	5.97885e-06	-0.209956
KLRG1	3.61533e-08	0.00118973	-0.209482
NCR3	1.76046e-09	5.79332e-05	-0.20929
NUDT22	3.50605e-11	1.15377e-06	-0.209194
PSMG2	4.79633e-11	1.57838e-06	-0.208743
COA4	7.64405e-11	2.5155e-06	-0.207221
AP006222.2	3.50605e-11	1.15377e-06	-0.206863
AAMDC	3.50605e-11	1.15377e-06	-0.206301
PIGF	3.50605e-11	1.15377e-06	-0.206019
SSSCA1	3.50605e-11	1.15377e-06	-0.205343
RNASE6	2.00378e-07	0.00659404	-0.205241
LCK	3.727e-06	0.122648	-0.204824
HDDC3	3.50605e-11	1.15377e-06	-0.204613
MITD1	3.69457e-11	1.21581e-06	-0.204498
MPC1	5.94226e-09	0.000195548	-0.204022
HLA-DPA1	0.00564206	1	-0.203422
TMEM107	5.05244e-11	1.66266e-06	-0.202591
RP11-51J9.5	3.50605e-11	1.15377e-06	-0.202583
C19orf43	2.08893e-07	0.00687426	-0.202565
HLA-DQA1	0.00063026	1	-0.202306
SAT2	5.05244e-11	1.66266e-06	-0.202219
EXOSC1	3.50605e-11	1.15377e-06	-0.202186
TRAT1	2.07841e-08	0.000683964	-0.202064
ATG101	3.50605e-11	1.15377e-06	-0.201932
BCL2A1	2.3659e-07	0.00778572	-0.199833
SQRDL	4.0537e-10	1.33399e-05	-0.199146
CCZ1	3.50605e-11	1.15377e-06	-0.19795
C12orf45	3.50605e-11	1.15377e-06	-0.197937
MAGOHB	3.50605e-11	1.15377e-06	-0.197827
HBB	0.086358	1	-0.197677
GTF3A	3.16767e-08	0.00104242	-0.19754
FAAP20	7.48505e-09	0.000246318	-0.19636
INO80C	3.50605e-11	1.15377e-06	-0.195969
AIMP1	2.46165e-10	8.1008e-06	-0.195805
TAF12	3.50605e-11	1.15377e-06	-0.195437
A1BG	1.18978e-09	3.91534e-05	-0.194823
PRPF18	3.50605e-11	1.15377e-06	-0.194718
DCTPP1	4.79633e-11	1.57838e-06	-0.194711
TRAPPC6A	5.05244e-11	1.66266e-06	-0.194526
FAM215B	3.50605e-11	1.15377e-06	-0.194021
PPP1CA	1.231e-06	0.0405099	-0.193879
DNAJC9	3.50605e-11	1.15377e-06	-0.19324
SUMO1	3.00733e-10	9.89654e-06	-0.193142
RP11-792A8.4	3.50605e-11	1.15377e-06	-0.192885
LYAR	1.15433e-05	0.379866	-0.192843
DSG1-AS1	1.05557e-06	0.0347369	-0.192685
C10orf99	5.62644e-08	0.00185155	-0.192651
CCDC53	3.69457e-11	1.21581e-06	-0.191959
EIF3G	6.51816e-09	0.0002145	-0.190511
NOP16	3.50605e-11	1.15377e-06	-0.188859
PITPNA-AS1	3.50605e-11	1.15377e-06	-0.188822
NAA20	1.666e-09	5.48247e-05	-0.188756
KLRF1	3.85748e-10	1.26942e-05	-0.188021
HDAC10	3.50605e-11	1.15377e-06	-0.18792
SNHG19	5.05244e-11	1.66266e-06	-0.187427
PSMB8	3.28913e-07	0.0108239	-0.186913
SAMD3	9.4446e-09	0.000310803	-0.186767
TPGS1	2.34112e-10	7.70416e-06	-0.186684
SERP1	1.02146e-07	0.00336142	-0.186241
POP5	3.50605e-11	1.15377e-06	-0.186222
SMIM19	3.50605e-11	1.15377e-06	-0.185094
MRPS16	3.69457e-11	1.21581e-06	-0.184587
STX8	3.69457e-11	1.21581e-06	-0.184584
CENPW	3.69457e-11	1.21581e-06	-0.184422
MRPS25	5.60544e-11	1.84464e-06	-0.184372
ABHD14A	4.32163e-11	1.42216e-06	-0.184199
LY96	1.83324e-09	6.03282e-05	-0.184104
FDX1	1.08011e-09	3.55441e-05	-0.183691
PRDX4	4.10184e-11	1.34983e-06	-0.183329
SPRR2A	1.72e-07	0.00566018	-0.183018
ZMAT5	3.50605e-11	1.15377e-06	-0.18278
CCDC59	7.25997e-11	2.38911e-06	-0.182473
RP1-313I6.12	3.50605e-11	1.15377e-06	-0.182365
RP11-108M9.4	8.91941e-11	2.9352e-06	-0.181602
FAM25A	1.71288e-07	0.00563676	-0.18147
PSMB7	1.08011e-09	3.55441e-05	-0.18121
GPR171	4.1241e-08	0.00135716	-0.180983
MED30	6.01615e-10	1.97979e-05	-0.180753
CCDC12	3.69457e-11	1.21581e-06	-0.180459
CCNH	1.09467e-06	0.0360235	-0.180109
NXT1	3.16124e-10	1.0403e-05	-0.180042
CXCL17	0.00054622	1	-0.17977
SERPINB3	1.32134e-08	0.000434826	-0.178979
HOTAIRM1	1.91408e-10	6.29884e-06	-0.178863
TMED1	3.50605e-11	1.15377e-06	-0.178685
VMP1	0.0032195	1	-0.178533
RHOH	1.67914e-06	0.055257	-0.17852
DHRS4L2	3.50605e-11	1.15377e-06	-0.178248
HSD17B10	2.22636e-10	7.32651e-06	-0.178086
MYL6B	3.50605e-11	1.15377e-06	-0.177422
C5orf56	2.81133e-09	9.25151e-05	-0.177415
NDUFS3	2.01309e-10	6.62468e-06	-0.177265
VAMP5	1.73011e-10	5.69345e-06	-0.176606
EVI2B	4.48927e-06	0.147733	-0.176523
HNRNPU-AS1	3.50605e-11	1.15377e-06	-0.176444
NFKBIZ	1.67914e-06	0.055257	-0.176252
GYPC	0.000117244	1	-0.17617
LINC-PINT	1.24862e-09	4.10897e-05	-0.175981
MRPS7	3.69457e-11	1.21581e-06	-0.175714
ANXA2R	1.666e-09	5.48247e-05	-0.175694
MALSU1	5.60544e-11	1.84464e-06	-0.175611
ZDHHC12	4.79633e-11	1.57838e-06	-0.175256
MRPL32	4.10184e-11	1.34983e-06	-0.175002
CYB561D2	3.50605e-11	1.15377e-06	-0.174951
BLOC1S2	4.70265e-10	1.54755e-05	-0.174547
PTRH1	3.50605e-11	1.15377e-06	-0.173839
POP7	3.50605e-11	1.15377e-06	-0.173698
SLC25A6	5.39964e-06	0.177691	-0.172989
ARPC2	0.000193051	1	-0.172618
FAM173A	3.90766e-09	0.000128593	-0.171962
WDR74	3.00733e-10	9.89654e-06	-0.171906
MT-ND2	0.256688	1	-0.171853
TYMP	7.24925e-05	1	-0.171751
GLRX2	3.50605e-11	1.15377e-06	-0.171629
MIR4458HG	3.50605e-11	1.15377e-06	-0.171535
SMCO4	3.31056e-08	0.00108944	-0.170672
TCTEX1D2	3.50605e-11	1.15377e-06	-0.170253
CRNDE	3.28913e-07	0.0108239	-0.170041
COMMD8	4.10184e-11	1.34983e-06	-0.169764
SARNP	3.50605e-11	1.15377e-06	-0.169457
FXYD3	0.000355117	1	-0.169432
AP3S1	1.24862e-09	4.10897e-05	-0.169411
EXOSC4	3.50605e-11	1.15377e-06	-0.169327
ISCA2	3.50605e-11	1.15377e-06	-0.169207
GEMIN7	3.50605e-11	1.15377e-06	-0.168402
LSM4	9.37968e-08	0.00308667	-0.168397
TTC14	6.82612e-09	0.000224634	-0.167122
ZCCHC10	3.50605e-11	1.15377e-06	-0.166756
HIST3H2A	6.54759e-11	2.15468e-06	-0.165887
IFITM1	0.00591594	1	-0.165294
ZFPL1	3.50605e-11	1.15377e-06	-0.165024
NFATC3	3.31056e-08	0.00108944	-0.164932
MRPS11	3.50605e-11	1.15377e-06	-0.164329
EAPP	1.44267e-09	4.74754e-05	-0.163498
OXLD1	4.10184e-11	1.34983e-06	-0.163207
SH3BP5	3.89299e-11	1.28111e-06	-0.163144
FAM177A1	5.57381e-07	0.0183423	-0.162749
ECI2	3.50605e-11	1.15377e-06	-0.162611
TMEM60	3.50605e-11	1.15377e-06	-0.162521
EXOSC8	5.1905e-10	1.70809e-05	-0.162192
DNAJC4	8.91941e-11	2.9352e-06	-0.161623
PSMA3	1.02903e-09	3.38633e-05	-0.161086
MGMT	3.50605e-11	1.15377e-06	-0.160457
SURF2	3.50605e-11	1.15377e-06	-0.160385
CCNK	3.50605e-11	1.15377e-06	-0.159725
LUC7L2	1.24862e-09	4.10897e-05	-0.159702
EXOSC3	3.50605e-11	1.15377e-06	-0.159679
SYTL3	7.77797e-06	0.255958	-0.159645
MRPS34	6.65341e-08	0.0021895	-0.159257
MAZ	2.01309e-10	6.62468e-06	-0.159076
DEXI	3.50605e-11	1.15377e-06	-0.158677
MORN2	7.57117e-08	0.00249152	-0.158584
RNPS1	2.56992e-07	0.00845709	-0.158408
VAMP2	8.99357e-09	0.000295961	-0.158405
MT-CYB	0.409621	1	-0.158143
TIPIN	1.81982e-10	5.98867e-06	-0.157545
PLGRKT	3.50605e-11	1.15377e-06	-0.1575
TRAPPC3	8.06957e-10	2.65553e-05	-0.157423
S100P	7.08665e-07	0.0233207	-0.15735
TMEM14A	3.50605e-11	1.15377e-06	-0.157073
EPC1	1.18244e-08	0.000389116	-0.156549
MKKS	1.0796e-08	0.000355276	-0.155623
BTF3L4	2.1171e-10	6.96697e-06	-0.155606
TMEM126B	1.15216e-10	3.79154e-06	-0.155519
SH2D1A	1.21055e-07	0.00398369	-0.155401
ZCRB1	5.80225e-07	0.019094	-0.154706
EIF3H	4.83422e-06	0.159085	-0.154578
DNAJC7	3.85748e-10	1.26942e-05	-0.1545
PBDC1	1.58805e-09	5.22596e-05	-0.153991
SMIM20	3.69457e-11	1.21581e-06	-0.153934
TNRC6B	0.000106605	1	-0.153929
ANKRD39	3.50605e-11	1.15377e-06	-0.153533
NFKBID	4.09491e-09	0.000134755	-0.15301
NUDCD2	4.10184e-11	1.34983e-06	-0.152904
PLK3	6.02807e-06	0.198372	-0.152583
ERV3-1	5.59584e-08	0.00184148	-0.152579
C18orf32	3.50605e-11	1.15377e-06	-0.152133
PIGBOS1	3.50605e-11	1.15377e-06	-0.151626
HSPA1B	0.0122573	1	-0.150426
SDHAF3	3.50605e-11	1.15377e-06	-0.150381
PHF5A	7.68526e-10	2.52906e-05	-0.149874
EIF1AX	6.51816e-09	0.0002145	-0.149789
BORCS8	3.50605e-11	1.15377e-06	-0.149449
RP11-295G20.2	3.50605e-11	1.15377e-06	-0.149416
TRGC1	2.07841e-08	0.000683964	-0.14903
LINC00685	3.50605e-11	1.15377e-06	-0.148982
CD160	8.59085e-09	0.000282708	-0.148551
AC016831.7	3.69457e-11	1.21581e-06	-0.148469
LINC01481	3.50605e-11	1.15377e-06	-0.148298
EIF1AY	5.43224e-06	0.178764	-0.147581
TMEM251	3.50605e-11	1.15377e-06	-0.14752
HNRNPA1L2	1.48612e-10	4.89054e-06	-0.147288
C8orf76	3.50605e-11	1.15377e-06	-0.147274
SREK1IP1	1.62591e-07	0.00535056	-0.146843
RPP21	3.50605e-11	1.15377e-06	-0.146372
PPP1R2	0.000224935	1	-0.146174
ISCU	1.00076e-05	0.32933	-0.146116
ARMCX6	3.50605e-11	1.15377e-06	-0.146106
LY6E	0.000835304	1	-0.145886
MRPS26	6.94665e-08	0.00228601	-0.145611
PRAF2	3.50605e-11	1.15377e-06	-0.145239
RPS6KB2	2.46165e-10	8.1008e-06	-0.145114
PIN1	2.89962e-08	0.000954206	-0.145105
MRPL53	3.50605e-11	1.15377e-06	-0.145045
C11orf1	3.69457e-11	1.21581e-06	-0.145038
NDUFAF4	4.79633e-11	1.57838e-06	-0.145025
RPP38	3.50605e-11	1.15377e-06	-0.144972
APOBEC3G	2.24582e-05	0.739055	-0.144588
HIGD1A	4.65869e-06	0.153308	-0.144318
PSMG4	3.50605e-11	1.15377e-06	-0.143542
NGFRAP1	0.690091	1	-0.143488
PXMP2	3.50605e-11	1.15377e-06	-0.143371
MZB1	3.16147e-05	1	-0.143333
LYSMD2	5.39964e-06	0.177691	-0.143157
HSBP1L1	1.31029e-09	4.31191e-05	-0.1428
MRPL48	4.32163e-11	1.42216e-06	-0.14235
PCMT1	8.91941e-11	2.9352e-06	-0.142132
ACAT2	3.69457e-11	1.21581e-06	-0.142004
RABIF	3.50605e-11	1.15377e-06	-0.141248
CHMP1B	4.20083e-07	0.0138241	-0.140203
PHKG1	3.50605e-11	1.15377e-06	-0.140176
SKAP1	1.05255e-06	0.0346373	-0.139998
NOL12	3.50605e-11	1.15377e-06	-0.139498
S1PR4	1.88879e-05	0.621563	-0.139217
PSMC5	6.82612e-09	0.000224634	-0.13916
NME3	1.94219e-08	0.000639135	-0.139133
ACYP2	4.55293e-11	1.49828e-06	-0.139059
FAM104B	8.47274e-11	2.78821e-06	-0.138832
COPS5	9.38907e-11	3.08976e-06	-0.138813
TM2D1	3.50605e-11	1.15377e-06	-0.138685
TWF2	2.81133e-09	9.25151e-05	-0.138433
COX16	3.50605e-11	1.15377e-06	-0.138298
SLC31A2	3.50605e-11	1.15377e-06	-0.138202
PMVK	1.62591e-07	0.00535056	-0.138083
FDX1L	3.50605e-11	1.15377e-06	-0.137893
KMT2E-AS1	3.50605e-11	1.15377e-06	-0.137323
CH17-373J23.1	3.50605e-11	1.15377e-06	-0.137285
ARL16	3.50605e-11	1.15377e-06	-0.136791
MTX1	3.50605e-11	1.15377e-06	-0.136549
PSMG3	3.50605e-11	1.15377e-06	-0.136539
RBFA	3.50605e-11	1.15377e-06	-0.136271
IMMP1L	3.50605e-11	1.15377e-06	-0.136244
FAM104A	3.50605e-11	1.15377e-06	-0.136147
ERVK3-1	3.50605e-11	1.15377e-06	-0.135634
NUBP1	3.50605e-11	1.15377e-06	-0.135412
CTA-29F11.1	3.50605e-11	1.15377e-06	-0.135063
KLRC1	4.09491e-09	0.000134755	-0.134747
USE1	3.50605e-11	1.15377e-06	-0.134393
IL2RG	0.00208686	1	-0.134387
TMEM14C	4.00284e-05	1	-0.134052
PSMB5	2.97545e-06	0.0979162	-0.133742
NDUFV3	1.18244e-08	0.000389116	-0.133677
SOCS1	1.88879e-05	0.621563	-0.133425
TXNDC9	4.32163e-11	1.42216e-06	-0.133057
NFU1	2.34112e-10	7.70416e-06	-0.132986
CCL3L3	4.79633e-11	1.57838e-06	-0.132455
SLC25A5	0.00203329	1	-0.132422
CYSRT1	1.74512e-06	0.0574285	-0.132227
SNAPIN	4.32163e-11	1.42216e-06	-0.132018
DAPL1	3.50605e-11	1.15377e-06	-0.13186
MDM4	1.88465e-06	0.0620201	-0.131656
MT1F	6.89479e-11	2.26894e-06	-0.13157
GPS2	3.50605e-11	1.15377e-06	-0.130169
LINC00869	7.1482e-09	0.000235233	-0.13009
EVL	0.0304654	1	-0.129909
DECR1	2.94725e-09	9.69881e-05	-0.129887
RNASEK	3.50605e-11	1.15377e-06	-0.129257
SRA1	1.02903e-09	3.38633e-05	-0.128755
RNF113A	1.02903e-09	3.38633e-05	-0.128638
MTFP1	3.50605e-11	1.15377e-06	-0.128472
SPAG7	1.95838e-06	0.0644462	-0.1271
LINC00861	5.67319e-09	0.000186693	-0.127064
BATF	1.49493e-07	0.00491951	-0.127048
RP11-140K17.3	3.50605e-11	1.15377e-06	-0.127005
SNRPA1	7.31882e-10	2.40848e-05	-0.12684
MRPL50	3.16124e-10	1.0403e-05	-0.126826
CREM	0.000546309	1	-0.126442
SURF1	4.1241e-08	0.00135716	-0.126164
SWI5	3.69457e-11	1.21581e-06	-0.12595
MRPS17	3.50605e-11	1.15377e-06	-0.125534
HSCB	3.50605e-11	1.15377e-06	-0.125525
LYRM5	3.50605e-11	1.15377e-06	-0.125457
CMB9-22P13.1	4.55293e-11	1.49828e-06	-0.125102
CD8B	5.84384e-08	0.00192309	-0.125038
PET117	3.50605e-11	1.15377e-06	-0.124043
RORA	0.00291148	1	-0.123863
CDA	3.20816e-06	0.105574	-0.123471
CLNS1A	0.00101395	1	-0.122967
HAUS1	9.41463e-09	0.000309817	-0.122961
PMM1	4.93516e-09	0.000162406	-0.122678
NME2	3.50605e-11	1.15377e-06	-0.12244
HNRNPA1	0.678716	1	-0.121918
RP11-660L16.2	6.21751e-11	2.04606e-06	-0.121646
ELOF1	1.27587e-10	4.19864e-06	-0.121611
RHEB	2.75899e-06	0.0907929	-0.121533
REL	0.000578555	1	-0.121017
RP11-255M2.3	3.50605e-11	1.15377e-06	-0.120813
PPIH	1.24862e-09	4.10897e-05	-0.120698
SMAGP	1.37493e-09	4.52462e-05	-0.120487
CHIC2	4.71059e-09	0.000155016	-0.120036
RP5-839B4.8	3.25369e-06	0.107072	-0.119639
AC004951.6	3.50605e-11	1.15377e-06	-0.119239
CTAGE5	3.50605e-11	1.15377e-06	-0.118582
HERPUD1	0.000501067	1	-0.118555
PDCL3	7.37453e-07	0.0242681	-0.118411
PSMD8	6.48528e-06	0.213418	-0.118402
RP11-14N7.2	1.44267e-09	4.74754e-05	-0.118331
RP11-596C23.2	3.50605e-11	1.15377e-06	-0.118143
SNRNP25	1.48612e-10	4.89054e-06	-0.118119
LACTB2	3.50605e-11	1.15377e-06	-0.118104
RP11-841O20.2	3.50605e-11	1.15377e-06	-0.118033
WDR83	3.50605e-11	1.15377e-06	-0.11793
RP11-467L13.7	3.89299e-11	1.28111e-06	-0.11781
COX19	3.50605e-11	1.15377e-06	-0.117697
PPA1	0.00188006	1	-0.11755
TNFRSF18	2.65363e-08	0.000873256	-0.116815
B3GAT2	3.50605e-11	1.15377e-06	-0.116398
BBIP1	3.50605e-11	1.15377e-06	-0.116304
GFER	2.01309e-10	6.62468e-06	-0.116091
TMEM223	3.69457e-11	1.21581e-06	-0.116086
MTRNR2L1	3.50605e-11	1.15377e-06	-0.115976
ATP5L2	3.50605e-11	1.15377e-06	-0.115782
FNIP1	1.09467e-06	0.0360235	-0.115656
NOSIP	9.88289e-11	3.25226e-06	-0.11546
LYPLAL1	3.50605e-11	1.15377e-06	-0.115401
ESD	2.37052e-06	0.0780091	-0.115364
GABPB1	3.87082e-05	1	-0.114432
2001-09-01	3.03013e-07	0.00997156	-0.114346
HCFC1R1	7.64405e-11	2.5155e-06	-0.113779
EIF2S2	6.15821e-05	1	-0.113479
RSRC1	7.31882e-10	2.40848e-05	-0.112433
NOB1	6.51816e-09	0.0002145	-0.112426
RPL39L	5.05244e-11	1.66266e-06	-0.112423
MOB4	1.55135e-08	0.00051052	-0.112274
MRPS31	3.16124e-10	1.0403e-05	-0.112269
PRR4	3.50605e-11	1.15377e-06	-0.111941
NCBP2-AS2	3.23856e-09	0.000106574	-0.11164
RP11-532F12.5	4.10184e-11	1.34983e-06	-0.110701
BOLA2B	3.50605e-11	1.15377e-06	-0.110166
CTC-524C5.2	3.50605e-11	1.15377e-06	-0.109719
TMEM91	5.1905e-10	1.70809e-05	-0.109573
CALM2	0.338981	1	-0.109145
TCEAL8	2.68152e-09	8.82433e-05	-0.109034
MTHFD2L	4.32163e-11	1.42216e-06	-0.109014
RP3-477O4.14	1.16291e-10	3.8269e-06	-0.108995
ZCCHC17	4.9407e-10	1.62588e-05	-0.108711
FAM204A	7.83731e-09	0.00025791	-0.10847
MMP24-AS1	6.97556e-06	0.229552	-0.108422
COMTD1	5.41598e-09	0.000178229	-0.108104
PDCD10	3.20816e-06	0.105574	-0.107692
C3orf14	1.51366e-09	4.98115e-05	-0.107574
RP11-707G18.1	3.50605e-11	1.15377e-06	-0.107509
HVCN1	1.76797e-07	0.00581803	-0.10742
JPX	8.47274e-11	2.78821e-06	-0.107313
TRMT10C	2.55769e-06	0.0841684	-0.10725
CD79B	9.31492e-06	0.306535	-0.106923
CTA-292E10.6	3.50605e-11	1.15377e-06	-0.106789
IRF9	3.50605e-11	1.15377e-06	-0.106637
CBWD5	6.22374e-09	0.000204811	-0.106501
YBEY	3.50605e-11	1.15377e-06	-0.106391
CD27	2.66651e-05	0.877496	-0.106322
RGCC	0.308622	1	-0.10619
STK17A	0.00164806	1	-0.106105
ANAPC10	3.50605e-11	1.15377e-06	-0.106036
RPP25L	3.69457e-11	1.21581e-06	-0.105733
CIDEB	3.50605e-11	1.15377e-06	-0.10564
EMC9	3.50605e-11	1.15377e-06	-0.105603
HIST1H2BC	4.10184e-11	1.34983e-06	-0.105433
RP11-758H9.2	3.50605e-11	1.15377e-06	-0.105343
CHKB	3.50605e-11	1.15377e-06	-0.105102
ZNF32	3.50605e-11	1.15377e-06	-0.10505
LYRM4	2.11517e-09	6.9606e-05	-0.104837
BCAS2	3.45969e-08	0.00113852	-0.104759
RFXANK	3.50605e-11	1.15377e-06	-0.104738
AIMP2	3.50605e-11	1.15377e-06	-0.104542
AZI2	8.04797e-11	2.64843e-06	-0.104192
SCGB1A1	3.47714e-06	0.114426	-0.103996
FAM207A	4.93516e-09	0.000162406	-0.103463
H2AFV	0.000100026	1	-0.103128
ANKHD1	3.50605e-11	1.15377e-06	-0.103054
DLGAP1-AS1	8.04797e-11	2.64843e-06	-0.102687
MAL	0.0983326	1	-0.10263
EAF2	4.79633e-11	1.57838e-06	-0.102167
UBE2B	0.000253934	1	-0.101932
SEPW1	0.795351	1	-0.101605
TIMM17B	8.04797e-11	2.64843e-06	-0.101577
TRIAP1	5.32192e-11	1.75134e-06	-0.101564
BRIX1	4.55566e-07	0.0149918	-0.101481
MSRB2	0.00649991	1	-0.101189
SMIM22	1.91888e-10	6.31465e-06	-0.101078
THYN1	3.90766e-09	0.000128593	-0.101035
SLC39A4	6.31884e-10	2.0794e-05	-0.100851
IL1RN	0.259949	1	-0.100837
C5orf66-AS1	6.14467e-08	0.00202209	-0.100264
C6orf226	3.50605e-11	1.15377e-06	-0.100021
TMA16	3.90766e-09	0.000128593	-0.0998588
TEX30	7.25997e-11	2.38911e-06	-0.0997797
MED6	4.55293e-11	1.49828e-06	-0.0996186
CTD-2336O2.1	4.70265e-10	1.54755e-05	-0.0995898
STXBP2	0.000530822	1	-0.0995243
PFDN1	2.68152e-09	8.82433e-05	-0.0994793
CCDC85B	0.179176	1	-0.0993619
C15orf40	3.69457e-11	1.21581e-06	-0.0992936
DPM1	7.90348e-08	0.00260088	-0.0991853
NSUN6	2.77398e-08	0.000912861	-0.0990541
LINC00969	1.55135e-08	0.00051052	-0.0989737
HYPK	3.50605e-11	1.15377e-06	-0.0989127
CCR7	0.00140453	1	-0.0988999
SNHG21	3.50605e-11	1.15377e-06	-0.0988706
PSMA3-AS1	5.84384e-08	0.00192309	-0.0988409
ARHGAP15	2.4059e-05	0.791733	-0.0986637
HIST2H2AC	3.50605e-11	1.15377e-06	-0.0986126
PPP1R35	4.4758e-10	1.4729e-05	-0.0985085
ZBTB20	1.43838e-06	0.0473342	-0.098262
ZBED6	3.50605e-11	1.15377e-06	-0.0977958
TMEM18	4.1241e-08	0.00135716	-0.0977864
HIST1H1D	3.50605e-11	1.15377e-06	-0.0976946
WBP5	0.80133	1	-0.0976903
OFD1	1.92198e-07	0.00632487	-0.0976676
BEX2	2.72117e-10	8.95481e-06	-0.0974477
GATSL3	3.50605e-11	1.15377e-06	-0.0972935
METTL10	3.50605e-11	1.15377e-06	-0.0970793
CD53	0.00178388	1	-0.0967818
GIT2	1.26288e-07	0.00415589	-0.0967635
SIT1	6.65341e-08	0.0021895	-0.0966747
NUDT2	3.50605e-11	1.15377e-06	-0.0963152
SLC7A6OS	3.50605e-11	1.15377e-06	-0.0962402
PPCS	4.37478e-07	0.0143965	-0.0960436
AC006129.2	4.91152e-08	0.00161628	-0.09603
RP11-452F19.3	3.50605e-11	1.15377e-06	-0.095749
HILPDA	5.84384e-08	0.00192309	-0.0956402
HIST1H1E	3.50605e-11	1.15377e-06	-0.0956162
IGFLR1	4.55293e-11	1.49828e-06	-0.0955376
CLTA	0.319789	1	-0.0953665
NHSL2	6.94665e-08	0.00228601	-0.0953301
ZC3H8	8.04797e-11	2.64843e-06	-0.0952789
CCDC28B	5.05244e-11	1.66266e-06	-0.0951715
TRPT1	4.32163e-11	1.42216e-06	-0.0949794
PRMT9	6.79254e-05	1	-0.0948829
ITGB7	1.62285e-08	0.000534047	-0.0946261
SNHG12	2.7592e-05	0.907996	-0.0944394
RP11-727F15.9	3.50605e-11	1.15377e-06	-0.0943639
HCAR3	4.03357e-07	0.0132737	-0.0941359
MED19	5.32192e-11	1.75134e-06	-0.0941134
PPP2R3C	8.06957e-10	2.65553e-05	-0.0940311
TUBB2A	6.54303e-07	0.0215318	-0.0939938
C1orf131	1.02903e-09	3.38633e-05	-0.0939742
FADD	1.04021e-10	3.42311e-06	-0.0936867
C1orf50	3.50605e-11	1.15377e-06	-0.0934405
AP000769.1	3.50605e-11	1.15377e-06	-0.093428
RP1-34B20.21	3.50605e-11	1.15377e-06	-0.0933128
AARSD1	3.50605e-11	1.15377e-06	-0.0932012
KNOP1	4.50115e-08	0.00148124	-0.0930244
CD58	9.41463e-09	0.000309817	-0.0930199
MRPL1	4.65869e-06	0.153308	-0.0925949
FEM1A	3.50605e-11	1.15377e-06	-0.0925144
PSMA5	0.0102704	1	-0.0924928
TIGIT	1.13842e-06	0.037463	-0.0924717
CCDC57	3.72875e-09	0.000122706	-0.0922678
NMB	3.89299e-11	1.28111e-06	-0.0920326
ELP5	0.00665378	1	-0.0918655
FBXL15	4.93516e-09	0.000162406	-0.091794
USP30-AS1	3.69457e-11	1.21581e-06	-0.0917166
RNU12	3.50605e-11	1.15377e-06	-0.0915339
AC245100.1	4.32163e-11	1.42216e-06	-0.0914302
HNRNPDL	0.00713523	1	-0.0913162
TMCO1	5.6018e-06	0.184344	-0.0911094
IFI27L1	3.89299e-11	1.28111e-06	-0.0909168
GALT	8.91941e-11	2.9352e-06	-0.090555
RWDD4	8.89523e-10	2.92724e-05	-0.0902272
C17orf49	3.50605e-11	1.15377e-06	-0.0900862
IFNG	4.55293e-11	1.49828e-06	-0.0895822
PTOV1	0.00198099	1	-0.0894273
COA5	1.27997e-06	0.0421213	-0.0889432
ALG5	8.89523e-10	2.92724e-05	-0.0889099
RBM3	0.023535	1	-0.0887943
PDZD11	8.36116e-06	0.275149	-0.0886709
HYI	3.69457e-11	1.21581e-06	-0.0886165
ING2	5.05244e-11	1.66266e-06	-0.088573
BEST1	3.72875e-09	0.000122706	-0.0883836
C12orf10	6.54759e-11	2.15468e-06	-0.0882915
CLECL1	7.31882e-10	2.40848e-05	-0.0882771
ERICH1	1.62591e-07	0.00535056	-0.0882432
TBCB	8.06453e-06	0.265388	-0.088221
PHACTR1	2.66651e-05	0.877496	-0.0878648
AP001055.6	1.16291e-10	3.8269e-06	-0.0875504
MRPS2	5.72762e-10	1.88484e-05	-0.0874546
ACOT13	1.91408e-10	6.29884e-06	-0.0873605
GAR1	1.21248e-10	3.99002e-06	-0.08731
CRBN	3.87274e-07	0.0127444	-0.0872674
RDH14	4.55566e-07	0.0149918	-0.0870375
BIN2	0.000396919	1	-0.0870126
UBE2D2	0.00605732	1	-0.0869919
CCDC66	2.22093e-08	0.000730865	-0.086986
C1orf122	4.0157e-06	0.132149	-0.0868286
RETN	3.34503e-08	0.00110078	-0.0866871
HIST1H2BG	3.50605e-11	1.15377e-06	-0.086609
C2orf76	3.89299e-11	1.28111e-06	-0.0865693
SRRM1	0.00634925	1	-0.0861845
C6orf1	4.1241e-08	0.00135716	-0.0860256
ISY1	6.63637e-10	2.1839e-05	-0.0859026
BDH2	8.04797e-11	2.64843e-06	-0.085852
CXCL2	5.17013e-09	0.000170139	-0.0857454
MIR181A1HG	3.50605e-11	1.15377e-06	-0.0856432
XPA	5.72762e-10	1.88484e-05	-0.0854486
PTGER2	5.8112e-06	0.191235	-0.0852889
UBE2C	3.31056e-08	0.00108944	-0.0851311
MPHOSPH6	2.17758e-07	0.00716598	-0.084946
COQ6	3.50605e-11	1.15377e-06	-0.0847735
RP11-620J15.3	3.39454e-09	0.000111707	-0.0847609
MIR155HG	5.35806e-08	0.00176323	-0.084735
CMSS1	1.27997e-06	0.0421213	-0.0846016
CARD19	1.38359e-06	0.0455312	-0.0845291
HAX1	7.2524e-08	0.00238662	-0.0845043
ST20	3.50605e-11	1.15377e-06	-0.0843178
PPIL3	2.6782e-07	0.00881342	-0.0842025
TXK	1.01199e-06	0.0333025	-0.0840637
HIST1H2BN	3.89299e-11	1.28111e-06	-0.0837546
ACAP1	0.000160397	1	-0.0836497
EMC7	1.49493e-07	0.00491951	-0.0835556
RIC3	3.89299e-11	1.28111e-06	-0.0832765
RAB13	0.287069	1	-0.0832582
FAM96A	0.000141596	1	-0.0832181
CTD-3184A7.4	3.69457e-11	1.21581e-06	-0.0828627
GRPEL1	0.00454583	1	-0.0827161
MEAF6	1.37417e-07	0.00452213	-0.0825305
RP11-294J22.6	3.50605e-11	1.15377e-06	-0.0824208
SBDS	0.00107114	1	-0.0817523
RP3-395M20.12	1.13365e-09	3.73062e-05	-0.0816521
STK4	0.0172764	1	-0.0816314
SDHB	1.42751e-05	0.469766	-0.0815004
HAUS7	3.50605e-11	1.15377e-06	-0.0814887
ZNF581	8.99357e-09	0.000295961	-0.0812849
ATF7IP2	2.42794e-08	0.000798988	-0.0809169
TSFM	1.3425e-10	4.41791e-06	-0.0807509
FAM159A	6.22374e-09	0.000204811	-0.0803837
MTERF4	9.88289e-11	3.25226e-06	-0.0802378
CNBD2	3.50605e-11	1.15377e-06	-0.0802192
OARD1	1.73011e-10	5.69345e-06	-0.0801829
CBWD1	3.38293e-05	1	-0.080147
SCNM1	1.35475e-08	0.00044582	-0.0798264
OPN3	3.69457e-11	1.21581e-06	-0.0798249
MED28	1.13842e-06	0.037463	-0.0796845
NOL7	1.1961e-05	0.393612	-0.0795652
FAM45A	5.60544e-11	1.84464e-06	-0.079417
LTV1	1.31029e-09	4.31191e-05	-0.0792119
PRDX6	0.0952213	1	-0.0790549
RAD23A	2.7592e-05	0.907996	-0.0789344
WDR61	2.32614e-09	7.65485e-05	-0.0788975
CD40LG	2.90813e-07	0.00957007	-0.0787717
RBP7	0.0952213	1	-0.0787301
MMAB	3.727e-06	0.122648	-0.0785842
SMCR5	3.50605e-11	1.15377e-06	-0.0785689
RAD51C	8.99357e-09	0.000295961	-0.0785093
ODF2L	2.6782e-07	0.00881342	-0.0784102
RAB11B-AS1	3.50605e-11	1.15377e-06	-0.0779923
POMC	1.3425e-10	4.41791e-06	-0.0777748
NUDT8	1.18978e-09	3.91534e-05	-0.0777718
CLEC4A	3.16767e-08	0.00104242	-0.0777285
MRPL2	1.31029e-09	4.31191e-05	-0.0776648
MCEE	1.09479e-10	3.60272e-06	-0.0774243
CENPM	1.3425e-10	4.41791e-06	-0.0774194
IFRD1	0.0048877	1	-0.0771303
ASL	1.24862e-09	4.10897e-05	-0.0770362
M6PR	0.148754	1	-0.0767348
TIMM8A	3.50605e-11	1.15377e-06	-0.076723
RP11-977G19.11	3.50605e-11	1.15377e-06	-0.0763923
NUDT14	5.35806e-08	0.00176323	-0.0763247
GADD45G	3.87274e-07	0.0127444	-0.0757702
SARS2	3.50605e-11	1.15377e-06	-0.075646
C14orf1	0.00156287	1	-0.0755436
UBE2V1	3.50605e-11	1.15377e-06	-0.0751745
ITGB3BP	1.18978e-09	3.91534e-05	-0.0748775
RHOC	0.243929	1	-0.0746273
AIF1	0.000199066	1	-0.0743812
TMEM70	4.27981e-05	1	-0.074157
DGCR6L	3.16767e-08	0.00104242	-0.0740142
TTC39C	0.000768076	1	-0.073852
FKBP1B	3.50605e-11	1.15377e-06	-0.0738197
TMEM11	2.72117e-10	8.95481e-06	-0.0735977
TXNL1	4.16797e-06	0.137159	-0.0733966
RBM34	3.50605e-11	1.15377e-06	-0.0733705
FXN	3.16767e-08	0.00104242	-0.0730431
BLOC1S4	5.94226e-09	0.000195548	-0.0730396
SCML4	5.35806e-08	0.00176323	-0.0730301
CLDN7	0.000562217	1	-0.0729906
KBTBD3	3.50605e-11	1.15377e-06	-0.0729751
AC159540.1	3.50605e-11	1.15377e-06	-0.0729728
DUSP28	3.50605e-11	1.15377e-06	-0.0729522
LIPE-AS1	3.50605e-11	1.15377e-06	-0.0729199
NR2C2AP	1.41253e-10	4.64836e-06	-0.0728575
ENTPD3-AS1	3.50605e-11	1.15377e-06	-0.072689
TMEM161B-AS1	3.50605e-11	1.15377e-06	-0.0722546
THAP2	3.32282e-10	1.09347e-05	-0.0721679
TBPL1	2.19654e-06	0.0722839	-0.071886
NSMCE1	8.20567e-09	0.000270032	-0.0715073
MDP1	3.50605e-11	1.15377e-06	-0.0711995
SLC25A19	3.32282e-10	1.09347e-05	-0.0710264
ARL17A	3.50605e-11	1.15377e-06	-0.0708472
CYC1	0.000231878	1	-0.0707326
C12orf76	5.90372e-11	1.9428e-06	-0.0705949
PDLIM2	0.645036	1	-0.070264
GEMIN6	1.73011e-10	5.69345e-06	-0.0702446
C12orf73	3.69457e-11	1.21581e-06	-0.0696935
FUOM	8.59085e-09	0.000282708	-0.0696438
MAP3K13	6.79254e-05	1	-0.0693886
SLC27A5	3.50605e-11	1.15377e-06	-0.0691506
RP11-670E13.6	3.69457e-11	1.21581e-06	-0.0690703
C16orf91	4.10184e-11	1.34983e-06	-0.0690588
RP11-83A24.2	3.69457e-11	1.21581e-06	-0.0689794
ZNF224	2.53835e-08	0.000835321	-0.0689786
RP11-545E17.3	3.50605e-11	1.15377e-06	-0.0688617
HOXB2	5.6018e-06	0.184344	-0.0687778
NTAN1	1.74767e-09	5.75123e-05	-0.0687689
CTC-425F1.4	3.50605e-11	1.15377e-06	-0.0687516
CD63	0.941367	1	-0.0685115
ATG12	3.59022e-06	0.118147	-0.0684837
TMEM191B	3.50605e-11	1.15377e-06	-0.0683768
SDF2	1.62591e-07	0.00535056	-0.0680549
CAMK1	1.15216e-10	3.79154e-06	-0.0679977
DYRK4	4.49597e-09	0.000147953	-0.0679779
SDR42E2	3.50605e-11	1.15377e-06	-0.0679241
YEATS4	4.16797e-06	0.137159	-0.0674037
CBY1	2.66651e-05	0.877496	-0.0672075
IPO4	3.50605e-11	1.15377e-06	-0.0667494
SND1-IT1	3.50605e-11	1.15377e-06	-0.0664397
PABPN1	0.00101395	1	-0.0662371
OXNAD1	0.00203329	1	-0.0662118
FIBP	2.46587e-07	0.0081147	-0.0660869
APITD1	3.50605e-11	1.15377e-06	-0.0658899
ANG	3.50605e-11	1.15377e-06	-0.0658809
NUP37	1.24862e-09	4.10897e-05	-0.0656553
RP11-18H21.1	7.31882e-10	2.40848e-05	-0.0654097
NINJ2	3.00733e-10	9.89654e-06	-0.0654024
KRR1	1.29476e-08	0.000426081	-0.0651232
TERF1	0.000686237	1	-0.0649945
RP5-827C21.4	3.50605e-11	1.15377e-06	-0.0647851
PUSL1	1.56346e-10	5.14503e-06	-0.0645694
RNASEH1	6.54652e-11	2.15433e-06	-0.0645668
LYPD2	2.35343e-10	7.74467e-06	-0.0645507
CAPN12	1.37493e-09	4.52462e-05	-0.064446
USP3	6.97556e-06	0.229552	-0.0644347
POLR2J2	3.50605e-11	1.15377e-06	-0.0643155
CNOT4	1.88879e-05	0.621563	-0.0642465
MZT1	0.000433345	1	-0.0642008
PIGH	2.01309e-10	6.62468e-06	-0.0641055
KANSL1-AS1	5.90372e-11	1.9428e-06	-0.0639369
TUSC2	0.00048678	1	-0.0639134
IFNAR2	5.67319e-09	0.000186693	-0.0637953
MRPS9	1.58805e-09	5.22596e-05	-0.0637075
RPPH1	8.47274e-11	2.78821e-06	-0.0636421
TMEM156	5.13008e-08	0.00168821	-0.0636406
ZDHHC4	1.21248e-10	3.99002e-06	-0.0635804
ERGIC2	0.00249962	1	-0.0635735
PTGDR	6.94665e-08	0.00228601	-0.0635426
C1orf132	7.68526e-10	2.52906e-05	-0.0633474
SLC25A26	1.02903e-09	3.38633e-05	-0.0632228
FTX	4.25965e-10	1.40176e-05	-0.0629101
UBE2T	3.72875e-09	0.000122706	-0.0628356
TUBA4A	0.0176428	1	-0.0625836
C20orf196	3.50605e-11	1.15377e-06	-0.0623455
C16orf54	3.42652e-07	0.011276	-0.0622156
DLEU1	2.58823e-10	8.51736e-06	-0.0621181
CTC-479C5.12	4.0537e-10	1.33399e-05	-0.0617859
PTPN7	0.00857555	1	-0.0617476
GLI4	1.41253e-10	4.64836e-06	-0.0616784
JAGN1	5.2239e-05	1	-0.0615725
RP11-1000B6.3	2.34112e-10	7.70416e-06	-0.0614059
BIN3	2.01309e-10	6.62468e-06	-0.0613325
LINC01588	5.90372e-11	1.9428e-06	-0.0612401
AC013264.2	4.4669e-10	1.46997e-05	-0.0612269
RAD9A	4.48927e-06	0.147733	-0.0610092
AC133644.2	2.43917e-09	8.02683e-05	-0.0609616
FHIT	3.69457e-11	1.21581e-06	-0.060858
CTB-31O20.2	3.50605e-11	1.15377e-06	-0.06071
CSTF3	1.69754e-08	0.000558625	-0.0605679
ASB3	3.50605e-11	1.15377e-06	-0.0605314
ACOT8	6.54759e-11	2.15468e-06	-0.0604452
TMEM242	2.01309e-10	6.62468e-06	-0.0601751
LPCAT3	1.41253e-10	4.64836e-06	-0.0601591
SNHG10	3.50605e-11	1.15377e-06	-0.0600127
TEFM	3.50605e-11	1.15377e-06	-0.0599024
CRABP2	3.87082e-05	1	-0.0598985
BIK	4.79633e-11	1.57838e-06	-0.0598934
GPR89A	1.35475e-08	0.00044582	-0.0598776
MATK	0.000501067	1	-0.0598115
ALOX12-AS1	3.50605e-11	1.15377e-06	-0.0596481
CDKN3	6.63637e-10	2.1839e-05	-0.0594852
RP11-538P18.2	3.50605e-11	1.15377e-06	-0.0594341
C22orf39	4.72957e-05	1	-0.059115
HLA-DQB1	0.0139637	1	-0.0589644
GTPBP8	4.9407e-10	1.62588e-05	-0.0589115
CH17-340M24.3	3.89299e-11	1.28111e-06	-0.0589102
CTD-3138B18.5	3.50605e-11	1.15377e-06	-0.0588069
PSCA	9.95484e-08	0.00327594	-0.0587234
RP11-25K19.1	1.26288e-07	0.00415589	-0.0586246
PLPP5	2.85494e-05	0.939503	-0.058505
FAM219B	2.55755e-09	8.41639e-05	-0.0584464
ITGB1BP1	0.00208686	1	-0.0584252
HIST1H2BD	6.28651e-07	0.0206876	-0.0583815
LCMT1	5.59584e-08	0.00184148	-0.0582765
TMEM99	9.38907e-11	3.08976e-06	-0.058202
FLT3LG	8.6682e-06	0.285253	-0.0581443
NDUFV2-AS1	3.03077e-08	0.000997365	-0.0580445
HLA-DRA	0.0310646	1	-0.057905
RP13-270P17.3	3.50605e-11	1.15377e-06	-0.0578757
CXCL3	2.94725e-09	9.69881e-05	-0.0578583
CCDC58	3.05598e-05	1	-0.0578569
IDH3G	8.99133e-07	0.0295887	-0.0577424
CBWD3	3.50605e-11	1.15377e-06	-0.0575669
MIF4GD	3.03077e-08	0.000997365	-0.0575153
TMPRSS11B	0.0290855	1	-0.0574657
HIST1H4E	3.50605e-11	1.15377e-06	-0.0574073
RP11-539L10.3	3.50605e-11	1.15377e-06	-0.0570864
LINC01089	6.31884e-10	2.0794e-05	-0.0570123
BOLA1	5.60544e-11	1.84464e-06	-0.0569866
IFT43	0.00140453	1	-0.0568312
KIF9	1.43332e-07	0.00471677	-0.0568234
MAP3K8	0.00144266	1	-0.0567405
RNMT	0.000726086	1	-0.0564591
CXCL8	1.05255e-06	0.0346373	-0.0563513
CLN5	1.27587e-10	4.19864e-06	-0.0563378
NUDT7	3.50605e-11	1.15377e-06	-0.0563022
KLRC2	1.03458e-09	3.40461e-05	-0.0562993
BORCS7	0.208344	1	-0.0562544
PATL2	1.23736e-08	0.000407191	-0.0560495
ARG2	2.34112e-10	7.70416e-06	-0.0560139
NUCB2	0.00897402	1	-0.0559386
C1orf52	1.55135e-08	0.00051052	-0.0559366
SMIM10L1	1.27997e-06	0.0421213	-0.0559263
RP11-553L6.2	2.38648e-10	7.85344e-06	-0.0559027
SPINT2	0.585179	1	-0.0558568
FASLG	3.58024e-07	0.0117819	-0.0558532
ARIH2OS	3.50605e-11	1.15377e-06	-0.0557031
HIST1H2AE	3.50605e-11	1.15377e-06	-0.0556201
FAM26F	0.000193051	1	-0.0556001
MINCR	3.89299e-11	1.28111e-06	-0.0555982
BORCS6	2.0168e-09	6.63687e-05	-0.0553091
SH2D2A	4.72957e-05	1	-0.0552793
TMIGD2	2.65363e-08	0.000873256	-0.0552074
TOP3B	3.50605e-11	1.15377e-06	-0.0551518
PDCD2L	3.50605e-11	1.15377e-06	-0.0550962
SNRNP35	2.3659e-07	0.00778572	-0.0550923
KLC1	7.24925e-05	1	-0.0550024
RP11-400F19.6	3.50605e-11	1.15377e-06	-0.0547567
MNAT1	1.23736e-08	0.000407191	-0.054728
SHPRH	1.43332e-07	0.00471677	-0.0547204
NIT2	2.53835e-08	0.000835321	-0.0546385
TAF11	1.13365e-09	3.73062e-05	-0.0544598
G0S2	0.00454583	1	-0.054459
PHLDA1	0.225636	1	-0.0544502
SFT2D3	3.50605e-11	1.15377e-06	-0.0544299
SRFBP1	1.00076e-05	0.32933	-0.0543446
RAB4A	0.000420869	1	-0.0543251
TYMS	6.57452e-05	1	-0.0542841
LGALS2	6.80961e-07	0.0224091	-0.0542643
FUNDC1	1.41253e-10	4.64836e-06	-0.0541386
AC069363.1	7.24648e-10	2.38467e-05	-0.0538946
UBE2N	0.00276777	1	-0.0538005
COA1	1.21055e-07	0.00398369	-0.053786
CASP4	0.0249995	1	-0.0537823
TIMP1	0.0470431	1	-0.0537029
TNFSF14	0.000530822	1	-0.0536961
MAX	0.0208278	1	-0.0536719
RP11-1398P2.1	1.31029e-09	4.31191e-05	-0.0536496
NCK1-AS1	3.50605e-11	1.15377e-06	-0.0535487
TRAPPC5	3.89299e-11	1.28111e-06	-0.0535257
CSAD	1.85706e-08	0.000611121	-0.0535073
KLK12	1.23498e-08	0.000406406	-0.0534917
NSMCE2	4.55566e-07	0.0149918	-0.0533877
RP11-345J4.5	3.50605e-11	1.15377e-06	-0.0533041
RP11-356I2.4	1.48612e-10	4.89054e-06	-0.0531985
ITGB2-AS1	6.54303e-07	0.0215318	-0.0531586
C16orf87	6.89479e-11	2.26894e-06	-0.0531378
RASA4	4.0537e-10	1.33399e-05	-0.05309
CDK4	0.00591594	1	-0.0529692
PRPF31	5.39929e-05	1	-0.0528876
JMJD4	3.69457e-11	1.21581e-06	-0.0528177
BET1	1.55909e-07	0.00513066	-0.0526216
CENPK	1.7617e-05	0.579741	-0.0524817
RP11-332H14.2	3.50605e-11	1.15377e-06	-0.0524588
ZFP36	0.194685	1	-0.0523493
CLPP	0.000986429	1	-0.05225
RP11-35G9.3	4.55293e-11	1.49828e-06	-0.0521894
TBRG1	0.00276777	1	-0.0521697
YAF2	0.00383082	1	-0.0521007
SUSD3	1.03721e-05	0.341325	-0.0520813
DHRS4	1.49493e-07	0.00491951	-0.051917
MED7	3.89299e-11	1.28111e-06	-0.0518791
FCGR2B	0.000313281	1	-0.0518207
FAM136A	9.35333e-07	0.0307799	-0.0517416
AC009403.2	3.50605e-11	1.15377e-06	-0.0517136
DIABLO	3.50605e-11	1.15377e-06	-0.0517106
ZBED5-AS1	1.64472e-10	5.41246e-06	-0.0516987
RP11-554J4.1	3.50605e-11	1.15377e-06	-0.0516575
TXN2	0.00537967	1	-0.0516409
POLR2H	0.00048678	1	-0.0512193
ANKRD49	3.49912e-05	1	-0.0511708
RP11-544A12.8	3.50605e-11	1.15377e-06	-0.0511217
CXCR3	1.231e-06	0.0405099	-0.0511119
MAPKAPK5-AS1	5.13008e-08	0.00168821	-0.0510131
CTNNBIP1	0.00422577	1	-0.0509202
IL23A	5.41598e-09	0.000178229	-0.0507338
RP11-182L21.6	8.4726e-10	2.78816e-05	-0.0506793
AMN1	3.50605e-11	1.15377e-06	-0.0506303
AGAP2-AS1	3.67054e-10	1.2079e-05	-0.0505778
GLRX3	0.000986429	1	-0.0505621
AC074117.10	3.0897e-06	0.101676	-0.050505
TMEM234	1.56346e-10	5.14503e-06	-0.0504032
SYNC	9.85483e-09	0.000324303	-0.0501692
TRNAU1AP	5.39964e-06	0.177691	-0.050128
SMIM8	4.32163e-11	1.42216e-06	-0.0500688
MPPE1	7.1482e-09	0.000235233	-0.0500529
EXOSC7	6.57452e-05	1	-0.0495268
NDUFA5	0.000515744	1	-0.0494589
RAB9A	7.77797e-06	0.255958	-0.0494063
RP11-47L3.1	5.35405e-07	0.0176191	-0.0493982
INO80B	3.50605e-11	1.15377e-06	-0.0493743
MNDA	0.00477124	1	-0.0493342
RP11-1094M14.11	5.32192e-11	1.75134e-06	-0.0493269
CTD-2035E11.3	1.24862e-09	4.10897e-05	-0.0492768
MAP1LC3B2	3.50605e-11	1.15377e-06	-0.0491015
FLYWCH2	0.730444	1	-0.0489084
AC018816.3	3.50605e-11	1.15377e-06	-0.0488533
SUCLG1	5.95953e-05	1	-0.0488139
FCER1A	0.00021163	1	-0.0488132
AC003075.4	3.50605e-11	1.15377e-06	-0.048732
C1orf228	3.28913e-07	0.0108239	-0.0487061
RP11-127B20.3	3.50605e-11	1.15377e-06	-0.0486882
GTF2H2	7.83731e-09	0.00025791	-0.0484287
PQBP1	0.00104218	1	-0.0482184
KIF22	0.00634925	1	-0.0482101
TTTY14	7.99411e-05	1	-0.0480729
RP5-821D11.7	1.18244e-08	0.000389116	-0.0479277
LEAP2	4.79633e-11	1.57838e-06	-0.0478523
MTG1	3.50605e-11	1.15377e-06	-0.0478224
CCDC90B	0.000141596	1	-0.0477776
TMEM199	6.82612e-09	0.000224634	-0.047643
RP5-940J5.9	3.50605e-11	1.15377e-06	-0.0476376
DCUN1D5	0.000907957	1	-0.0476244
SWSAP1	3.50605e-11	1.15377e-06	-0.0476142
LENG1	2.55755e-09	8.41639e-05	-0.0475543
FNTA	0.00164806	1	-0.047509
EFNA4	1.09479e-10	3.60272e-06	-0.0474487
SGK494	1.09479e-10	3.60272e-06	-0.0473475
PCBD2	6.54759e-11	2.15468e-06	-0.0472667
CD70	1.23736e-08	0.000407191	-0.0472081
SNAPC5	2.43917e-09	8.02683e-05	-0.0470968
PYCR2	0.000170655	1	-0.0470892
C14orf142	9.37968e-08	0.00308667	-0.0469662
PRR7	2.65651e-06	0.0874204	-0.0469601
TPD52L1	2.7592e-05	0.907996	-0.0468078
TMEM191C	3.89299e-11	1.28111e-06	-0.0467012
PLAUR	0.0036462	1	-0.0466536
BORCS5	4.16797e-06	0.137159	-0.0464276
MIR762HG	3.50605e-11	1.15377e-06	-0.046397
MRPS23	1.82419e-05	0.600305	-0.0463812
NKTR	0.0543579	1	-0.0462628
NR4A2	0.000342497	1	-0.0462517
HLA-DOB	2.65363e-08	0.000873256	-0.0461968
MRPL24	1.70126e-05	0.559849	-0.0461875
SMUG1	1.64279e-05	0.540609	-0.0461593
ZNF524	1.37806e-05	0.453491	-0.0459441
CDKN2AIPNL	2.65363e-08	0.000873256	-0.0458888
CTD-2371O3.3	3.50605e-11	1.15377e-06	-0.045742
APOC1	0.00269838	1	-0.0456799
TCEB3-AS1	3.50605e-11	1.15377e-06	-0.0456639
TTC9C	1.09467e-06	0.0360235	-0.0455889
HOXB-AS1	3.50605e-11	1.15377e-06	-0.0455701
DNASE1L1	1.69754e-08	0.000558625	-0.0455608
NOTCH2NL	3.50605e-11	1.15377e-06	-0.0455309
LYRM1	8.47274e-11	2.78821e-06	-0.0454961
SPIN2B	5.05244e-11	1.66266e-06	-0.0454049
GS1-124K5.4	3.50605e-11	1.15377e-06	-0.0453113
GPANK1	2.19654e-06	0.0722839	-0.0452094
CD3EAP	4.55293e-11	1.49828e-06	-0.0450508
MTRNR2L6	3.50605e-11	1.15377e-06	-0.0449557
AGTRAP	0.00422577	1	-0.044875
LIN7B	3.67054e-10	1.2079e-05	-0.0447792
P2RY11	1.05255e-06	0.0346373	-0.0447424
HTRA2	1.06586e-07	0.00350753	-0.0447353
MRPL46	1.21055e-07	0.00398369	-0.0447199
HIST1H4J	3.50605e-11	1.15377e-06	-0.0446585
CD302	3.16147e-05	1	-0.044629
DCPS	2.79088e-07	0.00918422	-0.0446071
GTF2B	0.00219791	1	-0.0445544
PXN-AS1	3.50605e-11	1.15377e-06	-0.0445419
AVPI1	0.984557	1	-0.0445142
AL928768.3	2.65363e-08	0.000873256	-0.0444421
FAM175A	7.48505e-09	0.000246318	-0.0443701
AC093673.5	1.51366e-09	4.98115e-05	-0.0443488
GPR82	5.05244e-11	1.66266e-06	-0.0443028
SERPINB4	6.98218e-08	0.0022977	-0.0442357
C11orf71	3.89299e-11	1.28111e-06	-0.0441242
HIST1H2BJ	1.04021e-10	3.42311e-06	-0.0437696
GPR89B	8.611e-08	0.00283371	-0.0437086
ATP5F1	0.0180161	1	-0.0436221
RP13-942N8.1	3.50605e-11	1.15377e-06	-0.0434854
HIST2H2BF	4.79633e-11	1.57838e-06	-0.043415
TMEM50A	0.00512836	1	-0.0432812
C1orf35	0.000546309	1	-0.0432297
RP11-108M9.6	3.50605e-11	1.15377e-06	-0.0431755
WDR54	0.000106605	1	-0.0431688
DTYMK	0.00160494	1	-0.0431291
NUTM2A-AS1	2.3659e-07	0.00778572	-0.0430423
FAM24B	3.50605e-11	1.15377e-06	-0.0429588
AC079767.4	1.3661e-10	4.49556e-06	-0.0429286
GTF2IRD2	4.74375e-07	0.0156107	-0.0428513
LINC00239	3.50605e-11	1.15377e-06	-0.0427944
TTN-AS1	3.50605e-11	1.15377e-06	-0.0427315
ASGR1	4.9407e-10	1.62588e-05	-0.042699
RP11-11N9.4	3.89299e-11	1.28111e-06	-0.0426967
RP4-605O3.4	3.50605e-11	1.15377e-06	-0.0426837
RGS1	0.0033844	1	-0.0426352
MIR222HG	7.31882e-10	2.40848e-05	-0.0425441
RP11-798M19.6	8.91941e-11	2.9352e-06	-0.0425218
HPRT1	0.159951	1	-0.0424576
SNHG18	0.000986429	1	-0.0424109
RTFDC1	0.000103266	1	-0.0422812
CRTAM	1.92198e-07	0.00632487	-0.042167
KATNBL1	0.000433345	1	-0.0418894
RARA-AS1	1.29476e-08	0.000426081	-0.0417965
VPREB3	6.21751e-11	2.04606e-06	-0.0417542
LRR1	6.80961e-07	0.0224091	-0.0417409
FAM27C	3.69457e-11	1.21581e-06	-0.0416685
ZSCAN32	3.50605e-11	1.15377e-06	-0.0416115
ASB16-AS1	1.08011e-09	3.55441e-05	-0.0416074
CTD-2020K17.4	5.14375e-11	1.69271e-06	-0.0414697
RP13-188A5.1	3.50605e-11	1.15377e-06	-0.0414225
AC002310.12	3.50605e-11	1.15377e-06	-0.0414199
EBLN2	3.50605e-11	1.15377e-06	-0.0413859
PRKAG2-AS1	1.35475e-08	0.00044582	-0.0413855
ATP5S	9.35333e-07	0.0307799	-0.0413208
SYNGR1	0.000396919	1	-0.0412269
RPP30	0.000124885	1	-0.0411856
NPEPL1	3.31056e-08	0.00108944	-0.041107
C11orf74	0.000155488	1	-0.0408912
NMRK1	0.000835304	1	-0.0406879
ARL3	0.000396919	1	-0.0405508
TRAPPC4	0.00119457	1	-0.040528
ANKRD36	0.00306196	1	-0.0404094
FCRL6	4.16797e-06	0.137159	-0.0403995
TMEM183A	0.0245028	1	-0.0403527
CEBPZOS	3.727e-06	0.122648	-0.0403378
BEX4	0.873891	1	-0.0402009
C18orf21	2.08893e-07	0.00687426	-0.040076
RP5-1180E21.5	3.50605e-11	1.15377e-06	-0.0399102
KBTBD4	7.25997e-11	2.38911e-06	-0.0396432
PTPN22	0.00164806	1	-0.0395293
SPRR2B	4.07518e-06	0.134106	-0.0395103
MAP1LC3A	0.690091	1	-0.0393918
TTC32	9.38907e-11	3.08976e-06	-0.0392729
STAG3	9.78853e-08	0.00322121	-0.0391971
RP11-158I9.8	3.50605e-11	1.15377e-06	-0.0391003
AC007325.4	3.50605e-11	1.15377e-06	-0.0390606
AC062017.1	3.69457e-11	1.21581e-06	-0.0390382
LINC01550	5.05244e-11	1.66266e-06	-0.0389515
CENPN	6.63637e-10	2.1839e-05	-0.0389344
SPA17	6.51816e-09	0.0002145	-0.0389097
C16orf74	7.64405e-11	2.5155e-06	-0.0388725
SLC25A53	1.35475e-08	0.00044582	-0.0386869
RP11-666O2.2	3.50605e-11	1.15377e-06	-0.0386743
RP11-192H23.6	3.50605e-11	1.15377e-06	-0.0385907
SEPSECS-AS1	3.50605e-11	1.15377e-06	-0.0385622
NDST2	3.69457e-11	1.21581e-06	-0.0385238
RP11-262H14.4	3.50605e-11	1.15377e-06	-0.0384464
RP5-887A10.1	7.31882e-10	2.40848e-05	-0.0383733
LYRM9	3.50605e-11	1.15377e-06	-0.0383153
RP4-594I10.3	3.50605e-11	1.15377e-06	-0.0381898
HEXIM2	3.50605e-11	1.15377e-06	-0.0379266
RP11-708J19.1	3.50605e-11	1.15377e-06	-0.0378876
C1orf53	1.29476e-08	0.000426081	-0.0376195
MANEA-AS1	4.55293e-11	1.49828e-06	-0.0376077
EIF3J-AS1	8.98739e-08	0.00295757	-0.0375875
RP11-222K16.2	1.29476e-08	0.000426081	-0.0375606
STARD5	5.05244e-11	1.66266e-06	-0.0374495
RP11-350J20.12	3.50386e-10	1.15305e-05	-0.0372409
ACAA1	0.0453496	1	-0.0372131
DLEU2	1.24862e-09	4.10897e-05	-0.0370787
RP11-386G11.10	3.50605e-11	1.15377e-06	-0.0368054
RP11-395A13.2	1.44267e-09	4.74754e-05	-0.0367159
APIP	2.86526e-06	0.09429	-0.0367083
CATSPER1	2.81133e-09	9.25151e-05	-0.0365904
RP11-12G12.7	3.31056e-08	0.00108944	-0.0365043
RAB24	1.16033e-07	0.00381841	-0.0364692
UPK3BL	2.39683e-09	7.88749e-05	-0.0364438
RNASEH2B	0.00591594	1	-0.0364311
LINC01133	2.55755e-09	8.41639e-05	-0.0364095
NSL1	0.00577753	1	-0.0362642
RP11-468E2.4	3.50605e-11	1.15377e-06	-0.0362558
HBA2	0.208344	1	-0.0361995
RP11-119B16.2	3.50605e-11	1.15377e-06	-0.0361449
RP11-446N19.1	3.50605e-11	1.15377e-06	-0.0360863
ICT1	7.73491e-05	1	-0.0359172
MORC2-AS1	3.50605e-11	1.15377e-06	-0.0359092
NAPA-AS1	3.50605e-11	1.15377e-06	-0.0357391
RP11-109G23.3	3.89299e-11	1.28111e-06	-0.0357118
TPRG1	7.01738e-05	1	-0.0357062
MYLPF	3.50605e-11	1.15377e-06	-0.035676
TCL1A	1.61388e-09	5.31095e-05	-0.0356373
CTD-3131K8.2	3.50605e-11	1.15377e-06	-0.0355885
C2orf74	1.64279e-05	0.540609	-0.0354985
SLC25A45	3.94725e-08	0.00129896	-0.0352778
TMEM40	4.32576e-06	0.142352	-0.0351239
PINX1	1.29476e-08	0.000426081	-0.035102
MPRIP-AS1	3.50605e-11	1.15377e-06	-0.0350729
ICOS	6.72614e-06	0.221344	-0.034994
TSPAN32	9.31492e-06	0.306535	-0.0348581
RABGEF1	1.27587e-10	4.19864e-06	-0.0347575
C5orf63	2.01309e-10	6.62468e-06	-0.0347261
LDHB	0.590513	1	-0.0346901
RAB33A	3.16767e-08	0.00104242	-0.0346656
PLA2G16	0.0212592	1	-0.0346252
TIPARP-AS1	3.50605e-11	1.15377e-06	-0.0346096
KLHDC2	0.00164806	1	-0.0345908
SYCE1L	5.90372e-11	1.9428e-06	-0.0345762
SPINK2	1.27587e-10	4.19864e-06	-0.0345326
HIST1H2BH	5.60544e-11	1.84464e-06	-0.0345092
MT-CO1	0.558852	1	-0.0344891
ZNF337	3.50605e-11	1.15377e-06	-0.0344322
RP11-500C11.3	3.50605e-11	1.15377e-06	-0.0343111
C4orf27	0.000137231	1	-0.0342099
RP11-126K1.6	3.50605e-11	1.15377e-06	-0.0342087
PPP2R2B	0.000137223	1	-0.0340923
GMNN	0.0046573	1	-0.034015
IL18	0.606647	1	-0.0339603
RP11-629O1.2	2.01309e-10	6.62468e-06	-0.0339425
C1orf167	3.69457e-11	1.21581e-06	-0.0338321
AC010287.1	3.50605e-11	1.15377e-06	-0.0338275
H3F3C	3.50605e-11	1.15377e-06	-0.0337472
HES4	0.730444	1	-0.0337414
SLC16A1-AS1	4.50115e-08	0.00148124	-0.0337363
CCDC189	3.50605e-11	1.15377e-06	-0.0336815
GIMAP5	1.84342e-07	0.00606633	-0.0336508
LINC00649	1.38359e-06	0.0455312	-0.033591
PTCD1	3.89299e-11	1.28111e-06	-0.0335418
SDAD1	0.0012611	1	-0.0334625
MT1H	1.81738e-10	5.98063e-06	-0.0334037
CDKN2A	9.72935e-07	0.0320173	-0.0333566
FAM3B	0.000199066	1	-0.0331235
CORO7	4.65869e-06	0.153308	-0.0330999
KIR3DL2	1.48591e-09	4.88983e-05	-0.0330861
FLJ20021	1.09479e-10	3.60272e-06	-0.0329709
MAD2L2	0.0208278	1	-0.0326412
SPIB	0.00040873	1	-0.0326218
CTA-384D8.34	3.50605e-11	1.15377e-06	-0.0326061
SUPT3H	1.28401e-05	0.422541	-0.0325279
PSMG1	0.0119916	1	-0.0325223
SCGB3A1	0.0199879	1	-0.0324407
OGFOD2	3.39454e-09	0.000111707	-0.0324206
FGGY	1.47866e-05	0.486597	-0.0323052
GPR18	0.000100026	1	-0.0322996
KIR2DL3	8.71965e-09	0.000286946	-0.0322945
ERCC1	0.000132993	1	-0.0322202
CYSTM1	0.0390807	1	-0.0322135
TSTD3	3.50605e-11	1.15377e-06	-0.0321402
RP5-1042K10.10	3.50605e-11	1.15377e-06	-0.0321156
AC023590.1	3.50605e-11	1.15377e-06	-0.0319976
UBL7-AS1	5.72762e-10	1.88484e-05	-0.0319942
DBF4	0.00960274	1	-0.0319807
EPHA1-AS1	3.69457e-11	1.21581e-06	-0.0319522
CTA-293F17.1	3.89299e-11	1.28111e-06	-0.0319001
RBAK-RBAKDN	2.81133e-09	9.25151e-05	-0.0318677
AKR7A2	0.0342147	1	-0.0317298
LAIR2	1.92288e-09	6.32783e-05	-0.0314592
DPH3	0.673056	1	-0.0313764
ETV2	3.50605e-11	1.15377e-06	-0.0313596
DGCR6	3.50605e-11	1.15377e-06	-0.0312867
RP11-763B22.4	5.90372e-11	1.9428e-06	-0.0312554
[truncated: 30,909 more rows]
