# Supplementary material for: scRNA-seq assessment of the human lung, spleen, and esophagus tissue stability after cold preservation
Source: Genome Biol. 2019 Dec 31;21:1. doi: 10.1186/s13059-019-1906-x (PMC6937944; doi:10.1186/s13059-019-1906-x)
Supplement: Supplementary file 6 — Additional file 6: Table S5. Changes in cell-type proportions between time points and donors. [file 13059_2019_1906_MOESM6_ESM.xls]

## Sheet: TIME.t.test.celltype.proportion
	tissue	p.value.0.vs.72	fold.change.0.vs.72	p.value.0.vs.72.adjust	p.value.0.vs.24	fold.change.0.vs.24	p.value.0.vs.24.adjust	p.value.24.vs.72	fold.change.24.vs.72	p.value.24.vs.72.adjust	p.value.0.12.vs.24.72	fold.change.0.12.vs.24.72	p.value.0.12.vs.24.72.adjust	p.value.0.12.24.vs.72	fold.change.0.12.24.vs.72	p.value.0.12.24.vs.72.adjust
T_CD4	lung	0.0171194	4.50766	0.609461	0.21212	1.52306	0.996309	0.029949	2.95961	0.735301	0.00319032	2.35427	0.138849	0.000211764	4.05335	0.00762351
T_CD8_CytT	lung	0.0478447	5.91759	0.609461	0.856309	1.09256	0.996309	0.0933416	5.41627	0.735301	0.0585018	2.02714	0.453671	0.00014288	6.1151	0.00762351
T_CD4_conv	spleen	0.0398267	1.99495	0.609461	0.175351	1.43254	0.996309	0.176464	1.3926	0.735301	0.00385693	1.68457	0.138849	0.00382797	1.81111	0.0653936
T_CD4_reg	spleen	0.00635523	2.44083	0.457577	0.55118	1.16177	0.996309	0.0816786	2.10095	0.735301	0.0978278	1.52092	0.469574	0.00338569	2.21822	0.0653936
T_CD8_activated	spleen	0.0633573	2.10005	0.609461	0.944972	1.01789	0.996309	0.0222442	2.06314	0.735301	0.22917	1.32075	0.644922	0.00544947	1.97862	0.0653936
T_CD8_CTL	spleen	0.0869595	2.3453	0.609461	0.676324	0.834836	0.996309	0.128571	2.8093	0.735301	0.228645	1.48364	0.644922	0.00457735	2.71457	0.0653936
T_cells_Dividing	lung	0.101577	5.95268	0.609461	0.210409	2.48553	0.996309	0.157672	2.39494	0.735301	0.0609773	2.96025	0.453671	0.0123126	4.08565	0.115262
T_CD8_MAIT	spleen	0.159068	3.52193	0.682387	0.815662	1.1606	0.996309	0.239751	3.03457	0.735301	0.231587	1.77505	0.644922	0.0128069	3.28142	0.115262
DC_plasmacytoid1	spleen	0.171285	2.1945	0.682387	0.757001	0.859739	0.996309	0.178789	2.55251	0.735301	0.235572	1.6858	0.644922	0.0256865	2.76429	0.205492
Plasma_cells	lung	0.0990279	1.67516	0.609461	0.966781	0.985688	0.996309	0.228153	1.69949	0.735301	0.28265	1.48973	0.678361	0.0435283	1.89958	0.313403
B_mantle	spleen	0.0876826	0.624746	0.609461	0.6651	0.900491	0.996309	0.187337	0.693783	0.735301	0.0693109	0.686275	0.453671	0.0827869	0.621707	0.425761
Platelet	spleen	0.0584242	4.54047	0.609461	0.0513132	5.33039	0.996309	0.817421	0.851808	0.95625	0.0378297	3.25433	0.453671	0.0715027	2.41479	0.425761
DC_1	lung	0.162031	2.80348	0.682387	0.541273	1.32877	0.996309	0.208405	2.10983	0.735301	0.0934008	1.859	0.469574	0.0721594	2.61175	0.425761
NK_dividing	spleen	0.426608	2.00527	0.770524	0.984612	1.0133	0.996309	0.324233	1.97895	0.735301	0.212941	1.8857	0.644922	0.0807317	2.49838	0.425761
NK_FCGR3Apos	spleen	0.208507	1.4307	0.682387	0.718106	0.962899	0.996309	0.159973	1.48582	0.735301	0.141418	1.30592	0.565065	0.118638	1.55873	0.449576
DC_plasmacytoid	lung	0.401077	1.86571	0.759935	0.858064	1.10874	0.996309	0.380286	1.68273	0.735301	0.143524	1.76473	0.565065	0.111614	2.12271	0.449576
T_regulatory	lung	0.371656	2.88552	0.749255	0.975523	1.02979	0.996309	0.42196	2.80206	0.735301	0.413903	1.71749	0.86555	0.113208	3.09967	0.449576
T_CD4_fh	spleen	0.280938	1.767	0.749255	0.704461	0.865996	0.996309	0.0623714	2.04043	0.735301	0.904066	1.03827	0.958957	0.109123	1.66754	0.449576
Macrophage_Dividing	lung	0.468818	2.05349	0.784997	0.560349	0.552848	0.996309	0.317268	3.71438	0.735301	0.945463	1.0499	0.958957	0.112195	2.91752	0.449576
B_cells	lung	0.088437	0.227654	0.609461	0.530705	0.693756	0.996309	0.126978	0.328147	0.735301	0.420753	0.674116	0.86555	0.163857	0.404978	0.589885
B_follicular	spleen	0.198582	0.629303	0.682387	0.5256	0.831586	0.996309	0.428925	0.75675	0.735301	0.0629089	0.624278	0.453671	0.181042	0.613919	0.620715
Macrophage_MARCOpos	lung	0.11924	0.480775	0.660405	0.128988	0.566685	0.996309	0.647538	0.8484	0.847687	0.0275473	0.526432	0.453671	0.222391	0.615768	0.689927
DC_2	lung	0.0909655	0.390648	0.609461	0.271963	0.565091	0.996309	0.409774	0.691301	0.735301	0.149114	0.63305	0.565065	0.219292	0.59104	0.689927
Blood_vessel1	esophagus	0.204644	0.166544	0.682387	0.502399	0.744972	0.996309	0.232936	0.223557	0.735301	0.214214	0.35533	0.644922	0.229976	0.219563	0.689927
T_CD4_naive	spleen	0.235916	0.461432	0.707747	0.270832	0.517186	0.996309	0.826211	0.892198	0.95625	0.0296534	0.345115	0.453671	0.244719	0.489614	0.704791
Alveolar_Type1	lung	0.206366	0.468192	0.682387	0.0848713	0.566222	0.996309	0.665846	0.826869	0.856088	0.058488	0.556355	0.453671	0.344451	0.622007	0.728029
B_CD27pos	esophagus	0.235604	0.0549598	0.707747	0.217679	0.174097	0.996309	0.38328	0.315684	0.735301	0.127612	0.0959217	0.565065	0.281589	0.152248	0.728029
NK_T_CD8_Cytotoxic	esophagus	0.373578	0.281835	0.749255	0.675709	0.629109	0.996309	0.502104	0.44799	0.785902	0.220154	0.289975	0.644922	0.372334	0.293958	0.728029
Ciliated	lung	0.339965	0.300532	0.749255	0.48477	1.47549	0.996309	0.28518	0.203682	0.735301	0.334766	0.425679	0.777521	0.301926	0.237438	0.728029
CD34_progenitor	spleen	0.341231	0.446103	0.749255	0.9114	0.917689	0.996309	0.320782	0.486116	0.735301	0.481774	0.669184	0.881667	0.346493	0.50771	0.728029
Macrophage_MARCOneg	lung	0.428069	0.523247	0.770524	0.746668	1.20069	0.996309	0.353228	0.435788	0.735301	0.474962	0.693219	0.881667	0.374126	0.475561	0.728029
Epi_stratified	esophagus	0.461747	1.12647	0.784997	0.874474	0.978172	0.996309	0.370033	1.15161	0.735301	0.681905	1.04237	0.896901	0.357641	1.13205	0.728029
DC_21	spleen	0.850692	1.07612	0.951757	0.449738	0.681607	0.996309	0.4148	1.57879	0.735301	0.722204	1.14956	0.912258	0.320236	1.48342	0.728029
Unknown	spleen	0.312954	0.40312	0.749255	0.996309	0.993239	0.996309	0.322348	0.405864	0.735301	0.818474	0.866888	0.958957	0.372952	0.571659	0.728029
Epi_dividing	esophagus	0.49093	1.38548	0.785488	0.841357	0.924553	0.996309	0.33272	1.49854	0.735301	0.835833	1.06345	0.958957	0.356951	1.38854	0.728029
T_cell_dividing	spleen	0.686676	1.20366	0.949218	0.433954	0.750815	0.996309	0.10778	1.60314	0.735301	0.887651	0.961618	0.958957	0.323294	1.32904	0.728029
Dendritic_Cells	esophagus	0.814053	0.890232	0.951757	0.362588	1.67609	0.996309	0.183921	0.531136	0.735301	0.932036	0.970641	0.958957	0.338089	0.668284	0.728029
B_Hypermutation	spleen	0.180227	0.208079	0.682387	0.587268	0.462398	0.996309	0.40417	0.449999	0.735301	0.638176	0.727082	0.896901	0.406055	0.520964	0.769367
Blood_vessel	lung	0.360253	0.583872	0.749255	0.295199	0.573113	0.996309	0.966752	1.01877	0.966752	0.068357	0.501444	0.453671	0.429958	0.68923	0.779313
B_CD27neg	esophagus	0.180478	0.0390263	0.682387	0.283672	0.0362037	0.996309	0.943124	1.07796	0.966752	0.090655	0.090444	0.469574	0.443775	0.441262	0.779313
Epi_basal	esophagus	0.374628	0.147958	0.749255	0.937351	0.955294	0.996309	0.378258	0.154882	0.735301	0.572606	0.534562	0.896901	0.434267	0.254397	0.779313
Glands_duct	esophagus	0.391272	0.085263	0.759935	0.218282	0.300069	0.996309	0.498572	0.284145	0.785902	0.454515	0.398571	0.881667	0.486729	0.265876	0.796466
Lymph_vessel1	esophagus	0.362843	0.314349	0.749255	0.767368	0.819323	0.996309	0.416907	0.383669	0.735301	0.662788	0.752031	0.896901	0.476506	0.472065	0.796466
Stroma	esophagus	0.523318	0.456064	0.819106	0.296157	1.84978	0.996309	0.383811	0.24655	0.735301	0.69759	0.737605	0.896901	0.469525	0.384491	0.796466
Epi_suprabasal	esophagus	0.344716	1.44298	0.749255	0.177232	1.52834	0.996309	0.883083	0.944145	0.95625	0.0860647	1.45004	0.469574	0.515974	1.24529	0.825558
Muscle_cells	lung	0.593764	0.71406	0.890645	0.873734	1.08058	0.996309	0.566989	0.660814	0.805262	0.594249	0.804698	0.896901	0.533755	0.66558	0.835443
T_CD41	esophagus	0.483063	0.394057	0.785488	0.440279	0.326705	0.996309	0.871119	1.20616	0.95625	0.250803	0.340833	0.644922	0.710305	0.668974	0.854992
DC_11	spleen	0.966611	1.01909	0.990222	0.388297	1.5389	0.996309	0.324753	0.662219	0.735301	0.278445	1.58947	0.678361	0.711039	1.1541	0.854992
Mono_macro	esophagus	0.732063	0.795015	0.949218	0.764468	0.760111	0.996309	0.952048	1.04592	0.966752	0.40584	0.638195	0.86555	0.638517	0.791579	0.854992
DC_activated	lung	0.32139	0.562283	0.749255	0.412926	0.619512	0.996309	0.859386	0.907623	0.95625	0.489815	0.772995	0.881667	0.633029	0.798124	0.854992
Plasma_IgM	spleen	0.805597	1.25536	0.951757	0.540568	2.03264	0.996309	0.606545	0.617601	0.823985	0.470488	1.91052	0.881667	0.724368	1.30919	0.854992
Monocyte1	spleen	0.837005	1.12769	0.951757	0.864479	0.908629	0.996309	0.719356	1.24108	0.90866	0.675765	1.20277	0.896901	0.584177	1.30577	0.854992
NK	lung	0.777791	0.854942	0.951757	0.981606	1.00901	0.996309	0.774955	0.847305	0.943069	0.691741	0.872711	0.896901	0.716897	0.820805	0.854992
Fibroblast	lung	0.836261	0.872003	0.951757	0.992451	0.994078	0.996309	0.843274	0.877197	0.95625	0.628782	0.811801	0.896901	0.710451	0.803113	0.854992
Glands_mucous	esophagus	0.373608	0.0541167	0.749255	0.276469	0.142164	0.996309	0.560963	0.380665	0.805262	0.764558	0.706615	0.93302	0.607225	0.449987	0.854992
DC_Monocyte_Dividing	lung	0.586239	0.717582	0.890645	0.867414	1.12024	0.996309	0.51755	0.640562	0.789541	0.919163	1.04923	0.958957	0.651561	0.782056	0.854992
T_CD8_gd	spleen	0.617296	0.786562	0.905478	0.591711	1.29681	0.996309	0.292726	0.606534	0.735301	0.880358	1.05487	0.958957	0.574431	0.795013	0.854992
Alveolar_Type2	lung	0.634525	1.44977	0.905478	0.978022	1.01795	0.996309	0.588636	1.4242	0.815035	0.860236	1.08744	0.958957	0.594554	1.35599	0.854992
Mast_cells	lung	0.734117	0.759821	0.949218	0.895269	1.13189	0.996309	0.624858	0.671288	0.833143	0.945638	0.958412	0.958957	0.673672	0.754605	0.854992
Monocyte	lung	0.91223	0.949797	0.951892	0.744484	1.20363	0.996309	0.526361	0.789108	0.789541	0.874417	1.05205	0.958957	0.663484	0.886826	0.854992
Mast_cell	esophagus	0.879103	1.20839	0.951757	0.48405	3.61691	0.996309	0.37307	0.334094	0.735301	0.991317	0.988119	0.991317	0.573488	0.544406	0.854992
DC_activated1	spleen	0.73828	1.22569	0.949218	0.685972	1.28147	0.996309	0.954287	0.956475	0.966752	0.609263	0.765518	0.896901	0.753182	0.809499	0.874662
NK_Dividing	lung	0.903561	1.1152	0.951892	0.960033	1.05279	0.996309	0.96068	1.05928	0.966752	0.675987	1.32617	0.896901	0.774189	1.25613	0.884787
ILC	spleen	0.776007	0.865934	0.951757	0.491108	1.31541	0.996309	0.441683	0.658299	0.739563	0.249292	1.47791	0.644922	0.852867	1.08342	0.894843
Epi_upper	esophagus	0.725052	1.22733	0.949218	0.465525	1.34889	0.996309	0.889844	0.909887	0.95625	0.396933	1.31171	0.86555	0.825953	1.13165	0.894843
B_T_doublet	spleen	0.64138	0.746163	0.905478	0.599776	1.28928	0.996309	0.418309	0.578743	0.735301	0.50477	1.67374	0.886425	0.848011	1.13705	0.894843
Plasmablast	spleen	0.441803	0.649835	0.775849	0.947716	1.03714	0.996309	0.26348	0.626562	0.735301	0.539448	1.55567	0.896901	0.857558	1.10578	0.894843
Macrophage	spleen	0.885663	1.11914	0.951757	0.426573	1.85067	0.996309	0.570394	0.60472	0.805262	0.763461	1.16822	0.93302	0.835308	0.860624	0.894843
T_CD8	esophagus	0.884182	0.883119	0.951757	0.661219	0.674856	0.996309	0.785891	1.3086	0.943069	0.895566	0.928013	0.958957	0.847398	1.15499	0.894843
NK_CD160pos	spleen	0.978524	0.979188	0.990222	0.428414	1.75642	0.996309	0.495057	0.55749	0.785902	0.550795	1.32976	0.896901	0.905321	0.92231	0.931187
Plasma_IgG	spleen	0.870003	0.870936	0.951757	0.593148	1.78985	0.996309	0.422712	0.486596	0.735301	0.599749	1.53643	0.896901	0.984571	0.98606	0.998439
Lymph_vessel	lung	0.990222	1.00584	0.990222	0.747192	0.826917	0.996309	0.732936	1.21638	0.909852	0.562589	0.793813	0.896901	0.999879	0.999939	0.999879

## Sheet: DONOR.anova.celltype proportion
	tissue	p.value	p.value.adj
Mast_cells	lung	1.25524e-08	8.34686e-07
NK_Dividing	lung	2.31857e-08	8.34686e-07
NK_CD160pos	spleen	2.16288e-07	5.19091e-06
Monocyte1	spleen	1.80063e-05	0.000324114
Fibroblast	lung	3.94347e-05	0.00056786
T_regulatory	lung	7.38014e-05	0.000885616
Epi_dividing	esophagus	0.000159615	0.00164176
Alveolar_Type2	lung	0.000390881	0.00281435
DC_activated	lung	0.000348618	0.00281435
DC_Monocyte_Dividing	lung	0.000384357	0.00281435
CD34_progenitor	spleen	0.000560993	0.00367195
Mast_cell	esophagus	0.000902518	0.00541511
NK	lung	0.00108032	0.00598329
B_Hypermutation	spleen	0.00168763	0.0081006
T_CD8_gd	spleen	0.00168114	0.0081006
Epi_stratified	esophagus	0.0024945	0.0105649
Plasma_IgG	spleen	0.00248742	0.0105649
Plasma_IgM	spleen	0.00285455	0.0114182
DC_21	spleen	0.00340118	0.0128887
Lymph_vessel	lung	0.00394077	0.0141868
NK_dividing	spleen	0.00441227	0.0151278
ILC	spleen	0.00506553	0.0165781
Alveolar_Type1	lung	0.00658837	0.0189745
Monocyte	lung	0.00641928	0.0189745
T_CD8_MAIT	spleen	0.00620794	0.0189745
Blood_vessel	lung	0.0079524	0.022022
DC_1	lung	0.00958059	0.0250148
Macrophage	spleen	0.00984373	0.0250148
T_CD8_CTL	spleen	0.0100754	0.0250148
Macrophage_MARCOpos	lung	0.0208509	0.0500421
DC_activated1	spleen	0.0232194	0.0539289
B_mantle	spleen	0.031055	0.0698737
DC_2	lung	0.0494863	0.10797
DC_plasmacytoid	lung	0.051923	0.109955
DC_11	spleen	0.0544881	0.11209
T_cell_dividing	spleen	0.0640477	0.128095
Dendritic_Cells	esophagus	0.0723307	0.140752
Macrophage_Dividing	lung	0.0827589	0.148966
Macrophage_MARCOneg	lung	0.0789134	0.148966
Plasmablast	spleen	0.0817873	0.148966
Ciliated	lung	0.131118	0.225112
NK_FCGR3Apos	spleen	0.131315	0.225112
B_T_doublet	spleen	0.134539	0.225275
Stroma	esophagus	0.154531	0.252869
T_CD8	esophagus	0.162265	0.256206
Unknown	spleen	0.163687	0.256206
Epi_upper	esophagus	0.182808	0.274212
DC_plasmacytoid1	spleen	0.181081	0.274212
Mono_macro	esophagus	0.190765	0.280308
B_cells	lung	0.205886	0.296476
Glands_duct	esophagus	0.230201	0.324989
T_CD8_CytT	lung	0.240421	0.33289
T_CD8_activated	spleen	0.272575	0.37029
Plasma_cells	lung	0.277769	0.370358
T_cells_Dividing	lung	0.327997	0.421711
T_CD41	esophagus	0.326249	0.421711
T_CD4	lung	0.355871	0.449522
B_CD27neg	esophagus	0.374641	0.465072
B_CD27pos	esophagus	0.3967	0.484109
Muscle_cells	lung	0.430074	0.507628
Lymph_vessel1	esophagus	0.426552	0.507628
Epi_basal	esophagus	0.452795	0.525826
NK_T_CD8_Cytotoxic	esophagus	0.466708	0.52725
T_CD4_naive	spleen	0.468667	0.52725
Blood_vessel1	esophagus	0.484779	0.536986
Epi_suprabasal	esophagus	0.54666	0.596357
Glands_mucous	esophagus	0.601107	0.645965
T_CD4_conv	spleen	0.629458	0.666485
T_CD4_fh	spleen	0.665479	0.694413
B_follicular	spleen	0.728411	0.749223
T_CD4_reg	spleen	0.81635	0.827848
Platelet	spleen	0.872156	0.872156
