# Supplementary material for: scRNA-seq assessment of the human lung, spleen, and esophagus tissue stability after cold preservation
Source: Genome Biol. 2019 Dec 31;21:1. doi: 10.1186/s13059-019-1906-x (PMC6937944; doi:10.1186/s13059-019-1906-x)
Supplement: Supplementary file 8 — Additional file 8: Table S7. Explained variability by time in different cell types. [file 13059_2019_1906_MOESM8_ESM.xls]

## Sheet: Lung Clinic vs other
Clinic vs 0h	pvals	p_vals.BH.adjusted	median_log2_foldchange			Clinic vs 12h	pvals	p_vals.BH.adjusted	median_log2_foldchange			Clinic vs 24h	pvals	p_vals.BH.adjusted	median_log2_foldchange			Clinic vs 72h	pvals	p_vals.BH.adjusted	median_log2_foldchange
LAP3	0.0277078	0.610052	-0.0428799			GRM6	1	1	-5.89667e-05			GRM6	0.0431144	0.354995	0.00181897			GRM6	0.0678892	0.361483	0.00209815
FKBP4	0.0277078	0.610052	-0.0662009			METTL17	1	1	-0.00417986			METTL17	0.0431144	0.354995	0.041184			METTL17	0.0678892	0.361483	0.0354866
LIG3	0.0277078	0.610052	-0.0264528			RP11-307C12.11	1	1	0.000968663			RP11-307C12.11	0.0431144	0.354995	0.00196896			RP11-307C12.11	0.0678892	0.361483	0.00290748
YBX2	0.0277078	0.610052	0.00244486			IGSF9	0.715001	0.796423	0.00499715			IGSF9	0.0431144	0.354995	0.085017			IGSF9	0.0678892	0.361483	0.0707233
RALA	0.0277078	0.610052	-0.132374			STX1A	0.715001	0.796423	0.000606908			STX1A	0.0431144	0.354995	0.0172262			STX1A	0.0678892	0.361483	0.013212
KDM7A	0.0277078	0.610052	-0.0689818			CORO2A	0.715001	0.796423	0.0941099			CORO2A	0.0431144	0.354995	0.0750521			CORO2A	0.0678892	0.361483	0.0537717
CCL26	0.0277078	0.610052	0.00163042			ST3GAL4	0.715001	0.796423	-0.0927024			ST3GAL4	0.0431144	0.354995	-0.1314			ST3GAL4	0.0678892	0.361483	-0.145084
ELAC2	0.0277078	0.610052	-0.0306988			TEK	0.715001	0.796423	-0.0717038			TEK	0.0431144	0.354995	-0.359956			TEK	0.0678892	0.361483	-0.0965572
CCDC124	0.0277078	0.610052	-0.0604564			BCL2L2	0.715001	0.796423	-0.0599739			BCL2L2	0.0431144	0.354995	-0.0940805			BCL2L2	0.0678892	0.361483	-0.121404
TSR3	0.0277078	0.610052	-0.0909854			WDFY2	0.715001	0.796423	0.0419886			WDFY2	0.0431144	0.354995	0.0526868			WDFY2	0.0678892	0.361483	0.0565452
TRAF3IP3	0.0277078	0.610052	-0.00601126			CTSB	0.715001	0.796423	-0.0147542			CTSB	0.0431144	0.354995	0.181727			CTSB	0.0678892	0.361483	0.204285
METTL13	0.0277078	0.610052	-0.0274892			ZCCHC18	0.715001	0.796423	-0.0014592			ZCCHC18	0.0431144	0.354995	-0.000596767			ZCCHC18	0.0678892	0.361483	-0.00135689
CD9	0.0277078	0.610052	0.185391			SETMAR	0.715001	0.796423	-0.000147572			SETMAR	0.0431144	0.354995	-0.0252013			SETMAR	0.0678892	0.361483	-0.00636975
SLC6A13	0.0277078	0.610052	0.0100239			DES	0.715001	0.796423	-0.317463			DES	0.0431144	0.354995	-0.371254			DES	0.0678892	0.361483	-0.631836
LARS2	0.0277078	0.610052	-0.0350753			ADARB2	0.715001	0.796423	-0.00875523			ADARB2	0.0431144	0.354995	-0.0203892			ADARB2	0.0678892	0.361483	-0.00796108
ERCC1	0.0277078	0.610052	-0.0414526			OGDHL	0.715001	0.796423	0.00226921			OGDHL	0.0431144	0.354995	0.00181119			OGDHL	0.0678892	0.361483	0.00167556
CD22	0.0277078	0.610052	0.0370446			BCO2	0.715001	0.796423	0.0163048			BCO2	0.0431144	0.354995	0.0310907			BCO2	0.0678892	0.361483	0.0363182
PSMC4	0.0277078	0.610052	-0.0407301			FAM201A	0.715001	0.796423	0.0137652			FAM201A	0.0431144	0.354995	0.00760687			FAM201A	0.0678892	0.361483	0.0139572
RWDD2A	0.0277078	0.610052	0.0138985			FGD5-AS1	0.715001	0.796423	-0.0575329			FGD5-AS1	0.0431144	0.354995	-0.143883			FGD5-AS1	0.0678892	0.361483	-0.0843906
POLR3B	0.0277078	0.610052	-0.0332024			SCAMP4	0.715001	0.796423	0.0664815			SCAMP4	0.0431144	0.354995	0.0954001			SCAMP4	0.0678892	0.361483	0.112887
POLA2	0.0277078	0.610052	-0.0295597			DICER1-AS1	0.715001	0.796423	0.0113143			DICER1-AS1	0.0431144	0.354995	0.00348947			DICER1-AS1	0.0678892	0.361483	0.00610345
MTMR11	0.0277078	0.610052	0.0202971			FER1L5	0.715001	0.796423	0.000884445			FER1L5	0.0431144	0.354995	0.00206156			FER1L5	0.0678892	0.361483	0.00271865
NUDCD3	0.0277078	0.610052	-0.0319372			RP11-104N10.1	0.715001	0.796423	-2.23947e-06			RP11-104N10.1	0.0431144	0.354995	0.000951995			RP11-104N10.1	0.0678892	0.361483	0.00214346
MARCO	0.0277078	0.610052	0.401138			MED24	0.465209	0.707276	-0.0519107			MED24	0.0431144	0.354995	0.0536689			MED24	0.0678892	0.361483	0.0627196
CD74	0.0277078	0.610052	0.276706			ARHGAP6	0.465209	0.707276	-0.0297959			ARHGAP6	0.0431144	0.354995	-0.184894			ARHGAP6	0.0678892	0.361483	-0.0774855
NDUFS1	0.0277078	0.610052	-0.0765987			WFDC1	0.465209	0.707276	0.0503056			WFDC1	0.0431144	0.354995	-0.0756099			WFDC1	0.0678892	0.361483	-0.0323759
PLEKHO1	0.0277078	0.610052	-0.069299			GMNN	0.465209	0.707276	-0.0398856			GMNN	0.0431144	0.354995	0.00833009			GMNN	0.0678892	0.361483	0.00989496
GCLM	0.0277078	0.610052	-0.113806			EPM2A	0.465209	0.707276	0.00505247			EPM2A	0.0431144	0.354995	-0.0121564			EPM2A	0.0678892	0.361483	-0.0121261
NR1H3	0.0277078	0.610052	0.0497407			SARDH	0.465209	0.707276	-0.00939231			SARDH	0.0431144	0.354995	-0.0271719			SARDH	0.0678892	0.361483	-0.0219576
AGPAT4	0.0277078	0.610052	0.0231872			GFPT2	0.465209	0.707276	-0.0795182			GFPT2	0.0431144	0.354995	0.18231			GFPT2	0.0678892	0.361483	0.147056
MIPEP	0.0277078	0.610052	-0.073764			ERAL1	0.465209	0.707276	-0.0153203			ERAL1	0.0431144	0.354995	0.0307801			ERAL1	0.0678892	0.361483	0.0421703
TBPL1	0.0277078	0.610052	-0.0210789			CREBZF	0.465209	0.707276	0.0513555			CREBZF	0.0431144	0.354995	0.0953353			CREBZF	0.0678892	0.361483	0.080137
GRN	0.0277078	0.610052	0.424332			SOGA1	0.465209	0.707276	-0.0278309			SOGA1	0.0431144	0.354995	-0.126396			SOGA1	0.0678892	0.361483	-0.0119474
LRRC7	0.0277078	0.610052	0.00138551			TSPAN33	0.465209	0.707276	-0.0160762			TSPAN33	0.0431144	0.354995	-0.0629044			TSPAN33	0.0678892	0.361483	-0.0208671
ATP6V0A1	0.0277078	0.610052	0.0830279			SLC25A44	0.465209	0.707276	0.0170517			SLC25A44	0.0431144	0.354995	0.021932			SLC25A44	0.0678892	0.361483	0.0384603
AGA	0.0277078	0.610052	0.0239498			DCTN2	0.465209	0.707276	-0.0336704			DCTN2	0.0431144	0.354995	-0.0772614			DCTN2	0.0678892	0.361483	-0.073861
SPDL1	0.0277078	0.610052	-0.0199066			CARD9	0.465209	0.707276	0.00678301			CARD9	0.0431144	0.354995	0.0100912			CARD9	0.0678892	0.361483	0.0185485
CTNNA1	0.0277078	0.610052	-0.058293			LINC01119	0.465209	0.707276	0.00087975			LINC01119	0.0431144	0.354995	0.00327513			LINC01119	0.0678892	0.361483	0.00324158
PHKA2	0.0277078	0.610052	0.0136833			AF011889.5	0.465209	0.707276	0.0019785			AF011889.5	0.0431144	0.354995	0.00397619			AF011889.5	0.0678892	0.361483	0.00395873
ARHGAP6	0.0277078	0.610052	-0.0697988			RP5-1112D6.8	0.465209	0.707276	0.00113129			RP5-1112D6.8	0.0431144	0.354995	0.00254395			RP5-1112D6.8	0.0678892	0.361483	0.00399567
USP28	0.0277078	0.610052	-0.0155339			PRNCR1	0.465209	0.707276	0.000847887			PRNCR1	0.0431144	0.354995	0.00194023			PRNCR1	0.0678892	0.361483	0.00129532
SNX29	0.0277078	0.610052	-0.0472354			DSG2	0.273322	0.641987	0.205965			DSG2	0.0431144	0.354995	0.171753			DSG2	0.0678892	0.361483	0.203315
ERCC8	0.0277078	0.610052	-0.0159773			MZF1	0.273322	0.641987	0.0865849			MZF1	0.0431144	0.354995	0.105908			MZF1	0.0678892	0.361483	0.0859721
ADAMTS6	0.0277078	0.610052	0.00910804			LRP5L	0.273322	0.641987	0.0156694			LRP5L	0.0431144	0.354995	0.0150585			LRP5L	0.0678892	0.361483	0.00919586
LETMD1	0.0277078	0.610052	0.0667766			IL13RA1	0.273322	0.641987	-0.0749488			IL13RA1	0.0431144	0.354995	-0.131997			IL13RA1	0.0678892	0.361483	-0.0257267
PTGER3	0.0277078	0.610052	0.0578887			SBF2	0.273322	0.641987	-0.0483905			SBF2	0.0431144	0.354995	-0.095848			SBF2	0.0678892	0.361483	-0.0445891
HEBP2	0.0277078	0.610052	-0.0625992			ABCC12	0.273322	0.641987	0.000272347			ABCC12	0.0431144	0.354995	0.000879485			ABCC12	0.0678892	0.361483	0.000657618
MPHOSPH9	0.0277078	0.610052	-0.0155525			CGN	0.273322	0.641987	0.315342			CGN	0.0431144	0.354995	0.276098			CGN	0.0678892	0.361483	0.220827
USE1	0.0277078	0.610052	-0.0222121			ANKRD61	0.273322	0.641987	-0.00101032			ANKRD61	0.0431144	0.354995	0.000854524			ANKRD61	0.0678892	0.361483	0.00168174
MCF2L2	0.0277078	0.610052	0.00454941			RGL4	0.273322	0.641987	0.0304103			RGL4	0.0431144	0.354995	0.0198994			RGL4	0.0678892	0.361483	0.0417117
THRAP3	0.0277078	0.610052	-0.0543821			GBP4	0.273322	0.641987	-0.171906			GBP4	0.0431144	0.354995	-0.488967			GBP4	0.0678892	0.361483	-0.117663
PITHD1	0.0277078	0.610052	-0.0304377			PAM16	0.273322	0.641987	0.0096202			PAM16	0.0431144	0.354995	0.0108186			PAM16	0.0678892	0.361483	0.00857027
ATP2B4	0.0277078	0.610052	-0.11614			ZNF436-AS1	0.273322	0.641987	0.00526791			ZNF436-AS1	0.0431144	0.354995	0.00499954			ZNF436-AS1	0.0678892	0.361483	0.00547726
CTDP1	0.0277078	0.610052	-0.0353056			CTD-2525I3.2	0.273322	0.641987	0.00023458			CTD-2525I3.2	0.0431144	0.354995	0.000383581			CTD-2525I3.2	0.0678892	0.361483	0.000715428
NCKAP1	0.0277078	0.610052	-0.0918351			FAM184B	0.144127	0.565704	0.00351152			FAM184B	0.0431144	0.354995	0.0033346			FAM184B	0.0678892	0.361483	0.00199386
HIPK2	0.0277078	0.610052	-0.174438			PARD6B	0.144127	0.565704	0.113522			PARD6B	0.0431144	0.354995	0.044353			PARD6B	0.0678892	0.361483	0.06689
POU1F1	0.0277078	0.610052	0.00116665			NOTCH2	0.144127	0.565704	-0.139543			NOTCH2	0.0431144	0.354995	-0.207222			NOTCH2	0.0678892	0.361483	-0.184896
TAF11	0.0277078	0.610052	-0.0205364			TACO1	0.144127	0.565704	-0.0536087			TACO1	0.0431144	0.354995	-0.0236171			TACO1	0.0678892	0.361483	-0.0311362
PDE4A	0.0277078	0.610052	0.0421931			SLC16A5	0.144127	0.565704	0.12342			SLC16A5	0.0431144	0.354995	0.0653853			SLC16A5	0.0678892	0.361483	0.0647961
SLC9A3	0.0277078	0.610052	0.00947963			RIC8A	0.144127	0.565704	-0.0578699			RIC8A	0.0431144	0.354995	-0.0374682			RIC8A	0.0678892	0.361483	-0.0530032
GOLGA5	0.0277078	0.610052	-0.0292206			FAM110C	0.144127	0.565704	0.0524546			FAM110C	0.0431144	0.354995	0.0375043			FAM110C	0.0678892	0.361483	0.0833426
MTFR1	0.0277078	0.610052	-0.039358			MIRLET7BHG	0.144127	0.565704	0.011166			MIRLET7BHG	0.0431144	0.354995	0.0270429			MIRLET7BHG	0.0678892	0.361483	0.0316875
STOML1	0.0277078	0.610052	-0.0347658			ZNF99	0.144127	0.565704	-0.000620145			ZNF99	0.0431144	0.354995	-0.0013213			ZNF99	0.0678892	0.361483	-0.00164608
METTL22	0.0277078	0.610052	-0.00527889			HMSD	0.144127	0.565704	0.00229621			HMSD	0.0431144	0.354995	0.00264936			HMSD	0.0678892	0.361483	0.00277181
RRP15	0.0277078	0.610052	-0.025613			RP11-415J8.3	0.144127	0.565704	0.0045616			RP11-415J8.3	0.0431144	0.354995	0.00481003			RP11-415J8.3	0.0678892	0.361483	0.00845746
SRBD1	0.0277078	0.610052	-0.0121924			AL133245.2	0.144127	0.565704	0.000467655			AL133245.2	0.0431144	0.354995	0.00074092			AL133245.2	0.0678892	0.361483	0.000839582
NEDD4	0.0277078	0.610052	-0.0477739			RAPGEF3	0.0678892	0.51351	0.107917			RAPGEF3	0.0431144	0.354995	0.165728			RAPGEF3	0.0678892	0.361483	0.0717268
UFD1L	0.0277078	0.610052	-0.0212154			SIGLEC1	0.0678892	0.51351	0.122094			SIGLEC1	0.0431144	0.354995	0.15042			SIGLEC1	0.0678892	0.361483	0.195732
PHRF1	0.0277078	0.610052	-0.038056			SNRPD3	0.0678892	0.51351	-0.112593			SNRPD3	0.0431144	0.354995	-0.0451666			SNRPD3	0.0678892	0.361483	-0.0215728
DAPP1	0.0277078	0.610052	-0.00726876			EEF1A2	0.0678892	0.51351	0.00345495			EEF1A2	0.0431144	0.354995	0.0116299			EEF1A2	0.0678892	0.361483	0.00892815
WIPI1	0.0277078	0.610052	-0.05778			FBXO24	0.0678892	0.51351	0.00106615			FBXO24	0.0431144	0.354995	0.00239624			FBXO24	0.0678892	0.361483	0.00265529
ATP6AP1	0.0277078	0.610052	0.0841125			GPCPD1	0.0678892	0.51351	0.140439			GPCPD1	0.0431144	0.354995	0.147607			GPCPD1	0.0678892	0.361483	0.180634
MYO3B	0.0277078	0.610052	0.00153651			KCNC3	0.0678892	0.51351	0.0300018			KCNC3	0.0431144	0.354995	0.0330695			KCNC3	0.0678892	0.361483	0.0299061
PDCD2	0.0277078	0.610052	-0.0394483			MYBBP1A	0.0678892	0.51351	-0.0825129			MYBBP1A	0.0431144	0.354995	0.0568992			MYBBP1A	0.0678892	0.361483	0.0661185
SCARB1	0.0277078	0.610052	0.139027			FLCN	0.0678892	0.51351	0.0605653			FLCN	0.0431144	0.354995	0.0484344			FLCN	0.0678892	0.361483	0.0479399
ATP2A3	0.0277078	0.610052	-0.156753			FABP4	0.0678892	0.51351	0.390101			FABP4	0.0431144	0.354995	0.252383			FABP4	0.0678892	0.361483	0.227948
CA12	0.0277078	0.610052	0.094612			LONRF2	0.0678892	0.51351	0.0543741			LONRF2	0.0431144	0.354995	0.0614478			LONRF2	0.0678892	0.361483	0.0409677
HACD3	0.0277078	0.610052	0.0368573			OLR1	0.0678892	0.51351	0.415657			OLR1	0.0431144	0.354995	0.229347			OLR1	0.0678892	0.361483	0.261633
TIPIN	0.0277078	0.610052	-0.00982584			PJA1	0.0678892	0.51351	-0.0437871			PJA1	0.0431144	0.354995	-0.0452915			PJA1	0.0678892	0.361483	-0.0346928
NUP37	0.0277078	0.610052	-0.0158599			HCAR2	0.0678892	0.51351	0.070195			HCAR2	0.0431144	0.354995	0.0415518			HCAR2	0.0678892	0.361483	0.0589247
SEMA3A	0.0277078	0.610052	-0.0585541			GALNT9	0.0678892	0.51351	0.0339027			GALNT9	0.0431144	0.354995	0.0678466			GALNT9	0.0678892	0.361483	0.0614252
KIFAP3	0.0277078	0.610052	-0.0509613			C1orf132	0.0678892	0.51351	0.0168189			C1orf132	0.0431144	0.354995	0.0348533			C1orf132	0.0678892	0.361483	0.0323507
FMO4	0.0277078	0.610052	0.0175831			HAUS7	0.0678892	0.51351	0.00391019			HAUS7	0.0431144	0.354995	0.0049361			HAUS7	0.0678892	0.361483	0.00505609
SPAG5	0.0277078	0.610052	0.0114449			SH3BP5-AS1	0.0678892	0.51351	0.0235988			SH3BP5-AS1	0.0431144	0.354995	0.03213			SH3BP5-AS1	0.0678892	0.361483	0.032149
GPATCH1	0.0277078	0.610052	-0.00765149			AC017074.2	0.0678892	0.51351	-0.0021763			AC017074.2	0.0431144	0.354995	-0.000810386			AC017074.2	0.0678892	0.361483	-0.000968036
RAP1GAP	0.0277078	0.610052	0.109742			CTC-490G23.2	0.0678892	0.51351	-0.00281295			CTC-490G23.2	0.0431144	0.354995	-0.0012952			CTC-490G23.2	0.0678892	0.361483	-0.000561143
CAPN6	0.0277078	0.610052	0.0067978			RP11-164O23.7	0.0678892	0.51351	0.000590233			RP11-164O23.7	0.0431144	0.354995	0.000943863			RP11-164O23.7	0.0678892	0.361483	0.000957152
NAALAD2	0.0277078	0.610052	0.0104613			RP11-598F7.3	0.0678892	0.51351	0.0238969			RP11-598F7.3	0.0431144	0.354995	0.0106857			RP11-598F7.3	0.0678892	0.361483	0.0105399
CST7	0.0277078	0.610052	-0.0604203			FAM157C	0.0678892	0.51351	-0.00171707			FAM157C	0.0431144	0.354995	-0.0011404			FAM157C	0.0678892	0.361483	0.00131062
PIK3C3	0.0277078	0.610052	-0.00804032			RP11-15K2.2	0.0678892	0.51351	0.000441173			RP11-15K2.2	0.0431144	0.354995	0.000439809			RP11-15K2.2	0.0678892	0.361483	0.000463919
VDAC3	0.0277078	0.610052	-0.0514829			RP11-477N3.1	0.0678892	0.51351	0.00478707			RP11-477N3.1	0.0431144	0.354995	0.00502049			RP11-477N3.1	0.0678892	0.361483	0.00335059
XRCC5	0.0277078	0.610052	-0.10581			RP11-554I8.2	0.59298	0.796423	6.26245e-05			RP11-554I8.2	0.0678892	0.366194	0.00152929			RP11-554I8.2	0.0678892	0.361483	0.00190363
RAPGEF3	0.0277078	0.610052	0.134868			AC091180.1	0.285049	0.641987	0.000884938			AC091180.1	0.0678892	0.366194	0.000678473			AC091180.1	0.0678892	0.361483	0.000825999
DDX1	0.0277078	0.610052	-0.100599			LTBP1	1	1	-0.0477857			LTBP1	0.0796158	0.366194	-0.23218			LTBP1	0.0678892	0.361483	-0.26314
PTPRH	0.0277078	0.610052	0.00362818			GOSR1	1	1	0.000489635			GOSR1	0.0796158	0.366194	-0.0053647			GOSR1	0.0678892	0.361483	0.0275574
KCNN2	0.0277078	0.610052	-0.0144851			FCRL5	1	1	-0.0142781			FCRL5	0.0796158	0.366194	0.0289936			FCRL5	0.0678892	0.361483	0.0439283
PKP1	0.0277078	0.610052	-0.0713646			CCBE1	1	1	0.0651418			CCBE1	0.0796158	0.366194	-0.165567			CCBE1	0.0678892	0.361483	-0.162495
IL12RB2	0.0277078	0.610052	-0.00468458			CHURC1	1	1	-0.0108695			CHURC1	0.0796158	0.366194	-0.0582295			CHURC1	0.0678892	0.361483	-0.0684557
MRPL22	0.0277078	0.610052	-0.0331434			MAP3K13	0.715001	0.796423	-0.0249453			MAP3K13	0.0796158	0.366194	0.0576121			MAP3K13	0.0678892	0.361483	0.0397473
XPO1	0.0277078	0.610052	-0.062315			RFX2	0.715001	0.796423	0.197721			RFX2	0.0796158	0.366194	0.246185			RFX2	0.0678892	0.361483	0.132514
LYRM2	0.0277078	0.610052	-0.0215757			SLC25A14	0.715001	0.796423	0.0156327			SLC25A14	0.0796158	0.366194	0.00468402			SLC25A14	0.0678892	0.361483	0.0140816
PDS5B	0.0277078	0.610052	-0.0378721			NFE2L2	0.715001	0.796423	0.0340061			NFE2L2	0.0796158	0.366194	0.0625849			NFE2L2	0.0678892	0.361483	0.0371336
CD82	0.0277078	0.610052	-0.276806			AUH	0.715001	0.796423	-0.000961824			AUH	0.0796158	0.366194	-0.0236528			AUH	0.0678892	0.361483	-0.0274836
MAP3K4	0.0277078	0.610052	-0.0223836			RPL26	0.715001	0.796423	-0.000372701			RPL26	0.0796158	0.366194	0.00972907			RPL26	0.0678892	0.361483	0.0106223
WNT11	0.0277078	0.610052	0.0101539			GRIK2	0.715001	0.796423	0.00233674			GRIK2	0.0796158	0.366194	0.00252325			GRIK2	0.0678892	0.361483	0.00400396
HUWE1	0.0277078	0.610052	-0.196458			CIB1	0.715001	0.796423	-0.00438433			CIB1	0.0796158	0.366194	0.0979995			CIB1	0.0678892	0.361483	0.139826
ZW10	0.0277078	0.610052	-0.0299437			PCGF3	0.715001	0.796423	0.0139608			PCGF3	0.0796158	0.366194	0.059265			PCGF3	0.0678892	0.361483	0.0583078
HSD17B14	0.0277078	0.610052	0.0492315			LAMA2	0.715001	0.796423	-0.0480461			LAMA2	0.0796158	0.366194	-0.43689			LAMA2	0.0678892	0.361483	-0.409261
SF3B2	0.0277078	0.610052	-0.112793			RP11-439A17.9	0.715001	0.796423	-0.000393895			RP11-439A17.9	0.0796158	0.366194	0.00124884			RP11-439A17.9	0.0678892	0.361483	0.0021892
CASS4	0.0277078	0.610052	-0.0451276			NPIPB11	0.715001	0.796423	0.000955352			NPIPB11	0.0796158	0.366194	0.00256477			NPIPB11	0.0678892	0.361483	0.00289184
PIR	0.0277078	0.610052	-0.0343919			MIR100HG	0.715001	0.796423	-0.00449375			MIR100HG	0.0796158	0.366194	-0.00447346			MIR100HG	0.0678892	0.361483	-0.00379716
CNOT3	0.0277078	0.610052	-0.0169338			RP11-482M8.1	0.715001	0.796423	-0.000853927			RP11-482M8.1	0.0796158	0.366194	-0.00267617			RP11-482M8.1	0.0678892	0.361483	-0.0027872
DDX18	0.0277078	0.610052	-0.043657			RP11-498C9.12	0.715001	0.796423	0.000364212			RP11-498C9.12	0.0796158	0.366194	0.00074092			RP11-498C9.12	0.0678892	0.361483	0.00170141
EPB41L1	0.0277078	0.610052	0.0961471			RP1-111C20.4	0.715001	0.796423	0.00321325			RP1-111C20.4	0.0796158	0.366194	0.00484353			RP1-111C20.4	0.0678892	0.361483	0.00474061
SIGLEC1	0.0277078	0.610052	0.18371			LAMB1	0.465209	0.707276	-0.08253			LAMB1	0.0796158	0.366194	-0.408813			LAMB1	0.0678892	0.361483	-0.448134
NSFL1C	0.0277078	0.610052	-0.0713812			CPA1	0.465209	0.707276	0.00446328			CPA1	0.0796158	0.366194	0.00521069			CPA1	0.0678892	0.361483	0.00323897
KCNH4	0.0277078	0.610052	-0.00098623			SETD7	0.465209	0.707276	-0.058285			SETD7	0.0796158	0.366194	-0.15886			SETD7	0.0678892	0.361483	-0.145029
DHX32	0.0277078	0.610052	-0.0217154			HK3	0.465209	0.707276	0.0690473			HK3	0.0796158	0.366194	0.131405			HK3	0.0678892	0.361483	0.116084
LAMB4	0.0277078	0.610052	0.00192497			IGHV2-26	0.465209	0.707276	0.0364799			IGHV2-26	0.0796158	0.366194	0.0397025			IGHV2-26	0.0678892	0.361483	0.0317153
TXNL1	0.0277078	0.610052	-0.0528098			TRAM2-AS1	0.465209	0.707276	-0.0121364			TRAM2-AS1	0.0796158	0.366194	-0.0228589			TRAM2-AS1	0.0678892	0.361483	-0.0332804
SLC7A8	0.0277078	0.610052	0.153276			NRP1	0.273322	0.641987	-0.267843			NRP1	0.0796158	0.366194	-0.239081			NRP1	0.0678892	0.361483	-0.284072
SCFD1	0.0277078	0.610052	-0.0318784			WNT2	0.273322	0.641987	-0.144762			WNT2	0.0796158	0.366194	-0.107292			WNT2	0.0678892	0.361483	-0.127369
RPGRIP1	0.0277078	0.610052	0.00351595			BAG2	0.273322	0.641987	-0.11431			BAG2	0.0796158	0.366194	-0.089436			BAG2	0.0678892	0.361483	-0.0878138
TGM1	0.0277078	0.610052	0.107968			APC2	0.273322	0.641987	0.00520982			APC2	0.0796158	0.366194	-0.0105607			APC2	0.0678892	0.361483	-0.00849843
AGO1	0.0277078	0.610052	-0.04351			SLC39A1	0.273322	0.641987	-0.0842522			SLC39A1	0.0796158	0.366194	-0.0587379			SLC39A1	0.0678892	0.361483	-0.0517719
SEC22C	0.0277078	0.610052	-0.0555696			C5orf45	0.273322	0.641987	0.044582			C5orf45	0.0796158	0.366194	0.0484064			C5orf45	0.0678892	0.361483	0.0526261
BLNK	0.0277078	0.610052	0.0164347			QTRT1	0.273322	0.641987	-0.0320981			QTRT1	0.0796158	0.366194	0.10263			QTRT1	0.0678892	0.361483	0.0751095
SORBS1	0.0277078	0.610052	-0.196439			FALEC	0.273322	0.641987	0.000251549			FALEC	0.0796158	0.366194	-0.000512713			FALEC	0.0678892	0.361483	-0.000341439
TPSD1	0.0277078	0.610052	0.0190162			INMT	0.273322	0.641987	0.237967			INMT	0.0796158	0.366194	-0.41748			INMT	0.0678892	0.361483	-0.309854
PGC	0.0277078	0.610052	0.304636			RP11-710C12.1	0.273322	0.641987	0.00366865			RP11-710C12.1	0.0796158	0.366194	-0.01027			RP11-710C12.1	0.0678892	0.361483	-0.00735863
SCD	0.0277078	0.610052	0.290506			HAS1	0.144127	0.565704	0.14923			HAS1	0.0796158	0.366194	0.154356			HAS1	0.0678892	0.361483	0.169738
FAM21A	0.0277078	0.610052	-0.0490592			GTF3C2	0.144127	0.565704	-0.0362311			GTF3C2	0.0796158	0.366194	0.0440274			GTF3C2	0.0678892	0.361483	0.0258105
HNRNPM	0.0277078	0.610052	-0.10813			EMILIN1	0.144127	0.565704	-0.685516			EMILIN1	0.0796158	0.366194	-0.429668			EMILIN1	0.0678892	0.361483	-0.414374
SERPIND1	0.0277078	0.610052	0.0586394			BRINP3	0.144127	0.565704	-0.00858085			BRINP3	0.0796158	0.366194	-0.0134948			BRINP3	0.0678892	0.361483	-0.0199994
BCL2L13	0.0277078	0.610052	-0.0137895			AVEN	0.144127	0.565704	-0.0455916			AVEN	0.0796158	0.366194	-0.00833249			AVEN	0.0678892	0.361483	-0.0286246
DDTL	0.0277078	0.610052	0.0051506			GTPBP2	0.144127	0.565704	0.0983967			GTPBP2	0.0796158	0.366194	0.0342165			GTPBP2	0.0678892	0.361483	0.043453
SNRPD3	0.0277078	0.610052	-0.0608075			TNFAIP2	0.144127	0.565704	0.143805			TNFAIP2	0.0796158	0.366194	0.225629			TNFAIP2	0.0678892	0.361483	0.261639
LRP5L	0.0277078	0.610052	0.00677526			LINC01424	0.144127	0.565704	0.00104582			LINC01424	0.0796158	0.366194	0.000439809			LINC01424	0.0678892	0.361483	0.00109392
TRIOBP	0.0277078	0.610052	-0.0715708			RP11-408A13.4	0.144127	0.565704	0.00442535			RP11-408A13.4	0.0796158	0.366194	0.00477004			RP11-408A13.4	0.0678892	0.361483	0.00443249
CCDC134	0.0277078	0.610052	-0.011485			DAPK2	0.0678892	0.51351	0.223161			DAPK2	0.0796158	0.366194	0.053827			DAPK2	0.0678892	0.361483	0.0740226
TPTEP1	0.0277078	0.610052	0.0243924			FYB	0.0678892	0.51351	-0.210567			FYB	0.0796158	0.366194	-0.101305			FYB	0.0678892	0.361483	0.0772145
TOMM22	0.0277078	0.610052	-0.0303531			CINP	0.0678892	0.51351	-0.0378208			CINP	0.0796158	0.366194	-0.0201723			CINP	0.0678892	0.361483	-0.0288838
RTCB	0.0277078	0.610052	-0.0485881			CORO1A	0.0678892	0.51351	-0.191762			CORO1A	0.0796158	0.366194	-0.242937			CORO1A	0.0678892	0.361483	0.0981713
POLDIP3	0.0277078	0.610052	-0.0277516			ATRNL1	0.0678892	0.51351	0.00871475			ATRNL1	0.0796158	0.366194	0.00781753			ATRNL1	0.0678892	0.361483	0.00736285
APOL4	0.0277078	0.610052	0.0889162			CELA2A	0.0678892	0.51351	0.000906253			CELA2A	0.0796158	0.366194	0.000485302			CELA2A	0.0678892	0.361483	0.000478655
TNRC6B	0.0277078	0.610052	-0.0309587			MIA3	0.0678892	0.51351	-0.0694899			MIA3	0.0796158	0.366194	-0.0769242			MIA3	0.0678892	0.361483	-0.0286082
FKBP3	0.0277078	0.610052	-0.010973			CLK3	0.0678892	0.51351	0.0564223			CLK3	0.0796158	0.366194	0.0849706			CLK3	0.0678892	0.361483	0.0927404
GZMB	0.0277078	0.610052	-0.0394387			STAC3	0.0678892	0.51351	0.0144157			STAC3	0.0796158	0.366194	0.0199299			STAC3	0.0678892	0.361483	0.0202522
NIN	0.0277078	0.610052	-0.0948257			RP11-390F4.3	0.0678892	0.51351	0.000994661			RP11-390F4.3	0.0796158	0.366194	0.00175717			RP11-390F4.3	0.0678892	0.361483	0.00128503
PSMA3	0.0277078	0.610052	-0.066598			RP11-420A23.1	0.0678892	0.51351	0.00967934			RP11-420A23.1	0.0796158	0.366194	0.00936521			RP11-420A23.1	0.0678892	0.361483	0.0139544
ASB2	0.0277078	0.610052	-0.0191471			SLC38A8	0.654721	0.796423	-0.00113182			SLC38A8	0.108809	0.469475	0.000548704			SLC38A8	0.0678892	0.361483	-0.000406563
BDKRB1	0.0277078	0.610052	0.00385479			RPS10	1	1	0.000197801			RPS10	0.138011	0.470912	0.0033548			RPS10	0.0678892	0.361483	0.00119489
PSMC1	0.0277078	0.610052	-0.0515322			CARD6	1	1	0.0189607			CARD6	0.138011	0.470912	-0.123298			CARD6	0.0678892	0.361483	-0.0680998
TRIP11	0.0277078	0.610052	-0.0446008			OTUB1	1	1	0.000198704			OTUB1	0.138011	0.470912	0.0503293			OTUB1	0.0678892	0.361483	0.0585759
CINP	0.0277078	0.610052	-0.022313			THAP5	1	1	-0.0116505			THAP5	0.138011	0.470912	-0.0339217			THAP5	0.0678892	0.361483	-0.00999811
CHD8	0.0277078	0.610052	-0.0940918			TPCN1	1	1	-0.00976767			TPCN1	0.138011	0.470912	-0.097861			TPCN1	0.0678892	0.361483	-0.0928676
TM9SF1	0.0277078	0.610052	-0.00869319			MEF2C-AS1	1	1	0.00145844			MEF2C-AS1	0.138011	0.470912	-0.00613203			MEF2C-AS1	0.0678892	0.361483	-0.00160398
SGK2	0.0277078	0.610052	0.00129255			RPS6KA5	0.715001	0.796423	0.0137691			RPS6KA5	0.138011	0.470912	0.0169793			RPS6KA5	0.0678892	0.361483	0.0228851
C20orf24	0.0277078	0.610052	-0.0141225			ACTA2	0.715001	0.796423	-0.382397			ACTA2	0.138011	0.470912	-0.141992			ACTA2	0.0678892	0.361483	-0.363411
EEF1A2	0.0277078	0.610052	0.00941779			MKI67	0.715001	0.796423	0.00575981			MKI67	0.138011	0.470912	0.0184892			MKI67	0.0678892	0.361483	0.0404083
ANGPT4	0.0277078	0.610052	0.01158			DEGS2	0.715001	0.796423	0.0304159			DEGS2	0.138011	0.470912	0.0252009			DEGS2	0.0678892	0.361483	0.0351325
TLDC2	0.0277078	0.610052	0.0073169			ARHGAP30	0.715001	0.796423	0.0159783			ARHGAP30	0.138011	0.470912	-0.0335653			ARHGAP30	0.0678892	0.361483	0.121215
CST3	0.0277078	0.610052	0.161315			FAM19A5	0.715001	0.796423	0.0124485			FAM19A5	0.138011	0.470912	-0.026849			FAM19A5	0.0678892	0.361483	-0.0104668
CELF4	0.0277078	0.610052	0.00559526			RP11-1137G4.3	0.715001	0.796423	0.00034535			RP11-1137G4.3	0.138011	0.470912	0.00160829			RP11-1137G4.3	0.0678892	0.361483	0.00142877
LPIN2	0.0277078	0.610052	0.10047			FCGBP	0.715001	0.796423	0.0258433			FCGBP	0.138011	0.470912	-0.0394213			FCGBP	0.0678892	0.361483	0.0623443
SMCHD1	0.0277078	0.610052	-0.0400943			PIK3R6	0.715001	0.796423	0.00562438			PIK3R6	0.138011	0.470912	0.00463821			PIK3R6	0.0678892	0.361483	0.00961806
POLA1	0.0277078	0.610052	-0.057988			NRN1	0.465209	0.707276	0.0365774			NRN1	0.138011	0.470912	-0.0851269			NRN1	0.0678892	0.361483	-0.0258478
ABCD1	0.0277078	0.610052	0.0163652			FAM131B	0.465209	0.707276	0.00492675			FAM131B	0.138011	0.470912	-0.0167345			FAM131B	0.0678892	0.361483	-0.0109912
VGLL1	0.0277078	0.610052	0.00681174			PICK1	0.273322	0.641987	0.0487556			PICK1	0.138011	0.470912	0.0642832			PICK1	0.0678892	0.361483	0.0620998
GABRE	0.0277078	0.610052	0.0487394			KNOP1	0.273322	0.641987	-0.00944123			KNOP1	0.138011	0.470912	0.0324784			KNOP1	0.0678892	0.361483	0.0259271
KLF8	0.0277078	0.610052	0.0268629			SCARB2	0.273322	0.641987	-0.195253			SCARB2	0.138011	0.470912	-0.260111			SCARB2	0.0678892	0.361483	-0.178026
ACP5	0.0277078	0.610052	0.379756			COL6A6	0.273322	0.641987	0.115735			COL6A6	0.138011	0.470912	-0.218362			COL6A6	0.0678892	0.361483	-0.128687
SGCG	0.0277078	0.610052	-0.0244413			LINC00923	0.273322	0.641987	0.00127662			LINC00923	0.138011	0.470912	0.00316719			LINC00923	0.0678892	0.361483	0.00288824
SLC25A15	0.0277078	0.610052	-0.0131095			RP11-96D1.11	0.273322	0.641987	0.0071777			RP11-96D1.11	0.138011	0.470912	0.00812248			RP11-96D1.11	0.0678892	0.361483	0.012059
VWA8	0.0277078	0.610052	-0.0115918			C8B	0.144127	0.565704	0.0224131			C8B	0.138011	0.470912	0.0106596			C8B	0.0678892	0.361483	0.0218434
KATNAL1	0.0277078	0.610052	-0.0381207			CYTH4	0.144127	0.565704	-0.0334967			CYTH4	0.138011	0.470912	-0.0370534			CYTH4	0.0678892	0.361483	0.0796982
MSLN	0.0277078	0.610052	0.310502			SERINC1	0.144127	0.565704	0.117936			SERINC1	0.138011	0.470912	-0.276799			SERINC1	0.0678892	0.361483	-0.162224
HSF4	0.0277078	0.610052	0.0306376			LYPD3	0.144127	0.565704	-0.0104819			LYPD3	0.138011	0.470912	-0.003105			LYPD3	0.0678892	0.361483	-0.00652657
CORO1A	0.0277078	0.610052	-0.169777			DYNLRB1	0.144127	0.565704	0.0880261			DYNLRB1	0.138011	0.470912	0.0696199			DYNLRB1	0.0678892	0.361483	0.0398984
CCL22	0.0277078	0.610052	0.00539132			HPS3	0.144127	0.565704	-0.0296812			HPS3	0.138011	0.470912	-0.0328749			HPS3	0.0678892	0.361483	0.00581485
HAS3	0.0277078	0.610052	0.0652456			MAP1LC3C	0.144127	0.565704	0.0160284			MAP1LC3C	0.138011	0.470912	-0.0226516			MAP1LC3C	0.0678892	0.361483	-0.0387519
PLA2G15	0.0277078	0.610052	0.0517328			LINC00163	0.144127	0.565704	0.00734627			LINC00163	0.138011	0.470912	-0.014908			LINC00163	0.0678892	0.361483	-0.00903726
MPG	0.0277078	0.610052	-0.0394878			RP11-469J4.3	0.108809	0.565704	0.00076706			RP11-469J4.3	0.138011	0.470912	0.000943863			RP11-469J4.3	0.0678892	0.361483	0.000577335
STUB1	0.0277078	0.610052	-0.0499345			FCGR2A	0.0678892	0.51351	0.128554			FCGR2A	0.138011	0.470912	0.0251028			FCGR2A	0.0678892	0.361483	0.107913
NUBP1	0.0277078	0.610052	-0.0165431			TMEFF2	0.0678892	0.51351	0.00189508			TMEFF2	0.138011	0.470912	0.00182127			TMEFF2	0.0678892	0.361483	0.00151615
QPRT	0.0277078	0.610052	0.0455386			ARRDC5	0.0678892	0.51351	0.00228652			ARRDC5	0.138011	0.470912	0.00279895			ARRDC5	0.0678892	0.361483	0.00495096
AAGAB	0.0277078	0.610052	-0.0262206			RP11-490B18.6	0.0678892	0.51351	0.00250301			RP11-490B18.6	0.138011	0.470912	0.00141556			RP11-490B18.6	0.0678892	0.361483	0.00206137
CTSH	0.0277078	0.610052	0.280736			LINC00485	0.108809	0.565704	-0.000461329			LINC00485	0.179712	0.523832	-0.00104753			LINC00485	0.0678892	0.361483	-0.000653908
RPAP1	0.0277078	0.610052	-0.0389803			PTPRC	1	1	0.072459			PTPRC	0.224916	0.523832	-0.0618221			PTPRC	0.0678892	0.361483	0.262908
BRF2	0.0277078	0.610052	-0.0227856			CCDC33	1	1	0.00941681			CCDC33	0.224916	0.523832	0.00525009			CCDC33	0.0678892	0.361483	0.0186533
TRPA1	0.0277078	0.610052	-0.00127673			RAPGEF6	1	1	0.000951698			RAPGEF6	0.224916	0.523832	-0.00543364			RAPGEF6	0.0678892	0.361483	0.0179327
LAPTM4B	0.0277078	0.610052	0.111502			YDJC	1	1	-0.00550448			YDJC	0.224916	0.523832	0.0197624			YDJC	0.0678892	0.361483	0.0133165
NIPAL2	0.0277078	0.610052	0.0334412			C16orf71	1	1	0.0129387			C16orf71	0.224916	0.523832	0.0108716			C16orf71	0.0678892	0.361483	0.0245772
IKBKB	0.0277078	0.610052	0.0368037			RIC3	1	1	0.0152537			RIC3	0.224916	0.523832	0.0121372			RIC3	0.0678892	0.361483	0.0249751
EMC2	0.0277078	0.610052	-0.0311179			LRRC16B	1	1	-0.000703748			LRRC16B	0.224916	0.523832	-0.00443769			LRRC16B	0.0678892	0.361483	-0.00510816
PYCRL	0.0277078	0.610052	-0.0305601			AC005076.5	1	1	0.000298792			AC005076.5	0.224916	0.523832	-0.00198096			AC005076.5	0.0678892	0.361483	-0.000887358
INTS10	0.0277078	0.610052	-0.0898665			B3GNT9	1	1	0.000822969			B3GNT9	0.224916	0.523832	-0.0370746			B3GNT9	0.0678892	0.361483	-0.0691306
NFKBIB	0.0277078	0.610052	-0.0398627			RGS17	0.715001	0.796423	-0.000234488			RGS17	0.224916	0.523832	0.00317916			RGS17	0.0678892	0.361483	0.00543071
FCGRT	0.0277078	0.610052	0.221432			RIPK2	0.715001	0.796423	-0.00876026			RIPK2	0.224916	0.523832	0.00744483			RIPK2	0.0678892	0.361483	0.0186413
EPHX3	0.0277078	0.610052	0.00563955			FAM126B	0.715001	0.796423	0.00558151			FAM126B	0.224916	0.523832	0.0132822			FAM126B	0.0678892	0.361483	0.0650973
TIMM50	0.0277078	0.610052	-0.0313781			SPATA17	0.715001	0.796423	0.0147936			SPATA17	0.224916	0.523832	0.0134891			SPATA17	0.0678892	0.361483	0.0216957
PLD3	0.0277078	0.610052	0.218852			C9orf9	0.715001	0.796423	0.0569894			C9orf9	0.224916	0.523832	0.0139201			C9orf9	0.0678892	0.361483	0.0421603
PIAS4	0.0277078	0.610052	-0.0129626			B2M	0.715001	0.796423	0.0810558			B2M	0.224916	0.523832	-0.200321			B2M	0.0678892	0.361483	-0.0462888
CACTIN	0.0277078	0.610052	-0.0218434			EFCAB12	0.715001	0.796423	0.028791			EFCAB12	0.224916	0.523832	0.0186568			EFCAB12	0.0678892	0.361483	0.0408767
MRPL4	0.0277078	0.610052	-0.023129			TMEM94	0.715001	0.796423	0.0504924			TMEM94	0.224916	0.523832	0.0486468			TMEM94	0.0678892	0.361483	0.0607091
CARD8	0.0277078	0.610052	-0.0374136			TTC34	0.715001	0.796423	0.00507535			TTC34	0.224916	0.523832	0.00511675			TTC34	0.0678892	0.361483	0.00857046
DNASE2	0.0277078	0.610052	0.0459147			RP11-600F24.7	0.715001	0.796423	0.00410291			RP11-600F24.7	0.224916	0.523832	0.00384762			RP11-600F24.7	0.0678892	0.361483	0.00627427
RUNDC3B	0.0277078	0.610052	0.0528767			LY86	0.465209	0.707276	0.0226944			LY86	0.224916	0.523832	0.0057167			LY86	0.0678892	0.361483	0.0216275
MET	0.0277078	0.610052	0.092211			HS3ST3A1	0.465209	0.707276	-0.0193986			HS3ST3A1	0.224916	0.523832	-0.00340002			HS3ST3A1	0.0678892	0.361483	-0.0144871
DNAJB6	0.0277078	0.610052	-0.0741047			PYHIN1	0.465209	0.707276	-0.0101857			PYHIN1	0.224916	0.523832	-0.00563399			PYHIN1	0.0678892	0.361483	0.00721633
CHCHD2	0.0277078	0.610052	-0.0919525			AL022341.3	0.465209	0.707276	0.000373411			AL022341.3	0.224916	0.523832	0.00112724			AL022341.3	0.0678892	0.361483	0.00172311
PDAP1	0.0277078	0.610052	-0.0816904			IGKV1-27	0.465209	0.707276	0.00698129			IGKV1-27	0.224916	0.523832	0.028761			IGKV1-27	0.0678892	0.361483	0.0447086
BUD31	0.0277078	0.610052	-0.0280368			FAM13A-AS1	0.465209	0.707276	0.00491137			FAM13A-AS1	0.224916	0.523832	0.00532551			FAM13A-AS1	0.0678892	0.361483	0.00980541
MOSPD3	0.0277078	0.610052	0.0233986			KCNAB2	0.273322	0.641987	0.0454907			KCNAB2	0.224916	0.523832	0.0223587			KCNAB2	0.0678892	0.361483	0.108155
SERPINE1	0.0277078	0.610052	-0.161083			CEP164	0.273322	0.641987	-0.0629096			CEP164	0.224916	0.523832	0.0189314			CEP164	0.0678892	0.361483	0.0417388
CHCHD3	0.0277078	0.610052	-0.0668073			ZBTB34	0.273322	0.641987	0.0193413			ZBTB34	0.224916	0.523832	0.0185723			ZBTB34	0.0678892	0.361483	0.0239126
TBL2	0.0277078	0.610052	-0.0221846			SERPINA3-1	0.273322	0.641987	-0.00676581			SERPINA3-1	0.224916	0.523832	-0.00642224			SERPINA3-1	0.0678892	0.361483	-0.0083618
SEC61B	0.0277078	0.610052	-0.0465918			GNB3	0.144127	0.565704	0.00273578			GNB3	0.224916	0.523832	0.00762052			GNB3	0.0678892	0.361483	0.00817545
AKNA	0.0277078	0.610052	-0.144084			ITGAX	0.144127	0.565704	0.103798			ITGAX	0.224916	0.523832	0.0648979			ITGAX	0.0678892	0.361483	0.146417
PLGRKT	0.0277078	0.610052	-0.0218787			PI4K2A	0.144127	0.565704	0.0159753			PI4K2A	0.224916	0.523832	0.037168			PI4K2A	0.0678892	0.361483	0.0155293
SETX	0.0277078	0.610052	-0.0713901			TMEM233	0.144127	0.565704	0.0108781			TMEM233	0.224916	0.523832	0.00807634			TMEM233	0.0678892	0.361483	0.00973068
DVL1	0.0277078	0.610052	-0.0483836			CTB-12O2.1	0.144127	0.565704	0.000694298			CTB-12O2.1	0.224916	0.523832	0.000886962			CTB-12O2.1	0.0678892	0.361483	0.00113777
PPP3CB	0.0277078	0.610052	-0.0268635			TXNDC9	0.0678892	0.51351	-0.05143			TXNDC9	0.224916	0.523832	-0.0154466			TXNDC9	0.0678892	0.361483	-0.0208487
GBF1	0.0277078	0.610052	-0.0614192			ITGB7	0.0678892	0.51351	-0.0092463			ITGB7	0.224916	0.523832	-0.0125605			ITGB7	0.0678892	0.361483	0.0126973
BCCIP	0.0277078	0.610052	-0.0507509			PMPCA	0.0678892	0.51351	-0.0218803			PMPCA	0.224916	0.523832	0.0329075			PMPCA	0.0678892	0.361483	0.0267825
SORCS1	0.0277078	0.610052	-0.0024794			ZNF696	0.0678892	0.51351	-0.0189798			ZNF696	0.224916	0.523832	-0.00972672			ZNF696	0.0678892	0.361483	-0.023753
SMC3	0.0277078	0.610052	-0.108063			SLC5A3	0.0678892	0.51351	0.0670702			SLC5A3	0.224916	0.523832	0.0611773			SLC5A3	0.0678892	0.361483	0.075805
MTMR4	0.0277078	0.610052	-0.0262535			AADACL4	0.108809	0.565704	0.00115044			AADACL4	0.273322	0.562063	0.00040841			AADACL4	0.0678892	0.361483	-0.000553013
MED31	0.0277078	0.610052	-0.00644831			CD27	1	1	-0.00727078			CD27	0.345231	0.562063	0.00738589			CD27	0.0678892	0.361483	0.0156614
FTSJ3	0.0277078	0.610052	-0.0352841			FHAD1	1	1	0.0223479			FHAD1	0.345231	0.562063	0.0215275			FHAD1	0.0678892	0.361483	0.0536037
ICAM2	0.0277078	0.610052	-0.0505112			FAM92B	1	1	0.0537916			FAM92B	0.345231	0.562063	0.023309			FAM92B	0.0678892	0.361483	0.0981418
KAT2A	0.0277078	0.610052	0.0186816			HYAL3	1	1	0.00515216			HYAL3	0.345231	0.562063	0.00532551			HYAL3	0.0678892	0.361483	0.00731858
HLF	0.0277078	0.610052	0.0917128			RP5-1039K5.17	1	1	0.000170147			RP5-1039K5.17	0.345231	0.562063	0.000734721			RP5-1039K5.17	0.0678892	0.361483	0.000977614
VTN	0.0277078	0.610052	0.0212897			KANK1	0.715001	0.796423	-0.024936			KANK1	0.345231	0.562063	-0.0240818			KANK1	0.0678892	0.361483	-0.0411166
USP46	0.0277078	0.610052	-0.0397493			SMYD2	0.715001	0.796423	0.0416818			SMYD2	0.345231	0.562063	0.0288551			SMYD2	0.0678892	0.361483	0.0362805
MANBA	0.0277078	0.610052	0.0554564			CCDC78	0.715001	0.796423	0.0556118			CCDC78	0.345231	0.562063	0.0465663			CCDC78	0.0678892	0.361483	0.119148
TBC1D19	0.0277078	0.610052	-0.0199621			GAK	0.715001	0.796423	0.00790308			GAK	0.345231	0.562063	0.0186723			GAK	0.0678892	0.361483	0.0834188
MFSD10	0.0277078	0.610052	0.0972771			C10orf107	0.715001	0.796423	0.021745			C10orf107	0.345231	0.562063	0.00435968			C10orf107	0.0678892	0.361483	0.0325547
KLHL5	0.0277078	0.610052	-0.102789			TAF9B	0.715001	0.796423	-0.000950279			TAF9B	0.345231	0.562063	-0.00797866			TAF9B	0.0678892	0.361483	-0.0173238
DDX25	0.0277078	0.610052	0.00467574			MORN2	0.715001	0.796423	0.0129633			MORN2	0.345231	0.562063	0.00911678			MORN2	0.0678892	0.361483	0.0397416
CRYAB	0.0277078	0.610052	-0.0978186			LRRIQ4	0.715001	0.796423	0.000251549			LRRIQ4	0.345231	0.562063	-0.000870312			LRRIQ4	0.0678892	0.361483	-0.00089344
DNAJC4	0.0277078	0.610052	0.0409441			RP11-400K9.4	0.715001	0.796423	2.5178e-05			RP11-400K9.4	0.345231	0.562063	-0.0108777			RP11-400K9.4	0.0678892	0.361483	-0.0165891
EHD1	0.0277078	0.610052	-0.100473			IGFBP7-AS1	0.715001	0.796423	-0.00107287			IGFBP7-AS1	0.345231	0.562063	0.000279513			IGFBP7-AS1	0.0678892	0.361483	0.000286148
PRPF19	0.0277078	0.610052	-0.0682955			RP11-111H3.3	0.715001	0.796423	0.00106044			RP11-111H3.3	0.345231	0.562063	0.000970441			RP11-111H3.3	0.0678892	0.361483	0.000841861
SLC22A18	0.0277078	0.610052	0.0347482			GGPS1	0.465209	0.707276	-0.0230003			GGPS1	0.345231	0.562063	-0.0210597			GGPS1	0.0678892	0.361483	-0.017179
CD81	0.0277078	0.610052	0.196137			TNFRSF14	0.465209	0.707276	0.101003			TNFRSF14	0.345231	0.562063	0.0781758			TNFRSF14	0.0678892	0.361483	0.0738061
ACSS3	0.0277078	0.610052	0.0481928			CCL5	0.465209	0.707276	-0.0549349			CCL5	0.345231	0.562063	-0.0166256			CCL5	0.0678892	0.361483	0.0685324
LTA4H	0.0277078	0.610052	0.151454			RUNX3	0.273322	0.641987	-0.0681556			RUNX3	0.345231	0.562063	-0.0315438			RUNX3	0.0678892	0.361483	0.0704563
RASAL1	0.0277078	0.610052	0.00198844			AC007319.1	0.273322	0.641987	0.000484167			AC007319.1	0.345231	0.562063	0.000181077			AC007319.1	0.0678892	0.361483	0.00223881
GTF2H3	0.0277078	0.610052	-0.0402397			RP1-149A16.3	0.273322	0.641987	0.000372317			RP1-149A16.3	0.345231	0.562063	0.00106215			RP1-149A16.3	0.0678892	0.361483	0.00126116
FZD10	0.0277078	0.610052	0.0089036			SUSD6	0.144127	0.565704	0.0574969			SUSD6	0.345231	0.562063	0.0337652			SUSD6	0.0678892	0.361483	0.0410292
MRPL51	0.0277078	0.610052	-0.0324874			ARRB2	0.144127	0.565704	0.0323566			ARRB2	0.345231	0.562063	0.0120704			ARRB2	0.0678892	0.361483	0.156456
TPD52L1	0.0277078	0.610052	0.0652449			COMMD1	0.0678892	0.51351	-0.0224315			COMMD1	0.345231	0.562063	-0.0189676			COMMD1	0.0678892	0.361483	-0.010739
FAM65B	0.0277078	0.610052	-0.108053			ZNF530	0.0678892	0.51351	-0.0042275			ZNF530	0.345231	0.562063	-0.00195923			ZNF530	0.0678892	0.361483	-0.00293986
FANCE	0.0277078	0.610052	-0.017783			RP11-371A19.2	0.0678892	0.51351	0.0120669			RP11-371A19.2	0.345231	0.562063	-0.00122046			RP11-371A19.2	0.0678892	0.361483	0.00255571
MRPL18	0.0277078	0.610052	-0.0624762			RP4-734G22.3	0.0678892	0.51351	0.00209159			RP4-734G22.3	0.345231	0.562063	0.000715381			RP4-734G22.3	0.0678892	0.361483	0.00633659
MDN1	0.0277078	0.610052	-0.0713226			LGI1	0.654721	0.796423	-0.000404035			LGI1	0.465209	0.67803	-0.000807255			LGI1	0.0678892	0.361483	-0.00129032
ACOT13	0.0277078	0.610052	-0.0127152			CNGA4	1	1	0.00200366			CNGA4	0.500184	0.67803	0.00121872			CNGA4	0.0678892	0.361483	0.0237797
CUL9	0.0277078	0.610052	-0.0111774			RP5-991G20.2	1	1	-0.000101279			RP5-991G20.2	0.500184	0.67803	0.000269988			RP5-991G20.2	0.0678892	0.361483	0.00213345
SEMA5A	0.0277078	0.610052	-0.0776139			C6orf118	0.715001	0.796423	0.0209499			C6orf118	0.500184	0.67803	0.00348623			C6orf118	0.0678892	0.361483	0.035843
IK	0.0277078	0.610052	-0.0868558			GATA6	0.715001	0.796423	0.00421523			GATA6	0.500184	0.67803	0.0120141			GATA6	0.0678892	0.361483	0.0493266
CNOT6	0.0277078	0.610052	-0.0387524			ADGRG5	0.715001	0.796423	-0.00136148			ADGRG5	0.500184	0.67803	-0.000261578			ADGRG5	0.0678892	0.361483	0.00526472
RAD1	0.0277078	0.610052	0.0195389			TMEM43	0.715001	0.796423	0.0190901			TMEM43	0.500184	0.67803	-0.0214414			TMEM43	0.0678892	0.361483	-0.0943609
HMGXB3	0.0277078	0.610052	-0.0418741			NHSL2	0.715001	0.796423	0.000496858			NHSL2	0.500184	0.67803	-0.046047			NHSL2	0.0678892	0.361483	-0.026361
OGG1	0.0277078	0.610052	-0.0297765			IGHV3-30	0.715001	0.796423	-0.0916599			IGHV3-30	0.500184	0.67803	0.0929433			IGHV3-30	0.0678892	0.361483	0.342544
ARMC8	0.0277078	0.610052	-0.040317			AP001505.10	0.715001	0.796423	0.000922359			AP001505.10	0.500184	0.67803	0.000802427			AP001505.10	0.0678892	0.361483	0.00215377
PRKAR2A	0.0277078	0.610052	-0.0842277			PCYT1B	0.465209	0.707276	-0.00743305			PCYT1B	0.500184	0.67803	-0.00507889			PCYT1B	0.0678892	0.361483	0.00501166
MRPL3	0.0277078	0.610052	-0.048516			RHOH	0.465209	0.707276	0.00222998			RHOH	0.500184	0.67803	0.0068036			RHOH	0.0678892	0.361483	0.0318811
RRP9	0.0277078	0.610052	-0.0359516			DEAF1	0.465209	0.707276	-0.0228099			DEAF1	0.500184	0.67803	0.00648871			DEAF1	0.0678892	0.361483	-0.0239939
ITGB6	0.0277078	0.610052	0.204476			NBEAL2	0.273322	0.641987	0.0827605			NBEAL2	0.500184	0.67803	0.0657417			NBEAL2	0.0678892	0.361483	0.0826376
MRPL19	0.0277078	0.610052	-0.0174936			RNASEH2A	0.144127	0.565704	-0.0270389			RNASEH2A	0.500184	0.67803	-0.00128531			RNASEH2A	0.0678892	0.361483	0.0106925
STAT1	0.0277078	0.610052	-0.195907			CCR7	0.144127	0.565704	-0.017316			CCR7	0.500184	0.67803	0.00299659			CCR7	0.0678892	0.361483	0.00940579
PDCL3	0.0277078	0.610052	-0.0484699			TRAV23DV6	0.144127	0.565704	-0.00256465			TRAV23DV6	0.500184	0.67803	-0.000486935			TRAV23DV6	0.0678892	0.361483	0.00142877
IL1R2	0.0277078	0.610052	-0.0520862			RP11-742B18.1	0.144127	0.565704	0.00135406			RP11-742B18.1	0.500184	0.67803	0.000879485			RP11-742B18.1	0.0678892	0.361483	0.00157647
ABCB6	0.0277078	0.610052	0.00155554			TIMP2	0.0678892	0.51351	0.30765			TIMP2	0.500184	0.67803	0.0464288			TIMP2	0.0678892	0.361483	-0.147968
TPO	0.0277078	0.610052	0.00199396			CD37	0.0678892	0.51351	0.10006			CD37	0.500184	0.67803	0.0818691			CD37	0.0678892	0.361483	0.121305
BIRC6	0.0277078	0.610052	-0.0725771			DDX39A	0.0678892	0.51351	-0.0595144			DDX39A	0.500184	0.67803	0.0372241			DDX39A	0.0678892	0.361483	0.0516357
SLC25A12	0.0277078	0.610052	-0.0427391			TPRKB	0.0678892	0.51351	-0.0392903			TPRKB	0.500184	0.67803	-0.00316839			TPRKB	0.0678892	0.361483	-0.0212122
LCT	0.0277078	0.610052	0.000928443			ARL11	0.0678892	0.51351	0.015728			ARL11	0.500184	0.67803	0.00534868			ARL11	0.0678892	0.361483	0.0200803
ALMS1	0.0277078	0.610052	-0.0594169			RP11-895M11.3	0.654721	0.796423	-0.000192544			RP11-895M11.3	0.654721	0.782855	1.51461e-05			RP11-895M11.3	0.0678892	0.361483	-0.00106968
CACYBP	0.0277078	0.610052	-0.074441			MAST3	1	1	-0.000979221			MAST3	0.68583	0.782855	0.00237821			MAST3	0.0678892	0.361483	0.0329154
FAM20B	0.0277078	0.610052	-0.0789375			ZNF141	1	1	0.000390976			ZNF141	0.68583	0.782855	0.00855211			ZNF141	0.0678892	0.361483	0.0240671
ERRFI1	0.0277078	0.610052	-0.0866699			VOPP1	1	1	-0.00756107			VOPP1	0.68583	0.782855	-0.0231423			VOPP1	0.0678892	0.361483	0.0312237
PARK7	0.0277078	0.610052	-0.0925518			SUSD3	1	1	-0.00489927			SUSD3	0.68583	0.782855	0.00956412			SUSD3	0.0678892	0.361483	0.0225522
MAD2L2	0.0277078	0.610052	-0.0198263			ZMIZ1-AS1	1	1	-0.000551712			ZMIZ1-AS1	0.68583	0.782855	0.000345455			ZMIZ1-AS1	0.0678892	0.361483	-0.0035072
AGMAT	0.0277078	0.610052	-0.0043495			OSM	0.715001	0.796423	-0.00880121			OSM	0.68583	0.782855	0.00544875			OSM	0.0678892	0.361483	0.0351881
SIPA1L2	0.0277078	0.610052	-0.124692			M1AP	0.715001	0.796423	-0.000487011			M1AP	0.68583	0.782855	-0.00262638			M1AP	0.0678892	0.361483	-0.00271437
ST6GALNAC5	0.0277078	0.610052	-0.0362051			ACYP2	0.715001	0.796423	-0.00713747			ACYP2	0.68583	0.782855	0.00146897			ACYP2	0.0678892	0.361483	-0.0104474
CD48	0.0277078	0.610052	-0.022396			KNDC1	0.715001	0.796423	0.0413206			KNDC1	0.68583	0.782855	-0.00420055			KNDC1	0.0678892	0.361483	0.0921754
SDHB	0.0277078	0.610052	-0.0346141			PRR18	0.715001	0.796423	0.00250628			PRR18	0.68583	0.782855	0.00161124			PRR18	0.0678892	0.361483	0.00972021
SLC2A1	0.0277078	0.610052	-0.138383			RP11-20D14.6	0.715001	0.796423	0.000212419			RP11-20D14.6	0.68583	0.782855	-0.0025651			RP11-20D14.6	0.0678892	0.361483	-0.00284144
EBNA1BP2	0.0277078	0.610052	-0.0576			ZNF718	0.715001	0.796423	0.00166107			ZNF718	0.68583	0.782855	0.000278429			ZNF718	0.0678892	0.361483	-0.00818691
ERI3	0.0277078	0.610052	-0.0639963			RP11-48G14.1	0.715001	0.796423	0.000603435			RP11-48G14.1	0.68583	0.782855	0.000357543			RP11-48G14.1	0.0678892	0.361483	0.000619534
STMN1	0.0277078	0.610052	0.0991225			RHBDF2	0.465209	0.707276	-0.0218616			RHBDF2	0.68583	0.782855	0.0121551			RHBDF2	0.0678892	0.361483	0.022654
CA14	0.0277078	0.610052	0.00240651			CYP2A6	0.465209	0.707276	0.00432108			CYP2A6	0.68583	0.782855	0.000307437			CYP2A6	0.0678892	0.361483	0.00215856
FILIP1	0.0277078	0.610052	-0.0365088			TAF9	0.465209	0.707276	-0.00777398			TAF9	0.68583	0.782855	-0.00278605			TAF9	0.0678892	0.361483	-0.0120173
CNR1	0.0277078	0.610052	0.04624			HSPB6	0.273322	0.641987	-0.132711			HSPB6	0.68583	0.782855	-0.00380868			HSPB6	0.0678892	0.361483	-0.115902
FBXL5	0.0277078	0.610052	-0.0776535			ZFYVE27	0.273322	0.641987	0.0370924			ZFYVE27	0.68583	0.782855	0.00515077			ZFYVE27	0.0678892	0.361483	0.0160187
CASQ2	0.0277078	0.610052	-0.0687334			CXCR3	0.273322	0.641987	-0.0113165			CXCR3	0.68583	0.782855	0.000825624			CXCR3	0.0678892	0.361483	0.0225662
CCNI	0.0277078	0.610052	0.0810601			NUP62	0.273322	0.641987	-0.0676792			NUP62	0.68583	0.782855	0.0370393			NUP62	0.0678892	0.361483	0.036828
KLF9	0.0277078	0.610052	-0.186577			DDX55	0.144127	0.565704	-0.0412715			DDX55	0.68583	0.782855	-0.0146968			DDX55	0.0678892	0.361483	0.0284242
FCF1	0.0277078	0.610052	-0.070155			GPD2	0.0678892	0.51351	-0.0266994			GPD2	0.68583	0.782855	0.0106773			GPD2	0.0678892	0.361483	0.0402611
FLVCR2	0.0277078	0.610052	0.0415561			CTSS	0.0678892	0.51351	0.123929			CTSS	0.68583	0.782855	0.117481			CTSS	0.0678892	0.361483	0.161307
ABCD4	0.0277078	0.610052	0.0617546			MTHFD2L	0.0678892	0.51351	-0.0199121			MTHFD2L	0.68583	0.782855	-0.00239758			MTHFD2L	0.0678892	0.361483	0.00656202
GPR68	0.0277078	0.610052	-0.0407389			ZNF267	0.0678892	0.51351	-0.0325943			ZNF267	0.68583	0.782855	-0.00348123			ZNF267	0.0678892	0.361483	0.0241437
PPP1R3C	0.0277078	0.610052	-0.0686719			IGFBPL1	1	1	0.000670455			IGFBPL1	0.892738	0.911014	-0.00282604			IGFBPL1	0.0678892	0.361483	-0.00593133
PYROXD2	0.0277078	0.610052	0.0204515			SLC24A4	1	1	-0.00298616			SLC24A4	0.892738	0.911014	-0.00314131			SLC24A4	0.0678892	0.361483	0.00779869
MOB3B	0.0277078	0.610052	0.0610848			CFAP57	1	1	0.0271114			CFAP57	0.892738	0.911014	-0.00163856			CFAP57	0.0678892	0.361483	0.0452222
IQSEC3	0.0277078	0.610052	0.0413606			PRDM15	0.715001	0.796423	0.00136959			PRDM15	0.892738	0.911014	-0.00239025			PRDM15	0.0678892	0.361483	0.0135676
CCDC77	0.0277078	0.610052	-0.0110375			MTF2	0.715001	0.796423	-0.00323969			MTF2	0.892738	0.911014	-0.000182538			MTF2	0.0678892	0.361483	0.0260854
TRIM6	0.0277078	0.610052	0.0101773			AC092171.2	0.59298	0.796423	0.000485302			AC092171.2	0.892738	0.911014	-0.000175056			AC092171.2	0.0678892	0.361483	-0.00120214
RPAP2	0.0277078	0.610052	-0.0316298			CTC-436P18.3	0.273322	0.641987	-0.000939675			CTC-436P18.3	0.892738	0.911014	-9.73785e-06			CTC-436P18.3	0.0678892	0.361483	0.0016837
PMS2	0.0277078	0.610052	-0.0139056			RP4-665N4.8	0.273322	0.641987	-0.000929513			RP4-665N4.8	0.892738	0.911014	-0.000209036			RP4-665N4.8	0.0678892	0.361483	0.000781294
G0S2	0.0277078	0.610052	-0.116957			RP11-169E6.1	0.108809	0.565704	0.000457472			RP11-169E6.1	0.0678892	0.366194	0.000521987			RP11-169E6.1	0.108809	0.438066	0.000884938
C4BPB	0.0277078	0.610052	0.0111857			HIST2H2AB	0.59298	0.796423	2.39729e-05			HIST2H2AB	0.0796158	0.366194	-0.000694175			HIST2H2AB	0.108809	0.438066	-0.00111009
ACSL3	0.0277078	0.610052	-0.0794405			RP11-116N8.4	0.285049	0.641987	0.00145542			RP11-116N8.4	0.0796158	0.366194	0.00106215			RP11-116N8.4	0.108809	0.438066	0.00103089
PI3	0.0277078	0.610052	-0.0284305			RP11-20G13.5	0.654721	0.796423	0.000515468			RP11-20G13.5	0.108809	0.469475	0.000548704			RP11-20G13.5	0.108809	0.438066	0.00101988
PREX1	0.0277078	0.610052	-0.276324			RP11-767I20.1	0.59298	0.796423	0.000970441			RP11-767I20.1	0.108809	0.469475	0.000970441			RP11-767I20.1	0.108809	0.438066	-0.000726903
TOX2	0.0277078	0.610052	-0.0757117			GRM7-AS3	0.179712	0.620214	0.000463919			GRM7-AS3	0.108809	0.469475	0.000472009			GRM7-AS3	0.108809	0.438066	0.000442537
PCK1	0.0277078	0.610052	0.0246769			AC105009.1	0.108809	0.565704	0.000460185			AC105009.1	0.108809	0.469475	0.000485302			AC105009.1	0.108809	0.438066	0.000485302
TRERF1	0.0277078	0.610052	-0.0189531			RFPL3	0.465209	0.707276	-0.00019902			RFPL3	0.144127	0.479411	-0.00080214			RFPL3	0.108809	0.438066	-0.000998987
PRICKLE4	0.0277078	0.610052	0.0206025			SORCS3	0.654721	0.796423	0.000206624			SORCS3	0.179712	0.523832	0.000943962			SORCS3	0.108809	0.438066	-0.000714728
AARS2	0.0277078	0.610052	-0.0151424			OR8S1	0.317311	0.641987	-0.00130033			OR8S1	0.179712	0.523832	-0.000592975			OR8S1	0.108809	0.438066	-0.000449506
HIST1H2BJ	0.0277078	0.610052	-0.00119174			RP11-700N1.1	0.285049	0.641987	0.000451364			RP11-700N1.1	0.179712	0.523832	-0.00023809			RP11-700N1.1	0.108809	0.438066	-0.00036362
SLC35B3	0.0277078	0.610052	-0.0156569			TRAV8-3	0.465209	0.707276	-0.000529769			TRAV8-3	0.224916	0.523832	-0.000260782			TRAV8-3	0.108809	0.438066	0.00145542
SSUH2	0.0277078	0.610052	0.00233901			RP3-329E20.2	1	1	0.000879485			RP3-329E20.2	0.273322	0.562063	0.00117398			RP3-329E20.2	0.108809	0.438066	0.00174106
TMEM255A	0.0277078	0.610052	0.0142553			CYB561D2-1	1	1	0.000439809			CYB561D2-1	0.285049	0.562063	0.000472009			CYB561D2-1	0.108809	0.438066	-0.000714728
MYH2	0.0277078	0.610052	0.00777728			CTC-459M5.1	0.59298	0.796423	0.000383581			CTC-459M5.1	0.285049	0.562063	0.000472009			CTC-459M5.1	0.108809	0.438066	0.000435432
HS3ST3B1	0.0277078	0.610052	-0.0279623			LCN15	0.465209	0.707276	-0.000197355			LCN15	0.285049	0.562063	-0.000353418			LCN15	0.108809	0.438066	-0.000441714
SLC25A23	0.0277078	0.610052	0.0778444			AADACL2-AS1	1	1	3.63975e-05			AADACL2-AS1	0.345231	0.562063	9.20358e-05			AADACL2-AS1	0.108809	0.438066	0.000548175
SNRPD2	0.0277078	0.610052	-0.0712189			RP11-211G3.3	1	1	-0.000424481			RP11-211G3.3	0.465209	0.67803	-0.000618944			RP11-211G3.3	0.108809	0.438066	-5.81335e-05
RTN2	0.0277078	0.610052	0.0279065			WFDC6	1	1	0.0011212			WFDC6	0.465209	0.67803	0.000388759			WFDC6	0.108809	0.438066	0.00153371
HNRNPR	0.0277078	0.610052	-0.095168			RP11-654A16.3	0.273322	0.641987	0.000631533			RP11-654A16.3	0.500184	0.67803	0.00011547			RP11-654A16.3	0.108809	0.438066	0.000383581
MMP24	0.0277078	0.610052	0.0298001			RP11-98G7.1	0.108809	0.565704	0.000485302			RP11-98G7.1	0.500184	0.67803	-0.000175056			RP11-98G7.1	0.108809	0.438066	0.000485302
PDCD2L	0.0277078	0.610052	-0.00663132			RP11-142L1.1	0.179712	0.620214	0.000224386			RP11-142L1.1	0.654721	0.782855	8.77985e-05			RP11-142L1.1	0.108809	0.438066	-0.000395687
PRMT1	0.0277078	0.610052	-0.061116			AC009542.2	0.0678892	0.51351	-0.000424858			AC009542.2	0.68583	0.782855	0.000472009			AC009542.2	0.108809	0.438066	0.000485302
BECN1	0.0277078	0.610052	-0.0514715			LINC01340	0.654721	0.796423	5.63232e-05			LINC01340	0.715001	0.804323	-0.000310221			LINC01340	0.108809	0.438066	0.000152596
CFP	0.0277078	0.610052	-0.0729849			EMX1	0.179712	0.620214	0.000706489			EMX1	0.715001	0.804323	0.000280564			EMX1	0.108809	0.438066	0.000442537
NUP214	0.0277078	0.610052	-0.0214431			CERS3	0.715001	0.796423	-0.000181018			CERS3	0.892738	0.911014	0.000218213			CERS3	0.108809	0.438066	0.000435432
DYRK2	0.0277078	0.610052	-0.0276743			AC006372.4	0.179712	0.620214	0.000196272			AC006372.4	1	1	3.77528e-05			AC006372.4	0.108809	0.438066	0.000442537
IDUA	0.0277078	0.610052	0.073148			RP11-1057B6.1	0.144127	0.565704	0.000462556			RP11-1057B6.1	1	1	-1.06669e-05			RP11-1057B6.1	0.108809	0.438066	0.000435432
UBR4	0.0277078	0.610052	-0.137589			RP11-98D18.16		1	nan			RP11-98D18.16		0.354995	nan			RP11-98D18.16	0.108809	0.438066	-0.000449506
EPS15L1	0.0277078	0.610052	-0.0214961			CACTIN	1	1	0.000210732			CACTIN	0.0431144	0.354995	-0.0198067			CACTIN	0.144127	0.438066	-0.0108648
SMARCA4	0.0277078	0.610052	-0.0985483			TMEM108	1	1	-0.055075			TMEM108	0.0431144	0.354995	-0.0718131			TMEM108	0.144127	0.438066	-0.0635438
CASD1	0.0277078	0.610052	0.0269692			RP11-805I24.3	1	0.796423	0.000861423			RP11-805I24.3	0.0431144	0.354995	-0.01853			RP11-805I24.3	0.144127	0.438066	-0.00231221
EMC4	0.0277078	0.610052	-0.0356339			ZNF132	0.715001	0.796423	0.00596927			ZNF132	0.0431144	0.354995	-0.00674245			ZNF132	0.144127	0.438066	0.00176307
CPA4	0.0277078	0.610052	0.0464759			HSPA12B	0.715001	0.796423	0.0403857			HSPA12B	0.0431144	0.354995	-0.170835			HSPA12B	0.144127	0.438066	-0.132457
HOXD1	0.0277078	0.610052	0.0231258			CKB	0.715001	0.796423	0.313712			CKB	0.0431144	0.354995	0.111872			CKB	0.144127	0.438066	0.170443
HOXD3	0.0277078	0.610052	0.00159039			RP11-93B14.6	0.715001	0.796423	-0.00036491			RP11-93B14.6	0.0431144	0.354995	-0.00187269			RP11-93B14.6	0.144127	0.438066	-0.00178768
INO80	0.0277078	0.610052	-0.0443919			NTF4	0.715001	0.707276	0.01615			NTF4	0.0431144	0.354995	0.00904625			NTF4	0.144127	0.438066	0.00654115
MTUS1	0.0277078	0.610052	0.0736819			KCNC4	0.465209	0.707276	-0.0136523			KCNC4	0.0431144	0.354995	0.0260052			KCNC4	0.144127	0.438066	0.0391513
ASH2L	0.0277078	0.610052	-0.0249234			UBE2Q1	0.465209	0.707276	-0.00886626			UBE2Q1	0.0431144	0.354995	-0.0397513			UBE2Q1	0.144127	0.438066	-0.0534527
LBP	0.0277078	0.610052	-0.00415605			GOLIM4	0.465209	0.707276	-0.11472			GOLIM4	0.0431144	0.354995	-0.139803			GOLIM4	0.144127	0.438066	-0.112601
KCNA5	0.0277078	0.610052	-0.0367609			SYNE4	0.465209	0.707276	0.0233897			SYNE4	0.0431144	0.354995	0.0269785			SYNE4	0.144127	0.438066	0.017111
TSPAN16	0.0277078	0.610052	-0.00154041			IGHV1-18	0.465209	0.641987	0.0369959			IGHV1-18	0.0431144	0.354995	0.10676			IGHV1-18	0.144127	0.438066	0.124718
QRSL1	0.0277078	0.610052	-0.0252116			ATP2B4	0.273322	0.641987	-0.0686831			ATP2B4	0.0431144	0.354995	-0.233813			ATP2B4	0.144127	0.438066	-0.112781
TNNI2	0.0277078	0.610052	0.0212946			GPR85	0.273322	0.641987	0.0140067			GPR85	0.0431144	0.354995	0.0163536			GPR85	0.144127	0.438066	0.011948
CALY	0.0277078	0.610052	0.00275477			SERINC2	0.273322	0.641987	0.124163			SERINC2	0.0431144	0.354995	0.0821911			SERINC2	0.144127	0.438066	0.115898
ADRM1	0.0277078	0.610052	-0.0336425			ZFAS1	0.273322	0.641987	-0.0679639			ZFAS1	0.0431144	0.354995	-0.0633762			ZFAS1	0.144127	0.438066	-0.081284
UCK1	0.0277078	0.610052	-0.0167756			EXD3	0.273322	0.641987	0.0394214			EXD3	0.0431144	0.354995	0.0411504			EXD3	0.144127	0.438066	0.0268651
UBE2M	0.0277078	0.610052	-0.0735285			LINC00619	0.273322	0.565704	-0.00146911			LINC00619	0.0431144	0.354995	-0.00322631			LINC00619	0.144127	0.438066	-0.000385402
ULBP2	0.0277078	0.610052	-0.00809878			SRP14	0.144127	0.565704	-0.0989182			SRP14	0.0431144	0.354995	-0.0471571			SRP14	0.144127	0.438066	-0.0886724
SH3BGRL	0.0277078	0.610052	0.0759285			SMIM10	0.144127	0.51351	-0.0311965			SMIM10	0.0431144	0.354995	-0.0394285			SMIM10	0.144127	0.438066	-0.0482751
KCNC3	0.0277078	0.610052	0.0326669			TPR	0.0678892	0.51351	-0.134608			TPR	0.0431144	0.354995	-0.211185			TPR	0.144127	0.438066	-0.143959
RPL27	0.0277078	0.610052	-0.136063			CERK	0.0678892	0.51351	-0.0460669			CERK	0.0431144	0.354995	-0.0447578			CERK	0.144127	0.438066	-0.0499336
IL13RA1	0.0277078	0.610052	-0.105439			SLC2A11	0.0678892	0.51351	0.0228701			SLC2A11	0.0431144	0.354995	0.0129129			SLC2A11	0.144127	0.438066	0.0120484
RARA	0.0277078	0.610052	0.118128			GRB7	0.0678892	0.51351	0.103768			GRB7	0.0431144	0.354995	0.112069			GRB7	0.144127	0.438066	0.0825451
PRKAB2	0.0277078	0.610052	-0.0326238			SKA1	0.0678892	0.51351	-0.00296589			SKA1	0.0431144	0.354995	0.000648246			SKA1	0.144127	0.438066	0.00615278
VIMP	0.0277078	0.610052	-0.0415767			FBP1	0.0678892	0.51351	0.572045			FBP1	0.0431144	0.354995	0.388972			FBP1	0.144127	0.438066	0.279283
PPARG	0.0277078	0.610052	0.071976			PARG	0.0678892	1	-0.0494642			PARG	0.0431144	0.366194	-0.0381582			PARG	0.144127	0.438066	-0.0173347
PCED1A	0.0277078	0.610052	0.0464249			ZXDB	1	0.796423	-0.00402101			ZXDB	0.0796158	0.366194	0.00923568			ZXDB	0.144127	0.438066	0.0228712
SYT4	0.0277078	0.610052	0.0584049			FOXN4	0.715001	0.796423	-7.53096e-07			FOXN4	0.0796158	0.366194	0.00154696			FOXN4	0.144127	0.438066	0.00173926
CHRM3	0.0277078	0.610052	0.0104141			B3GALNT1	0.715001	0.796423	0.0373849			B3GALNT1	0.0796158	0.366194	-0.125985			B3GALNT1	0.144127	0.438066	-0.0116991
CHI3L1	0.0277078	0.610052	0.0838477			ALG10B	0.715001	0.796423	-0.000157988			ALG10B	0.0796158	0.366194	0.0209201			ALG10B	0.144127	0.438066	0.0210087
STARD13	0.0277078	0.610052	-0.0889614			RP5-902P8.10	0.715001	0.707276	0.000790499			RP5-902P8.10	0.0796158	0.366194	0.00300043			RP5-902P8.10	0.144127	0.438066	0.00160625
LGALS12	0.0277078	0.610052	0.00659775			PHLPP2	0.465209	0.707276	0.00749357			PHLPP2	0.0796158	0.366194	0.0169326			PHLPP2	0.144127	0.438066	0.0239073
MYH11	0.0277078	0.610052	-0.262242			DGKA	0.465209	0.707276	-0.0139552			DGKA	0.0796158	0.366194	0.0300735			DGKA	0.144127	0.438066	0.0400681
MED10	0.0277078	0.610052	-0.0280068			IFI35	0.465209	0.707276	-0.0361112			IFI35	0.0796158	0.366194	-0.036598			IFI35	0.144127	0.438066	-0.0499278
MORC2	0.0277078	0.610052	-0.0542901			SLC24A1	0.465209	0.707276	-0.00749116			SLC24A1	0.0796158	0.366194	-0.0219557			SLC24A1	0.144127	0.438066	-0.0177859
GGT2	0.0277078	0.610052	0.00518261			NEFH	0.465209	0.707276	-0.00207675			NEFH	0.0796158	0.366194	0.0041171			NEFH	0.144127	0.438066	0.00375147
AMPD3	0.0277078	0.610052	-0.0702122			ENGASE	0.465209	0.707276	0.0591538			ENGASE	0.0796158	0.366194	0.0768591			ENGASE	0.144127	0.438066	0.0830857
DUSP26	0.0277078	0.610052	-0.0219051			TMEM52	0.465209	0.641987	0.00348039			TMEM52	0.0796158	0.366194	0.00721535			TMEM52	0.144127	0.438066	0.0108946
VHL	0.0277078	0.610052	-0.0148058			NDUFAF7	0.273322	0.641987	-0.00845644			NDUFAF7	0.0796158	0.366194	-0.00253774			NDUFAF7	0.144127	0.438066	-0.0194764
VAV3	0.0277078	0.610052	-0.0763337			ITGAV	0.273322	0.565704	-0.242063			ITGAV	0.0796158	0.366194	-0.166634			ITGAV	0.144127	0.438066	-0.212528
IL15RA	0.0277078	0.610052	-0.109481			CACNA2D1	0.144127	0.565704	-0.062331			CACNA2D1	0.0796158	0.366194	-0.0675423			CACNA2D1	0.144127	0.438066	-0.0638793
LRP4	0.0277078	0.610052	-0.0592283			ZNF354C	0.144127	0.565704	-0.0284621			ZNF354C	0.0796158	0.366194	-0.0265081			ZNF354C	0.144127	0.438066	-0.0207263
DSC2	0.0277078	0.610052	0.0542744			IGHV4-4	0.144127	0.51351	0.0143862			IGHV4-4	0.0796158	0.366194	0.0825892			IGHV4-4	0.144127	0.438066	0.114608
TMEM2	0.0277078	0.610052	-0.353826			ENOX2	0.0678892	0.565704	-0.0312993			ENOX2	0.0796158	0.469475	-0.0306579			ENOX2	0.144127	0.438066	-0.0327493
HTR1B	0.0277078	0.610052	-0.00676612			CTD-2509G16.2	0.108809	0.796423	0.000442537			CTD-2509G16.2	0.108809	0.470912	0.000442537			CTD-2509G16.2	0.144127	0.438066	-0.000622114
NHSL1	0.0277078	0.610052	0.0680634			PTRH2	0.715001	0.796423	-0.00609153			PTRH2	0.138011	0.470912	0.0292217			PTRH2	0.144127	0.438066	0.0239203
HEY2	0.0277078	0.610052	-0.0298884			ABL2	0.715001	0.796423	-0.0314304			ABL2	0.138011	0.470912	0.111082			ABL2	0.144127	0.438066	0.141523
CCT7	0.0277078	0.610052	-0.118596			RAD9A	0.715001	0.796423	0.0235846			RAD9A	0.138011	0.470912	0.0282023			RAD9A	0.144127	0.438066	0.0188122
CPM	0.0277078	0.610052	0.236633			NSUN7	0.715001	0.796423	0.0163226			NSUN7	0.138011	0.470912	0.0189581			NSUN7	0.144127	0.438066	0.0218046
DYNC1LI2	0.0277078	0.610052	-0.0959314			SLC44A4	0.715001	0.796423	0.218909			SLC44A4	0.138011	0.470912	0.0781214			SLC44A4	0.144127	0.438066	0.205574
DHX9	0.0277078	0.610052	-0.144565			LL21NC02-21A1.1	0.715001	0.707276	-0.000760446			LL21NC02-21A1.1	0.138011	0.470912	0.00181897			LL21NC02-21A1.1	0.144127	0.438066	-0.00143367
TTLL4	0.0277078	0.610052	-0.0161003			WDR83OS	0.465209	0.707276	0.00988263			WDR83OS	0.138011	0.470912	0.0106051			WDR83OS	0.144127	0.438066	0.0387455
CYP27A1	0.0277078	0.610052	0.247689			ATF1	0.465209	0.707276	-0.0214883			ATF1	0.138011	0.470912	-0.0333386			ATF1	0.144127	0.438066	-0.0257556
SUCLA2	0.0277078	0.610052	-0.0412169			RP11-3P17.4	0.465209	0.641987	-0.000834868			RP11-3P17.4	0.138011	0.470912	0.00150584			RP11-3P17.4	0.144127	0.438066	0.00106572
SPRY2	0.0277078	0.610052	-0.0437709			SRRD	0.273322	0.641987	-0.00744604			SRRD	0.138011	0.470912	-0.00622743			SRRD	0.144127	0.438066	-0.0143521
NUDT15	0.0277078	0.610052	-0.0306324			TULP2	0.273322	0.565704	-0.00236986			TULP2	0.138011	0.470912	-0.00189547			TULP2	0.144127	0.438066	-0.00513031
LIMD2	0.0277078	0.610052	-0.0453524			DUSP6	0.144127	0.565704	0.283232			DUSP6	0.138011	0.470912	0.138914			DUSP6	0.144127	0.438066	0.298213
MRPL47	0.0277078	0.610052	-0.0151237			TIGD6	0.144127	0.565704	-0.00485378			TIGD6	0.138011	0.470912	-0.00473913			TIGD6	0.144127	0.438066	-0.00915234
GATA4	0.0277078	0.610052	0.0168982			HMGB1	0.144127	0.565704	-0.124508			HMGB1	0.138011	0.470912	-0.0578462			HMGB1	0.144127	0.438066	-0.0636171
EPRS	0.0277078	0.610052	-0.0880918			DAPK1	0.144127	0.565704	0.292779			DAPK1	0.138011	0.470912	0.118014			DAPK1	0.144127	0.438066	0.228637
KCTD3	0.0277078	0.610052	-0.0519481			RNASEH1-AS1	0.144127	0.51351	-0.00725495			RNASEH1-AS1	0.138011	0.470912	-0.0136686			RNASEH1-AS1	0.144127	0.438066	-0.0121757
DNAJC1	0.0277078	0.610052	-0.0409055			MYH1	0.0678892	0.51351	0.00389087			MYH1	0.138011	0.470912	-0.00305024			MYH1	0.144127	0.438066	-0.00605739
ATP6V1G1	0.0277078	0.610052	-0.0488595			RP11-568J23.5	0.0678892	0.707276	0.00183051			RP11-568J23.5	0.138011	0.479411	0.00106215			RP11-568J23.5	0.144127	0.438066	0.00159737
RABEPK	0.0277078	0.610052	-0.0272121			SOX11	0.465209	1	0.00100222			SOX11	0.144127	0.523832	0.00145122			SOX11	0.144127	0.438066	0.000826278
ALDH1B1	0.0277078	0.610052	-0.0786461			SPATA24	1	0.796423	0.00312672			SPATA24	0.224916	0.523832	0.00206605			SPATA24	0.144127	0.438066	0.00579088
MDC1	0.0277078	0.610052	-0.0287171			AFF4	0.715001	0.796423	0.124645			AFF4	0.224916	0.523832	0.0965327			AFF4	0.144127	0.438066	0.246705
RNF144B	0.0277078	0.610052	-0.0658666			GADD45B	0.715001	0.796423	0.276068			GADD45B	0.224916	0.523832	0.0744036			GADD45B	0.144127	0.438066	0.214875
FGFBP1	0.0277078	0.610052	0.0195573			ACTR3C	0.715001	0.796423	0.0051385			ACTR3C	0.224916	0.523832	0.00603897			ACTR3C	0.144127	0.438066	0.0124951
MGARP	0.0277078	0.610052	0.00738544			ADCK4	0.715001	0.796423	-0.0234835			ADCK4	0.224916	0.523832	0.00778806			ADCK4	0.144127	0.438066	0.0188351
FCHSD2	0.0277078	0.610052	-0.0735255			ATPIF1	0.715001	0.796423	0.0503545			ATPIF1	0.224916	0.523832	0.0413069			ATPIF1	0.144127	0.438066	0.0511898
BCL2L10	0.0277078	0.610052	0.00127401			RP5-1142A6.9	0.715001	0.796423	0.000279619			RP5-1142A6.9	0.224916	0.523832	0.00335727			RP5-1142A6.9	0.144127	0.438066	0.00501602
SPTBN5	0.0277078	0.610052	0.0218403			RP11-532F12.5	0.715001	0.796423	0.00926569			RP11-532F12.5	0.224916	0.523832	0.00619732			RP11-532F12.5	0.144127	0.438066	0.00704654
GCOM1	0.0277078	0.610052	-0.00778899			RP11-403A21.1	0.715001	0.796423	0.00191997			RP11-403A21.1	0.224916	0.523832	0.00262269			RP11-403A21.1	0.144127	0.438066	0.00197874
BCAR3	0.0277078	0.610052	-0.0813474			RP11-661O13.1	0.715001	0.707276	0.000425279			RP11-661O13.1	0.224916	0.523832	0.0013272			RP11-661O13.1	0.144127	0.438066	0.00126035
ARL3	0.0277078	0.610052	-0.0274038			ZNF215	0.465209	0.707276	-0.00672221			ZNF215	0.224916	0.523832	0.00234168			ZNF215	0.144127	0.438066	0.00616478
RBP4	0.0277078	0.610052	0.159137			ELMO1	0.465209	0.707276	0.0116576			ELMO1	0.224916	0.523832	-0.0784943			ELMO1	0.144127	0.438066	-0.0484131
ANXA7	0.0277078	0.610052	-0.0454907			EXTL2	0.465209	0.641987	-0.0475618			EXTL2	0.224916	0.523832	-0.0296228			EXTL2	0.144127	0.438066	-0.0401957
COPS4	0.0277078	0.610052	-0.0319005			CYSTM1	0.273322	0.641987	0.150593			CYSTM1	0.224916	0.523832	0.0373378			CYSTM1	0.144127	0.438066	0.0959631
NAAA	0.0277078	0.610052	-0.0206289			NHLH2	0.273322	0.565704	0.00159241			NHLH2	0.224916	0.523832	0.00243396			NHLH2	0.144127	0.438066	0.00235858
ALG10	0.0277078	0.610052	-0.00947239			NDUFB3	0.144127	0.565704	-0.0795298			NDUFB3	0.224916	0.523832	-0.00590139			NDUFB3	0.144127	0.438066	-0.0205719
TCHP	0.0277078	0.610052	-0.0235138			RP11-676J12.9	0.144127	0.565704	0.00359987			RP11-676J12.9	0.224916	0.523832	0.00236838			RP11-676J12.9	0.144127	0.438066	0.00273391
FAM222A	0.0277078	0.610052	-0.02227			FAM209A	0.108809	0.51351	0.000708815			FAM209A	0.224916	0.523832	0.0013272			FAM209A	0.144127	0.438066	0.00097575
SLC46A3	0.0277078	0.610052	0.0323212			CA11	0.0678892	0.51351	0.0366871			CA11	0.224916	0.523832	0.0137864			CA11	0.144127	0.438066	0.0110966
RDH16	0.0277078	0.610052	0.00253798			TBC1D2	0.0678892	0.51351	0.108177			TBC1D2	0.224916	0.523832	0.144713			TBC1D2	0.144127	0.438066	0.0875315
DHH	0.0277078	0.610052	-0.00718286			PSMA3	0.0678892	0.51351	-0.108061			PSMA3	0.224916	0.523832	-0.0146958			PSMA3	0.144127	0.438066	0.0136361
BRCA2	0.0277078	0.610052	-0.00846459			HIF3A	0.0678892	0.51351	0.0797521			HIF3A	0.224916	0.523832	-0.0896565			HIF3A	0.144127	0.438066	0.0447249
SETD1B	0.0277078	0.610052	-0.0213512			C19orf33	0.0678892	0.51351	0.0013017			C19orf33	0.224916	0.523832	0.00132869			C19orf33	0.144127	0.438066	-0.00210564
DENR	0.0277078	0.610052	-0.0565655			GMPPB	0.0678892	1	-0.0961564			GMPPB	0.224916	0.562063	0.0366432			GMPPB	0.144127	0.438066	0.043858
WARS	0.0277078	0.610052	-0.268591			ZDHHC8	1	1	-0.00199418			ZDHHC8	0.345231	0.562063	0.0115535			ZDHHC8	0.144127	0.438066	0.0143731
HDC	0.0277078	0.610052	0.0270746			PLCH2	1	1	0.00255911			PLCH2	0.345231	0.562063	0.00737449			PLCH2	0.144127	0.438066	0.0125344
MESDC1	0.0277078	0.610052	-0.0809543			FAM133B	1	1	0.00162005			FAM133B	0.345231	0.562063	0.0223095			FAM133B	0.144127	0.438066	0.0404115
IGF1R	0.0277078	0.610052	-0.121775			IGKV3-15	1	0.796423	-0.0113546			IGKV3-15	0.345231	0.562063	0.113133			IGKV3-15	0.144127	0.438066	0.192973
GLYR1	0.0277078	0.610052	-0.0780672			SPAG16	0.715001	0.796423	0.0277895			SPAG16	0.345231	0.562063	0.0176158			SPAG16	0.144127	0.438066	0.0262573
KATNB1	0.0277078	0.610052	-0.0799789			LRIT3	0.715001	0.796423	-0.000393336			LRIT3	0.345231	0.562063	0.000442537			LRIT3	0.144127	0.438066	0.00217242
GCSH	0.0277078	0.610052	-0.0133275			COL4A1	0.715001	0.707276	-0.525236			COL4A1	0.345231	0.562063	-0.213044			COL4A1	0.144127	0.438066	-0.380071
ZMYND15	0.0277078	0.610052	0.0197974			INTS5	0.465209	0.707276	0.00891446			INTS5	0.345231	0.562063	0.0332893			INTS5	0.144127	0.438066	0.0272902
SAT2	0.0277078	0.610052	0.0702313			LINC01560	0.465209	0.707276	0.000751801			LINC01560	0.345231	0.562063	-0.00703973			LINC01560	0.144127	0.438066	-0.0102876
WDR45B	0.0277078	0.610052	-0.0436432			RP11-179B2.2	0.465209	0.565704	0.000278212			RP11-179B2.2	0.345231	0.562063	0.000307437			RP11-179B2.2	0.144127	0.438066	-0.000577348
AKT1	0.0277078	0.610052	-0.0476108			MYLPF	0.144127	0.565704	-0.00230086			MYLPF	0.345231	0.562063	-0.000881287			MYLPF	0.144127	0.438066	-0.00163627
SAE1	0.0277078	0.610052	-0.0581079			ZNF292	0.144127	0.565704	-0.0340913			ZNF292	0.345231	0.562063	-0.0283536			ZNF292	0.144127	0.438066	0.0216014
SLC47A1	0.0277078	0.610052	0.0407274			RP11-378J18.8	0.144127	0.796423	0.00277867			RP11-378J18.8	0.345231	0.67803	0.00130566			RP11-378J18.8	0.144127	0.438066	0.00423263
PSMA5	0.0277078	0.610052	-0.0528603			RP11-130C6.1	0.654721	0.565704	-9.39632e-06			RP11-130C6.1	0.465209	0.67803	-0.000336865			RP11-130C6.1	0.144127	0.438066	-0.000866108
ALDH9A1	0.0277078	0.610052	-0.0175096			RP11-83M16.6	0.108809	1	0.000354553			RP11-83M16.6	0.465209	0.67803	0.000272866			RP11-83M16.6	0.144127	0.438066	0.00104344
TBX19	0.0277078	0.610052	0.0182277			CDC34	1	1	0.0295914			CDC34	0.500184	0.67803	0.0283012			CDC34	0.144127	0.438066	0.0317922
SDHC	0.0277078	0.610052	-0.0347635			MXRA8	1	1	0.0525874			MXRA8	0.500184	0.67803	-0.147768			MXRA8	0.144127	0.438066	-0.262762
ADAMTSL4	0.0277078	0.610052	0.176697			CTD-2027I19.3	1	0.796423	-0.000391927			CTD-2027I19.3	0.500184	0.67803	0.000485302			CTD-2027I19.3	0.144127	0.438066	0.000478655
KCNH1	0.0277078	0.610052	0.00175884			CCDC93	0.715001	0.796423	0.000909369			CCDC93	0.500184	0.67803	0.0197957			CCDC93	0.144127	0.438066	0.0429299
HAX1	0.0277078	0.610052	-0.0325627			NLRP3	0.715001	0.796423	0.0065221			NLRP3	0.500184	0.67803	0.00872257			NLRP3	0.144127	0.438066	0.0314146
SRP9	0.0277078	0.610052	-0.0521987			FAR1	0.715001	0.796423	0.0204379			FAR1	0.500184	0.67803	0.012957			FAR1	0.144127	0.438066	0.123111
REN	0.0277078	0.610052	0.00364327			CTD-2013N24.2	0.715001	0.796423	0.00229815			CTD-2013N24.2	0.500184	0.67803	-0.00214575			CTD-2013N24.2	0.144127	0.438066	-0.00210233
SNRPG	0.0277078	0.610052	-0.0534503			AC087501.1	0.59298	0.641987	1.79199e-05			AC087501.1	0.500184	0.67803	0.000275939			AC087501.1	0.144127	0.438066	0.00103224
SHQ1	0.0277078	0.610052	-0.0648336			CRLF3	0.273322	0.565704	-0.0114829			CRLF3	0.500184	0.67803	-0.0158175			CRLF3	0.144127	0.438066	0.0405467
LPP	0.0277078	0.610052	-0.33481			CHRM3	0.144127	0.565704	0.0292685			CHRM3	0.500184	0.67803	0.00573061			CHRM3	0.144127	0.438066	0.00914044
CORIN	0.0277078	0.610052	0.0371223			GOLGA8H	0.144127	0.51351	0.00159848			GOLGA8H	0.500184	0.67803	0.000361513			GOLGA8H	0.144127	0.438066	0.00145317
ENOPH1	0.0277078	0.610052	-0.054114			RNF126	0.0678892	0.51351	-0.0195346			RNF126	0.500184	0.67803	0.0207416			RNF126	0.144127	0.438066	0.0560961
SPATA5	0.0277078	0.610052	-0.00717659			ELOVL4	0.0678892	0.51351	-0.00527018			ELOVL4	0.500184	0.67803	-0.000959593			ELOVL4	0.144127	0.438066	-0.00395471
BHMT	0.0277078	0.610052	0.000626181			RP4-614O4.11	0.0678892	0.51351	0.0019988			RP4-614O4.11	0.500184	0.67803	0.00150458			RP4-614O4.11	0.144127	0.438066	0.00126911
ANKRD31	0.0277078	0.610052	-0.00210568			RP11-387A1.5	0.0678892	0.707276	0.000609212			RP11-387A1.5	0.500184	0.782855	0.000178188			RP11-387A1.5	0.144127	0.438066	0.000478655
LIX1	0.0277078	0.610052	0.000177103			RP11-375H19.2	0.465209	1	-0.0004083			RP11-375H19.2	0.59298	0.782855	9.20358e-05			RP11-375H19.2	0.144127	0.438066	-0.000418701
TSLP	0.0277078	0.610052	-0.00908601			LRP2	1	1	-0.0367409			LRP2	0.68583	0.782855	-0.0216131			LRP2	0.144127	0.438066	0.0169964
TIMD4	0.0277078	0.610052	0.0117727			TET2	1	1	-0.0052498			TET2	0.68583	0.782855	0.00333212			TET2	0.144127	0.438066	0.0458141
RNF145	0.0277078	0.610052	0.150267			FAM161A	1	1	0.00017952			FAM161A	0.68583	0.782855	0.00173453			FAM161A	0.144127	0.438066	0.0177602
NHP2	0.0277078	0.610052	-0.041076			RP11-125O18.1	1	1	0.00122113			RP11-125O18.1	0.68583	0.782855	-0.000141852			RP11-125O18.1	0.144127	0.438066	-0.00132465
BOD1	0.0277078	0.610052	-0.0625897			NHLRC4	1	0.796423	0.00707166			NHLRC4	0.68583	0.782855	0.00450265			NHLRC4	0.144127	0.438066	0.017214
KCNMB1	0.0277078	0.610052	-0.0741326			ZFX	0.715001	0.796423	0.009748			ZFX	0.68583	0.782855	-0.0147564			ZFX	0.144127	0.438066	0.0490922
FARS2	0.0277078	0.610052	-0.0430215			SLCO1A2	0.715001	0.796423	9.44793e-05			SLCO1A2	0.68583	0.782855	0.00176933			SLCO1A2	0.144127	0.438066	0.0015499
SDK1	0.0277078	0.610052	-0.152513			RP6-159A1.4	0.715001	0.796423	0.00115725			RP6-159A1.4	0.68583	0.782855	-0.000155253			RP6-159A1.4	0.144127	0.438066	0.0113129
EGFR	0.0277078	0.610052	-0.064328			RP11-227G15.9	0.59298	0.707276	2.39729e-05			RP11-227G15.9	0.68583	0.782855	3.8514e-05			RP11-227G15.9	0.144127	0.438066	0.000413059
ZC3HAV1L	0.0277078	0.610052	-0.0146778			NMT1	0.465209	0.707276	-0.032655			NMT1	0.68583	0.782855	0.000801095			NMT1	0.144127	0.438066	0.0397767
NOM1	0.0277078	0.610052	-0.017665			TDRD9	0.465209	0.707276	0.00551911			TDRD9	0.68583	0.782855	0.0060469			TDRD9	0.144127	0.438066	0.0111799
TAF1	0.0277078	0.610052	-0.0300053			PLEKHO2	0.465209	0.641987	0.062987			PLEKHO2	0.68583	0.782855	-0.102647			PLEKHO2	0.144127	0.438066	-0.0444453
GNRH1	0.0277078	0.610052	0.0044976			ITSN2	0.273322	0.641987	0.0608671			ITSN2	0.68583	0.782855	-0.00851323			ITSN2	0.144127	0.438066	0.098203
ST18	0.0277078	0.610052	0.00066264			RP11-8L8.2	0.273322	0.641987	0.00145856			RP11-8L8.2	0.68583	0.782855	-0.00163593			RP11-8L8.2	0.144127	0.438066	0.00193374
GOLGA7	0.0277078	0.610052	-0.0298575			AC114271.2	0.273322	0.565704	0.000603435			AC114271.2	0.68583	0.782855	3.8514e-05			AC114271.2	0.144127	0.438066	0.000619534
WHSC1L1	0.0277078	0.610052	-0.0356925			SLC4A7	0.144127	0.565704	-0.0594377			SLC4A7	0.68583	0.782855	0.0364703			SLC4A7	0.144127	0.438066	0.0695427
DPYS	0.0277078	0.610052	0.0205204			ADAMTS5	0.144127	0.51351	-0.0928444			ADAMTS5	0.68583	0.782855	-0.117642			ADAMTS5	0.144127	0.438066	-0.0636313
FBXO10	0.0277078	0.610052	0.00783123			CLIP3	0.0678892	0.51351	0.0290566			CLIP3	0.68583	0.782855	0.0250474			CLIP3	0.144127	0.438066	-0.0377389
NR6A1	0.0277078	0.610052	0.00870025			GABRG1	0.0678892	0.51351	0.000604798			GABRG1	0.68583	0.782855	0.000442537			GABRG1	0.144127	0.438066	0.000457273
CRB2	0.0277078	0.610052	0.040125			IL31RA	0.0678892	0.707276	0.00147557			IL31RA	0.68583	0.804323	-7.57884e-05			IL31RA	0.144127	0.438066	0.00102971
GPR107	0.0277078	0.610052	-0.0426202			GCNT7	0.465209	1	0.000250893			GCNT7	0.715001	0.911014	0.000217344			GCNT7	0.144127	0.438066	0.00081787
MTG1	0.0277078	0.610052	0.00343806			RP11-188P17.2	1	0.796423	0.000226601			RP11-188P17.2	0.892738	0.911014	0.000472009			RP11-188P17.2	0.144127	0.438066	-0.000877241
SERPING1	0.0277078	0.610052	0.25997			LRRC18	0.715001	0.796423	0.0128747			LRRC18	0.892738	0.911014	0.000253156			LRRC18	0.144127	0.438066	0.00745197
SSRP1	0.0277078	0.610052	-0.0732995			BSCL2	0.715001	0.796423	-3.25155e-05			BSCL2	0.892738	0.911014	0.000629338			BSCL2	0.144127	0.438066	-0.00106079
HYOU1	0.0277078	0.610052	-0.189982			RP11-111J6.2	0.715001	0.707276	-0.000278128			RP11-111J6.2	0.892738	0.911014	0.000551376			RP11-111J6.2	0.144127	0.438066	0.0012497
FEZ1	0.0277078	0.610052	-0.0551674			FTO	0.465209	0.707276	-0.0657554			FTO	0.892738	0.911014	-0.0207531			FTO	0.144127	0.438066	0.0797371
SIDT2	0.0277078	0.610052	0.111992			ALS2CR11	0.465209	0.707276	0.00123241			ALS2CR11	0.892738	0.911014	0.00033481			ALS2CR11	0.144127	0.438066	-0.000947771
JPH2	0.0277078	0.610052	-0.102775			C1R	0.465209	0.641987	-0.0612545			C1R	0.892738	0.911014	0.0106739			C1R	0.144127	0.438066	-0.109209
TMEM218	0.0277078	0.610052	-0.0279472			ZNF223	0.273322	0.641987	0.00140925			ZNF223	0.892738	0.911014	0.000105327			ZNF223	0.144127	0.438066	0.0024
FAM124A	0.0277078	0.610052	-0.0135333			SCGB2B2	0.273322	0.565704	0.00112885			SCGB2B2	0.892738	0.911014	0.00082631			SCGB2B2	0.144127	0.438066	0.00157725
DLG2	0.0277078	0.610052	0.0126478			PAG1	0.144127	0.565704	0.174813			PAG1	0.892738	0.911014	-0.00133626			PAG1	0.144127	0.438066	0.119413
FAM173B	0.0277078	0.610052	-0.0187943			CD80	0.144127	0.565704	0.0124067			CD80	0.892738	0.911014	0.00278873			CD80	0.144127	0.438066	0.00475781
PTS	0.0277078	0.610052	-0.0344851			NUS1	0.144127	0.565704	-0.0663391			NUS1	0.892738	0.911014	-0.00695588			NUS1	0.144127	0.438066	0.0489464
UBC	0.0277078	0.610052	-0.155098			ADAP2	0.144127	0.796423	-0.0296683			ADAP2	0.892738	0.469475	0.0010287			ADAP2	0.144127	0.438066	0.0225675
NBAS	0.0277078	0.610052	-0.0422237			AC009495.3	0.59298	0.620214	-0.000412507			AC009495.3	0.108809	0.469475	0.000951995			AC009495.3	0.179712	0.492546	0.000567902
TMEM163	0.0277078	0.610052	0.0627078			RP11-619A14.2	0.179712	0.620214	0.000662374			RP11-619A14.2	0.108809	0.469475	0.000472009			RP11-619A14.2	0.179712	0.492546	0.000678473
HSPB8	0.0277078	0.610052	-0.148416			RP11-494H4.3	0.179712	0.565704	0.000494119			RP11-494H4.3	0.108809	0.469475	7.27784e-05			RP11-494H4.3	0.179712	0.492546	0.000721225
ATP5A1	0.0277078	0.610052	-0.0403534			RP11-429A20.4	0.108809	0.565704	0.000485302			RP11-429A20.4	0.108809	0.469475	0.000485302			RP11-429A20.4	0.179712	0.492546	0.000906253
HAUS1	0.0277078	0.610052	-0.0197149			RP11-630C16.2	0.108809	0.796423	0.000914532			RP11-630C16.2	0.108809	0.523832	0.000184016			RP11-630C16.2	0.179712	0.492546	0.000702937
BMP3	0.0277078	0.610052	0.0476303			RP11-424G14.1	0.654721	0.641987	0.000592189			RP11-424G14.1	0.179712	0.523832	0.00533992			RP11-424G14.1	0.179712	0.492546	0.00755174
CWC27	0.0277078	0.610052	-0.0348474			PLCZ1	0.317311	0.641987	0.000442537			PLCZ1	0.179712	0.523832	0.000280564			PLCZ1	0.179712	0.492546	-0.000387796
MR1	0.0277078	0.610052	0.0667279			IFNK	0.317311	0.641987	-0.000867018			IFNK	0.179712	0.523832	-0.000360224			IFNK	0.179712	0.492546	-0.000845069
BCL2L11	0.0277078	0.610052	0.0348324			BPIFB4	0.317311	0.641987	0.000485302			BPIFB4	0.179712	0.523832	0.000478655			BPIFB4	0.179712	0.492546	0.000280812
BMP6	0.0277078	0.610052	-0.0611145			OR4E2	0.317311	0.641987	0.000442537			OR4E2	0.179712	0.523832	0.000457273			OR4E2	0.179712	0.492546	0.000457273
RASSF3	0.0277078	0.610052	-0.0984258			RP4-613A2.1	0.317311	0.641987	-0.000867018			RP4-613A2.1	0.179712	0.523832	-0.000360224			RP4-613A2.1	0.179712	0.492546	-0.000647279
C16orf89	0.0277078	0.610052	0.244713			RP11-661A12.7	0.317311	0.641987	0.000354553			RP11-661A12.7	0.179712	0.523832	0.000619534			RP11-661A12.7	0.179712	0.492546	0.000619534
RPIA	0.0277078	0.610052	-0.0197176			LINC00559	0.317311	0.641987	0.000485302			LINC00559	0.179712	0.523832	0.000478655			LINC00559	0.179712	0.492546	0.000478655
SPHKAP	0.0277078	0.610052	-0.000750957			RP11-385E5.5	0.285049	0.620214	-0.000433574			RP11-385E5.5	0.179712	0.523832	0.000427795			RP11-385E5.5	0.179712	0.492546	0.000427795
IMPACT	0.0277078	0.610052	-0.0294569			SPANXB1	0.179712	0.620214	0.000434442			SPANXB1	0.179712	0.523832	0.000434442			SPANXB1	0.179712	0.492546	0.000434442
ROBO4	0.0277078	0.610052	-0.120092			CTD-2193P3.2	0.179712	0.565704	0.000196272			CTD-2193P3.2	0.179712	0.523832	0.000413059			CTD-2193P3.2	0.179712	0.492546	0.000413059
MIA3	0.0277078	0.610052	-0.0470873			RP11-662B19.2	0.144127	1	-0.00146548			RP11-662B19.2	0.179712	0.562063	0.000308999			RP11-662B19.2	0.179712	0.492546	-0.0004026
FAM27C	0.0277078	0.610052	-0.00148275			RP11-758M4.4	1	0.796423	0.000439809			RP11-758M4.4	0.273322	0.562063	-0.000878591			RP11-758M4.4	0.179712	0.492546	-0.000623801
PLCL2	0.0277078	0.610052	-0.034833			SPATA19	0.715001	0.641987	0.000705125			SPATA19	0.285049	0.562063	0.000970441			SPATA19	0.179712	0.492546	0.000415121
PROM2	0.0277078	0.610052	0.0192455			PTF1A	0.317311	0.641987	-2.89263e-05			PTF1A	0.285049	0.562063	-0.000393266			PTF1A	0.179712	0.492546	-0.000474609
CDK19	0.0277078	0.610052	0.0150082			CTD-2363C16.2	0.317311	0.796423	0.000442537			CTD-2363C16.2	0.285049	0.562063	0.000442537			CTD-2363C16.2	0.179712	0.492546	0.00092905
VSIG4	0.0277078	0.610052	0.167933			ANKRD30B	0.654721	0.641987	-0.000424611			ANKRD30B	0.317311	0.562063	0.000439809			ANKRD30B	0.179712	0.492546	-0.00106968
RNF20	0.0277078	0.610052	-0.0202208			RPE65	0.317311	0.641987	0.000442537			RPE65	0.317311	0.562063	-0.00414516			RPE65	0.179712	0.492546	-0.00156279
SLC26A2	0.0277078	0.610052	-0.0697911			C8orf74	0.317311	0.641987	8.96266e-06			C8orf74	0.317311	0.562063	0.000442537			C8orf74	0.179712	0.492546	-0.00124383
LSM11	0.0277078	0.610052	-0.0173552			GPR151	0.317311	0.641987	-0.000433574			GPR151	0.317311	0.562063	-0.000409517			GPR151	0.179712	0.492546	-0.000653908
VBP1	0.0277078	0.610052	-0.0475701			EIF2B5-AS1	0.317311	0.641987	-0.000424481			EIF2B5-AS1	0.317311	0.562063	0.000442537			EIF2B5-AS1	0.179712	0.492546	-0.000201328
WIF1	0.0277078	0.610052	0.361873			RP11-945F5.1	0.317311	0.641987	0.000442537			RP11-945F5.1	0.317311	0.562063	-0.000617457			RP11-945F5.1	0.179712	0.492546	-0.000665042
KCNMA1	0.0277078	0.610052	-0.0303174			RP11-108B14.5	0.317311	0.620214	-0.000824897			RP11-108B14.5	0.317311	0.562063	-0.000367031			RP11-108B14.5	0.179712	0.492546	-0.000670293
MAP3K7CL	0.0277078	0.610052	-0.028497			RP11-644K8.1	0.179712	0.707276	-0.00041726			RP11-644K8.1	0.317311	0.562063	-0.000367031			RP11-644K8.1	0.179712	0.492546	-0.000433119
PCGF6	0.0277078	0.610052	-0.0139673			DEFB118		0.620214	nan			DEFB118	0.317311	0.562063	-0.000818918			DEFB118	0.179712	0.492546	-0.000437015
PCDH1	0.0277078	0.610052	-0.164245			RP5-1051H14.2		0.620214	nan			RP5-1051H14.2	0.317311	0.562063	-0.000367031			RP5-1051H14.2	0.179712	0.492546	-0.000647279
RPL30	0.0277078	0.610052	-0.0674			C16orf82		0.641987	nan			C16orf82	0.317311	0.562063	-0.000353418			C16orf82	0.179712	0.492546	-0.0006664
HK1	0.0277078	0.610052	-0.0992906			LINC00051		0.641987	nan			LINC00051	0.317311	0.67803	0.000472009			LINC00051	0.179712	0.492546	-0.000384382
GALK2	0.0277078	0.610052	-0.0297995			MNX1-AS1	0.465209	0.796423	0.000441173			MNX1-AS1	0.465209	0.782855	0.000441173			MNX1-AS1	0.179712	0.492546	0.000546478
MUM1L1	0.0277078	0.610052	0.0203579			BORCS8-MEF2B	0.179712	0.707276	0.000413059			BORCS8-MEF2B	0.59298	0.782855	0.000383581			BORCS8-MEF2B	0.179712	0.492546	0.000413059
KCNJ6	0.0277078	0.610052	0.00222481			MTUS2-AS1	0.179712	0.641987	0.000626181			MTUS2-AS1	0.59298	0.782855	-5.18584e-05			MTUS2-AS1	0.179712	0.492546	0.000626181
RER1	0.0277078	0.610052	-0.0345887			LINC00620	0.317311	0.641987	0.000442537			LINC00620	0.654721	0.782855	-0.000172188			LINC00620	0.179712	0.492546	-0.000215746
EXTL1	0.0277078	0.610052	0.00348232			RP11-17G12.3	0.317311	0.620214	0.000485302			RP11-17G12.3	0.654721	0.804323	2.59038e-05			RP11-17G12.3	0.179712	0.492546	-0.000835593
CD1A	0.0277078	0.610052	0.00293825			TSHB	0.59298	0.620214	-0.000433574			TSHB	0.715001	0.804323	-0.000360224			TSHB	0.179712	0.492546	0.000634604
FAM86C1	0.0277078	0.610052	-0.0118241			RP11-909N17.2	0.465209	0.620214	-0.000221766			RP11-909N17.2	0.715001	0.804323	0.000211047			RP11-909N17.2	0.179712	0.492546	0.000427795
CD1E	0.0277078	0.610052	0.00482879			NTM-AS1	0.317311	0.620214	-0.000424481			NTM-AS1	0.715001	1	1.65097e-05			NTM-AS1	0.179712	0.492546	0.0006932
C1QC	0.0277078	0.610052	0.467214			RP11-680N20.1	0.317311	1	-0.0330951			RP11-680N20.1	1	1	-0.00039485			RP11-680N20.1	0.179712	0.492546	0.00398373
ACTC1	0.0277078	0.610052	-0.0297951			T	0.179712	1	0.000669775			T	1	1	-0.000393266			T	0.179712	0.492546	-0.00710935
PADI4	0.0277078	0.610052	-0.0123979			RP11-510M2.6	0.179712	0.796423	0.000411695			RP11-510M2.6	1	1	0.000383581			RP11-510M2.6	0.179712	0.492546	0.000427795
PSMD4	0.0277078	0.610052	-0.0899941			RP11-531A24.7	0.179712	0.796423	0.000196272			RP11-531A24.7	1	1	-0.000433495			RP11-531A24.7	0.179712	0.492546	0.000413059
PSMB4	0.0277078	0.610052	-0.0625783			AC068831.16	0.179712	0.796423	-0.00088522			AC068831.16	1	0.354995	-5.18584e-05			AC068831.16	0.179712	0.492546	0.000855461
CCDC117	0.0277078	0.610052	-0.026283			2012-09-01		0.796423	nan			2012-09-01		0.354995	nan			2012-09-01	0.179712	0.492546	-0.0006664
ZNF221	0.0277078	0.610052	-0.00160235			OR10A5		0.796423	nan			OR10A5		0.354995	nan			OR10A5	0.179712	0.492546	-0.000437015
UBE2J2	0.0277078	0.610052	-0.036915			AC006196.1		0.707276	nan			AC006196.1		0.354995	nan			AC006196.1	0.179712	0.492546	-0.000670293
ABCG1	0.0277078	0.610052	0.10921			CCDC37-AS1		0.707276	nan			CCDC37-AS1		0.354995	nan			CCDC37-AS1	0.179712	0.492546	-0.000647279
FAM207A	0.0277078	0.610052	-0.0270172			KTN1	1	0.641987	0.00332606			KTN1	0.0431144	0.354995	-0.106134			KTN1	0.273322	0.55814	-0.122806
VAV2	0.0277078	0.610052	-0.073369			ALDOA	1	0.641987	0.00564722			ALDOA	0.0431144	0.354995	0.189977			ALDOA	0.273322	0.55814	0.118673
PCSK7	0.0277078	0.610052	-0.0875418			MOCS1	0.715001	0.641987	-0.0202592			MOCS1	0.0431144	0.354995	-0.112281			MOCS1	0.273322	0.55814	-0.0856484
ZBTB7B	0.0277078	0.610052	-0.0548379			ERP27	0.715001	0.641987	0.0717095			ERP27	0.0431144	0.354995	0.0102342			ERP27	0.273322	0.55814	0.054038
FLAD1	0.0277078	0.610052	-0.0198359			ADAMTS18	0.715001	0.565704	0.00237208			ADAMTS18	0.0431144	0.354995	0.00200073			ADAMTS18	0.273322	0.55814	0.00109899
UBE2Q1	0.0277078	0.610052	-0.0235246			PABPC3	0.715001	0.565704	-0.00204584			PABPC3	0.0431144	0.354995	0.00142139			PABPC3	0.273322	0.55814	0.00125041
CCR5	0.0277078	0.610052	-0.0438975			C4orf45	0.715001	0.51351	-2.68141e-05			C4orf45	0.0431144	0.354995	0.000485302			C4orf45	0.273322	0.55814	-0.000481847
U2AF1L4	0.0277078	0.610052	0.00489399			GMPPA	0.465209	0.51351	-0.0317827			GMPPA	0.0431144	0.354995	0.0741076			GMPPA	0.273322	0.55814	0.0613364
IP6K3	0.0277078	0.610052	-0.0202647			RP11-571I18.4	0.465209	0.51351	8.67351e-05			RP11-571I18.4	0.0431144	0.354995	-0.000589961			RP11-571I18.4	0.273322	0.55814	-0.000434908
CXCL16	0.0277078	0.610052	0.157104			NCK2	0.273322	0.51351	0.0242499			NCK2	0.0431144	0.354995	-0.0640213			NCK2	0.273322	0.55814	-0.0249305
ASGR2	0.0277078	0.610052	-0.0185003			PPIL2	0.273322	1	-0.0408971			PPIL2	0.0431144	0.354995	0.02263			PPIL2	0.273322	0.55814	0.00954478
TNFSF13	0.0277078	0.610052	0.0191332			MYH9	0.273322	0.796423	-0.244118			MYH9	0.0431144	0.354995	-0.315093			MYH9	0.273322	0.55814	-0.189674
ITIH3	0.0277078	0.610052	-0.0191137			RP11-57G10.8	0.273322	0.796423	0.000649056			RP11-57G10.8	0.0431144	0.354995	0.0013272			RP11-57G10.8	0.273322	0.55814	0.000427795
SLC1A7	0.0277078	0.610052	0.0268591			CTCF	0.144127	0.796423	-0.045245			CTCF	0.0431144	0.354995	-0.045511			CTCF	0.273322	0.55814	-0.026395
MAGOH	0.0277078	0.610052	-0.0473288			LSR	0.144127	0.641987	0.228317			LSR	0.0431144	0.366194	0.136643			LSR	0.273322	0.55814	0.136188
MEGF6	0.0277078	0.610052	0.130596			AP2B1	0.0678892	0.641987	-0.111114			AP2B1	0.0431144	0.366194	-0.0957494			AP2B1	0.273322	0.55814	-0.0536462
USP1	0.0277078	0.610052	-0.034559			ZW10	0.0678892	0.641987	-0.055977			ZW10	0.0431144	0.366194	-0.0117151			ZW10	0.273322	0.55814	-0.0135203
PEA15	0.0277078	0.610052	-0.24657			CDC40	0.0678892	0.565704	-0.0610873			CDC40	0.0431144	0.366194	-0.0407994			CDC40	0.273322	0.55814	-0.0237001
TFB2M	0.0277078	0.610052	-0.0150819			RP11-562A8.4	0.0678892	0.51351	0.00102307			RP11-562A8.4	0.0431144	0.366194	0.000548704			RP11-562A8.4	0.273322	0.55814	0.00196462
C2orf47	0.0277078	0.610052	-0.0149329			DDAH2	1	0.51351	-0.00153026			DDAH2	0.0796158	0.366194	-0.041741			DDAH2	0.273322	0.55814	-0.0629632
ACTG2	0.0277078	0.610052	-0.478025			ABCA2	0.715001	0.51351	-0.0433271			ABCA2	0.0796158	0.366194	-0.0774178			ABCA2	0.273322	0.55814	-0.0657623
H3F3A	0.0277078	0.610052	-0.0399012			KIF17	0.715001	0.51351	-0.00166088			KIF17	0.0796158	0.366194	-0.0351343			KIF17	0.273322	0.55814	-0.0057972
BOLA3	0.0277078	0.610052	-0.0304485			CFAP99	0.715001	0.796423	0.00119961			CFAP99	0.0796158	0.366194	0.000701806			CFAP99	0.273322	0.55814	0.00128879
LMOD1	0.0277078	0.610052	-0.0938956			RECQL	0.273322	0.796423	-0.0749698			RECQL	0.0796158	0.366194	-0.0718853			RECQL	0.273322	0.55814	-0.0391364
TMEM183A	0.0277078	0.610052	-0.0325961			NDUFB7	0.273322	0.796423	-0.0865066			NDUFB7	0.0796158	0.366194	-0.0438077			NDUFB7	0.273322	0.55814	-0.0649113
CXCR1	0.0277078	0.610052	-0.0586879			ZNFX1	0.273322	0.796423	0.0313504			ZNFX1	0.0796158	0.366194	-0.0432646			ZNFX1	0.273322	0.55814	0.0492193
GTPBP8	0.0277078	0.610052	-0.0142236			TRBV9	0.144127	0.796423	-0.000856211			TRBV9	0.0796158	0.470912	-0.00127936			TRBV9	0.273322	0.55814	0.000902565
PRICKLE2	0.0277078	0.610052	-0.0706127			DPYSL2	0.0678892	0.707276	0.182724			DPYSL2	0.0796158	0.470912	0.14399			DPYSL2	0.273322	0.55814	0.107756
CCNL1	0.0277078	0.610052	0.0780899			AGMAT	0.0678892	0.707276	-0.00624118			AGMAT	0.0796158	0.470912	-0.00254941			AGMAT	0.273322	0.55814	-0.00110973
SLMAP	0.0277078	0.610052	-0.100547			HNRNPR	0.0678892	0.707276	-0.303382			HNRNPR	0.0796158	0.470912	-0.117749			HNRNPR	0.273322	0.55814	-0.0453125
CXCL5	0.0277078	0.610052	0.10042			PPID	0.0678892	0.641987	-0.0780199			PPID	0.0796158	0.470912	-0.0160349			PPID	0.273322	0.55814	0.00708561
SLBP	0.0277078	0.610052	-0.0121753			ARHGEF37	0.715001	0.565704	0.0536979			ARHGEF37	0.138011	0.470912	-0.0554905			ARHGEF37	0.273322	0.55814	-0.0276466
MFI2	0.0277078	0.610052	0.0492364			FIS1	0.715001	0.565704	-0.0720674			FIS1	0.138011	0.470912	-0.0324518			FIS1	0.273322	0.55814	-0.0536038
S100P	0.0277078	0.610052	-0.0548697			FAM200A	0.715001	0.565704	0.00783046			FAM200A	0.138011	0.470912	-0.0228232			FAM200A	0.273322	0.55814	-0.00612179
METAP1	0.0277078	0.610052	-0.025389			CTD-2246P4.1	0.715001	0.565704	0.000136314			CTD-2246P4.1	0.138011	0.470912	0.000714794			CTD-2246P4.1	0.273322	0.55814	0.000797957
SLC9B1	0.0277078	0.610052	-0.00328211			CTB-50L17.16	0.654721	1	-0.000395275			CTB-50L17.16	0.138011	0.470912	-0.000786426			CTB-50L17.16	0.273322	0.55814	-0.000434908
HMGB2	0.0277078	0.610052	-0.119678			TLK1	0.465209	1	-0.0177639			TLK1	0.138011	0.470912	-0.0181492			TLK1	0.273322	0.55814	-0.0217693
SAP30	0.0277078	0.610052	-0.0338773			C3orf35	0.465209	0.796423	0.00133765			C3orf35	0.138011	0.470912	0.00238834			C3orf35	0.273322	0.55814	0.00313198
SCRG1	0.0277078	0.610052	-0.0104336			PCDHGA1	0.465209	0.796423	-0.00337395			PCDHGA1	0.138011	0.470912	-0.00823665			PCDHGA1	0.273322	0.55814	-0.00445787
ARFIP1	0.0277078	0.610052	-0.0450714			IRX6	0.273322	0.796423	0.0199116			IRX6	0.138011	0.523832	0.0398599			IRX6	0.273322	0.55814	0.0188297
F2RL1	0.0277078	0.610052	-0.0248046			MRPS36	0.144127	0.796423	0.0178148			MRPS36	0.138011	0.523832	-0.0187128			MRPS36	0.273322	0.55814	-0.0135279
AGGF1	0.0277078	0.610052	-0.052518			ANXA7	0.144127	0.796423	-0.0880675			ANXA7	0.138011	0.523832	-0.040267			ANXA7	0.273322	0.55814	-0.0209664
SCGB3A2	0.0277078	0.610052	0.589778			FIBP	0.144127	0.707276	-0.0418098			FIBP	0.138011	0.523832	0.0412184			FIBP	0.273322	0.55814	0.030305
ESM1	0.0277078	0.610052	-0.0463564			RP1-18D14.7	0.144127	0.707276	0.00842808			RP1-18D14.7	0.138011	0.523832	0.00275167			RP1-18D14.7	0.273322	0.55814	0.0049592
C7orf60	0.0277078	0.610052	-0.0162884			RP4-613B23.1	1	0.707276	-0.00107877			RP4-613B23.1	0.224916	0.523832	-0.00277191			RP4-613B23.1	0.273322	0.55814	-0.00209843
BMPER	0.0277078	0.610052	-0.0442514			CH17-360D5.1	1	0.707276	-0.000302435			CH17-360D5.1	0.224916	0.523832	-0.000233766			CH17-360D5.1	0.273322	0.55814	0.00112109
MED30	0.0277078	0.610052	-0.0157794			RPP38	0.715001	0.707276	0.0180301			RPP38	0.224916	0.523832	0.00218943			RPP38	0.273322	0.55814	0.00695437
TNFRSF11B	0.0277078	0.610052	-0.0934098			DGKE	0.715001	0.707276	-0.00508813			DGKE	0.224916	0.523832	-0.0162076			DGKE	0.273322	0.55814	0.0389048
ORC5	0.0277078	0.610052	-0.0183241			CTNNB1	0.715001	0.707276	0.00566666			CTNNB1	0.224916	0.523832	0.067205			CTNNB1	0.273322	0.55814	0.0628743
INTS1	0.0277078	0.610052	-0.0407385			MRPL23	0.715001	0.641987	-0.0322656			MRPL23	0.224916	0.523832	0.0155308			MRPL23	0.273322	0.55814	0.0126881
BAALC	0.0277078	0.610052	-0.0472905			ZNF878	0.715001	0.565704	-0.000912932			ZNF878	0.224916	0.523832	0.0009757			ZNF878	0.273322	0.55814	0.00021732
HGSNAT	0.0277078	0.610052	0.0686862			NUP58	0.465209	0.51351	-0.0507874			NUP58	0.224916	0.523832	0.0235671			NUP58	0.273322	0.55814	0.0918891
ANKS6	0.0277078	0.610052	-0.0225056			ARNT2	0.465209	0.51351	-0.0120824			ARNT2	0.224916	0.523832	-0.0565516			ARNT2	0.273322	0.55814	-0.0277476
FBP1	0.0277078	0.610052	0.405919			FUT2	0.465209	0.51351	-0.00544919			FUT2	0.224916	0.523832	0.00396813			FUT2	0.273322	0.55814	0.00506272
PTCHD1	0.0277078	0.610052	0.00356062			GNB2L1	0.465209	1	-0.0732558			GNB2L1	0.224916	0.523832	-0.0431848			GNB2L1	0.273322	0.55814	-0.104432
NDUFB6	0.0277078	0.610052	-0.0384581			DSG2-AS1	0.465209	1	0.00129605			DSG2-AS1	0.224916	0.523832	0.000778213			DSG2-AS1	0.273322	0.55814	0.000957267
AQP3	0.0277078	0.610052	0.130339			RP11-120K24.3	0.465209	1	0.00375633			RP11-120K24.3	0.224916	0.523832	0.00264056			RP11-120K24.3	0.273322	0.55814	0.00322689
STOML2	0.0277078	0.610052	-0.0636427			SPRY4-IT1	0.465209	0.796423	4.75477e-05			SPRY4-IT1	0.224916	0.523832	0.00029087			SPRY4-IT1	0.273322	0.55814	0.000686617
CFL2	0.0277078	0.610052	-0.0739348			DTX3L	0.273322	0.796423	-0.0462651			DTX3L	0.224916	0.562063	-0.0242244			DTX3L	0.273322	0.55814	0.0349281
EML5	0.0277078	0.610052	-0.0037959			AREG	0.144127	0.796423	0.256535			AREG	0.224916	0.562063	0.142889			AREG	0.273322	0.55814	0.0768955
FAM204A	0.0277078	0.610052	-0.0254369			CHCHD2	0.0678892	0.796423	-0.182443			CHCHD2	0.224916	0.562063	-0.0323655			CHCHD2	0.273322	0.55814	-0.067844
HPRT1	0.0277078	0.610052	-0.0255521			C9orf64	0.0678892	0.707276	-0.0321664			C9orf64	0.224916	0.562063	-0.00708665			C9orf64	0.273322	0.55814	-0.00986631
BMS1	0.0277078	0.610052	-0.102403			ATP2A2	0.0678892	0.707276	-0.19676			ATP2A2	0.224916	0.562063	0.0999565			ATP2A2	0.273322	0.55814	0.0610187
PSMC3	0.0277078	0.610052	-0.135488			SREBF1	1	0.707276	-0.000703839			SREBF1	0.345231	0.562063	0.0506193			SREBF1	0.273322	0.55814	0.0467027
NELL1	0.0277078	0.610052	0.00247286			NSMCE3	1	0.641987	-0.00415769			NSMCE3	0.345231	0.562063	-0.00844923			NSMCE3	0.273322	0.55814	0.00680376
TAF1D	0.0277078	0.610052	0.0411838			CTC-523E23.4	1	0.565704	6.66994e-05			CTC-523E23.4	0.345231	0.562063	-0.00515472			CTC-523E23.4	0.273322	0.55814	-0.00346248
LIPC	0.0277078	0.610052	0.00359432			HEBP1	0.715001	0.51351	0.0172581			HEBP1	0.345231	0.562063	-0.0290064			HEBP1	0.273322	0.55814	-0.0400533
JAM3	0.0277078	0.610052	-0.0916658			USP48	0.715001	0.51351	-0.00306099			USP48	0.345231	0.562063	-0.00681722			USP48	0.273322	0.55814	-0.018887
APBB1	0.0277078	0.610052	-0.0762188			CEACAM20	0.715001	0.51351	4.06046e-05			CEACAM20	0.345231	0.562063	-0.000694175			CEACAM20	0.273322	0.55814	-0.00083416
TRIM44	0.0277078	0.610052	-0.0771306			CH17-224D4.1	0.715001	1	0.00243713			CH17-224D4.1	0.345231	0.562063	8.91188e-05			CH17-224D4.1	0.273322	0.55814	-0.00809178
PPFIBP2	0.0277078	0.610052	0.0165598			SPIRE1	0.465209	1	0.0593049			SPIRE1	0.345231	0.562063	-0.031023			SPIRE1	0.273322	0.55814	-0.036802
IDH3A	0.0277078	0.610052	-0.052086			KLF10	0.465209	1	0.122			KLF10	0.345231	0.562063	0.0613465			KLF10	0.273322	0.55814	0.0928291
PRKCB	0.0277078	0.610052	-0.0780842			DHFR	0.465209	0.796423	-0.00364782			DHFR	0.345231	0.562063	0.00753548			DHFR	0.273322	0.55814	0.013992
CHRFAM7A	0.0277078	0.610052	0.00365872			TPT1-AS1	0.273322	0.796423	0.0234993			TPT1-AS1	0.345231	0.67803	0.00644896			TPT1-AS1	0.273322	0.55814	0.024851
MYO1A	0.0277078	0.610052	0.00095881			AP002954.4	0.144127	0.796423	0.00253064			AP002954.4	0.345231	0.67803	0.000576424			AP002954.4	0.273322	0.55814	0.00274487
SCG5	0.0277078	0.610052	0.0100502			NLN	0.0678892	0.796423	-0.0543221			NLN	0.345231	0.67803	0.00882082			NLN	0.273322	0.55814	0.0158353
MS4A15	0.0277078	0.610052	0.335423			DNAJC7	0.0678892	0.796423	-0.0482082			DNAJC7	0.345231	0.67803	-0.00981058			DNAJC7	0.273322	0.55814	0.0210617
RCCD1	0.0277078	0.610052	0.00887773			UBE2E3	0.0678892	0.796423	-0.0606318			UBE2E3	0.345231	0.67803	-0.0302109			UBE2E3	0.273322	0.55814	-0.0127492
IGF2	0.0277078	0.610052	0.223031			RP11-549K20.1	1	0.707276	8.96266e-06			RP11-549K20.1	0.500184	0.67803	-0.000264213			RP11-549K20.1	0.273322	0.55814	0.000296688
RNF214	0.0277078	0.610052	-0.0105679			RP11-567J20.1	1	0.707276	-0.000196701			RP11-567J20.1	0.500184	0.67803	0.000267209			RP11-567J20.1	0.273322	0.55814	0.000630639
ENGASE	0.0277078	0.610052	0.0386124			RP5-858L17.1	1	0.565704	5.08679e-05			RP5-858L17.1	0.500184	0.67803	-0.000431746			RP5-858L17.1	0.273322	0.55814	0.00134498
FN3K	0.0277078	0.610052	0.0483731			EDF1	0.715001	0.565704	-0.0461839			EDF1	0.500184	0.67803	0.0305348			EDF1	0.273322	0.55814	0.0597927
IRGQ	0.0277078	0.610052	0.0081681			STK11	0.715001	0.51351	0.0379637			STK11	0.500184	0.67803	0.0179737			STK11	0.273322	0.55814	0.036001
ZNF641	0.0277078	0.610052	-0.0422592			PLAG1	0.715001	0.51351	0.00726246			PLAG1	0.500184	0.67803	-0.00265247			PLAG1	0.273322	0.55814	0.00730989
CACNB3	0.0277078	0.610052	0.0379558			SPATA32	0.715001	0.51351	-0.000194267			SPATA32	0.500184	0.67803	-0.000409517			SPATA32	0.273322	0.55814	0.000456817
KMT2D	0.0277078	0.610052	-0.11893			ATP4B	0.715001	0.51351	0.000434442			ATP4B	0.500184	0.67803	-0.000844622			ATP4B	0.273322	0.55814	-0.000545812
KIR3DL1	0.0277078	0.610052	-0.00264183			CTB-4E7.1	0.59298	0.51351	-2.89263e-05			CTB-4E7.1	0.500184	0.67803	-0.000353418			CTB-4E7.1	0.273322	0.55814	0.000427795
KIFC2	0.0277078	0.610052	0.019854			FATE1	0.465209	1	-0.00100791			FATE1	0.500184	0.67803	-0.000786426			FATE1	0.273322	0.55814	-0.00207049
SRR	0.0277078	0.610052	-0.00345122			CEP112	0.465209	1	0.0195738			CEP112	0.500184	0.67803	-0.00490617			CEP112	0.273322	0.55814	-0.0177858
COPS6	0.0277078	0.610052	-0.0599189			TWISTNB	0.144127	0.796423	-0.0241502			TWISTNB	0.500184	0.67803	0.0155971			TWISTNB	0.273322	0.55814	0.0404913
DDIT4	0.0277078	0.610052	-0.393795			SKIL	0.144127	0.796423	0.152944			SKIL	0.500184	0.67803	0.000901877			SKIL	0.273322	0.55814	0.0785189
CX3CR1	0.0277078	0.610052	-0.0404406			IGFALS	0.0678892	0.796423	0.0142354			IGFALS	0.500184	0.782855	8.42446e-06			IGFALS	0.273322	0.55814	0.00912001
LGI3	0.0277078	0.610052	0.0883664			VSNL1	0.0678892	0.796423	-0.0124371			VSNL1	0.500184	0.782855	0.00203888			VSNL1	0.273322	0.55814	0.00633215
HEXIM2	0.0277078	0.610052	0.00220102			AC096670.3	0.0678892	0.707276	0.00328261			AC096670.3	0.500184	0.782855	0.000651468			AC096670.3	0.273322	0.55814	0.00251729
SERINC2	0.0277078	0.610052	0.088965			RP1-234P15.4	0.0678892	0.707276	0.00292471			RP1-234P15.4	0.500184	0.782855	0.000105327			RP1-234P15.4	0.273322	0.55814	0.001548
SLC20A2	0.0277078	0.610052	-0.108464			C2-AS1	0.0678892	0.707276	0.000683007			C2-AS1	0.500184	0.782855	0.00035618			C2-AS1	0.273322	0.55814	0.00213208
TET2	0.0277078	0.610052	-0.0119815			NUP50-AS1	1	0.707276	0.00233529			NUP50-AS1	0.68583	0.782855	0.00130244			NUP50-AS1	0.273322	0.55814	0.0192714
ZNF507	0.0277078	0.610052	-0.0367571			RP11-180M15.6	1	0.707276	9.06155e-06			RP11-180M15.6	0.68583	0.782855	-0.000209036			RP11-180M15.6	0.273322	0.55814	0.0011626
TNIP2	0.0277078	0.610052	-0.0370919			HMGCR	0.715001	0.707276	-0.104934			HMGCR	0.68583	0.782855	-0.0060752			HMGCR	0.273322	0.55814	0.13491
TMEM150A	0.0277078	0.610052	0.028535			KIAA1257	0.715001	0.641987	0.000666274			KIAA1257	0.68583	0.782855	-0.00241923			KIAA1257	0.273322	0.55814	0.00335228
PPIC	0.0277078	0.610052	0.0322271			SLAMF8	0.715001	0.565704	0.0150956			SLAMF8	0.68583	0.782855	0.010986			SLAMF8	0.273322	0.55814	0.0531611
CEP120	0.0277078	0.610052	-0.0482346			KLHDC9	0.715001	0.565704	0.00394787			KLHDC9	0.68583	0.782855	0.00889027			KLHDC9	0.273322	0.55814	0.025861
CD2BP2	0.0277078	0.610052	-0.026538			PAF1	0.465209	0.51351	-0.0194502			PAF1	0.68583	0.782855	-0.00704037			PAF1	0.273322	0.55814	0.0141493
PRELID1	0.0277078	0.610052	-0.0669356			MCF2	0.465209	0.796423	-0.000165702			MCF2	0.68583	0.782855	-0.000260782			MCF2	0.273322	0.55814	0.00162675
GP2	0.0277078	0.610052	0.00137138			PAQR4	0.465209	1	-0.00501376			PAQR4	0.68583	0.782855	0.00315013			PAQR4	0.273322	0.55814	0.00585555
PTK2	0.0277078	0.610052	-0.0463562			FAM90A1	0.465209	0.796423	-0.00156188			FAM90A1	0.68583	0.782855	0.000201271			FAM90A1	0.273322	0.55814	0.00279938
CCDC8	0.0277078	0.610052	-0.065512			ARPC4	0.465209	0.796423	-0.0293603			ARPC4	0.68583	0.782855	-0.0209647			ARPC4	0.273322	0.55814	0.0592267
BNC1	0.0277078	0.610052	0.0828744			AC233755.2	0.465209	0.796423	-0.0180634			AC233755.2	0.68583	0.804323	0.00949927			AC233755.2	0.273322	0.55814	0.00297365
P2RY1	0.0277078	0.610052	-0.10857			RP11-440D17.4	0.273322	0.796423	0.00275113			RP11-440D17.4	0.68583	0.911014	0.000225247			RP11-440D17.4	0.273322	0.55814	0.00175448
CALML6	0.0277078	0.610052	0.00125453			PSMB5	0.144127	0.796423	-0.0907113			PSMB5	0.68583	0.911014	0.00106664			PSMB5	0.273322	0.55814	-0.0295617
GUSB	0.0277078	0.610052	0.140415			RFXAP	0.144127	0.707276	-0.0166468			RFXAP	0.68583	0.911014	0.000150324			RFXAP	0.273322	0.55814	0.00659209
PRDM10	0.0277078	0.610052	-0.0161506			RP11-1299A16.3	0.0678892	0.707276	-0.000659736			RP11-1299A16.3	0.68583	0.911014	-0.000461143			RP11-1299A16.3	0.273322	0.55814	-0.000289286
CST5	0.0277078	0.610052	0.00410909			CTD-2516F10.4	0.59298	0.641987	0.000383581			CTD-2516F10.4	0.715001	0.911014	-2.37177e-05			CTD-2516F10.4	0.273322	0.55814	0.000427795
SPATA24	0.0277078	0.610052	-0.00103229			BEND3	1	0.641987	0.00178722			BEND3	0.892738	0.911014	-0.000790722			BEND3	0.273322	0.55814	0.0137545
STAT2	0.0277078	0.610052	0.059755			RLF	0.715001	0.641987	0.0226107			RLF	0.892738	0.911014	0.00297201			RLF	0.273322	0.55814	0.0336196
SYT9	0.0277078	0.610052	-0.00183991			AXL	0.715001	0.565704	-0.0547752			AXL	0.892738	0.911014	0.00602369			AXL	0.273322	0.55814	-0.0762829
KIF5B	0.0277078	0.610052	-0.0850741			EPHX4	0.715001	0.565704	-0.00121713			EPHX4	0.892738	0.911014	-0.00060177			EPHX4	0.273322	0.55814	-0.00499385
OR10A2	0.0277078	0.610052	0.00086875			VMAC	0.715001	0.51351	1.87501e-05			VMAC	0.892738	0.911014	-0.00162311			VMAC	0.273322	0.55814	0.00539014
GPR27	0.0277078	0.610052	-0.0131636			RP11-370I10.6	0.715001	0.51351	0.000323162			RP11-370I10.6	0.892738	0.911014	-0.000279063			RP11-370I10.6	0.273322	0.55814	-0.000585381
OSCAR	0.0277078	0.610052	0.0718307			IFT88	0.465209	0.51351	-0.00360202			IFT88	0.892738	0.911014	-0.00119764			IFT88	0.273322	0.55814	0.0220114
PLAC1	0.0277078	0.610052	-0.000419712			SREK1IP1	0.465209	0.707276	0.0106971			SREK1IP1	0.892738	0.911014	0.0197222			SREK1IP1	0.273322	0.55814	0.0330076
C9orf16	0.0277078	0.610052	0.0447794			SMC4	0.273322	1	0.0212832			SMC4	0.892738	0.911014	-0.000365635			SMC4	0.273322	0.55814	0.0299366
TMEM126A	0.0277078	0.610052	-0.01291			RP11-98D18.9	0.273322	0.641987	0.000272347			RP11-98D18.9	0.892738	0.911014	-0.000221328			RP11-98D18.9	0.273322	0.55814	0.000760569
NETO2	0.0277078	0.610052	-0.064319			RP11-492I21.1	0.273322	0.565704	0.000375706			RP11-492I21.1	0.892738	0.911014	-0.000151388			RP11-492I21.1	0.273322	0.55814	0.000871647
GAA	0.0277078	0.610052	0.213667			ASIP	0.144127	0.641987	-0.000691125			ASIP	0.892738	1	0.000709339			ASIP	0.273322	0.55814	-0.000569629
MRPL36	0.0277078	0.610052	-0.0121058			LDHD	0.144127	0.641987	0.02536			LDHD	0.892738	0.366194	0.0189368			LDHD	0.273322	0.55814	0.0187191
PLRG1	0.0277078	0.610052	-0.0674457			BCL2L11	0.0678892	0.565704	0.0571428			BCL2L11	0.892738	0.366194	0.0251202			BCL2L11	0.273322	0.55814	0.0269098
GPR82	0.0277078	0.610052	-0.00193932			RP5-864K19.4	0.0678892	0.565704	0.00173992			RP5-864K19.4	0.892738	0.366194	-0.000141852			RP5-864K19.4	0.273322	0.55814	0.000243425
ATF7IP	0.0277078	0.610052	-0.0388577			RP11-88I21.2	0.0678892	0.796423	0.0155782			RP11-88I21.2	0.892738	0.366194	-0.00201841			RP11-88I21.2	0.273322	0.55814	0.0069666
TMEM51	0.0277078	0.610052	-0.0326423			AC000068.10	0.465209	0.620214	-0.000441044			AC000068.10	1	0.469475	5.66832e-05			AC000068.10	0.273322	0.55814	-0.000923905
RHNO1	0.0277078	0.610052	0.0298073			RFX4	1	0.796423	-2.00201e-05			RFX4	0.0678892	0.469475	0.000619534			RFX4	0.285049	0.55814	0.00076706
TRAPPC12	0.0277078	0.610052	-0.0597654			DQX1	0.285049	0.796423	-0.00358601			DQX1	0.0678892	0.470912	0.00100215			DQX1	0.285049	0.55814	0.000667035
RPS7	0.0277078	0.610052	-0.10361			RP11-388C12.5	0.108809	0.707276	1.77966e-05			RP11-388C12.5	0.0678892	0.479411	0.000705125			RP11-388C12.5	0.285049	0.55814	0.000970441
TVP23B	0.0277078	0.610052	-0.0338968			MYT1L	0.285049	0.565704	0.000545627			MYT1L	0.0796158	0.479411	-0.000921649			MYT1L	0.285049	0.55814	-0.00111455
ANKRD20A4	0.0277078	0.610052	0.00182331			GS1-393G12.13	0.285049	0.641987	0.000485302			GS1-393G12.13	0.108809	0.523832	0.000485302			GS1-393G12.13	0.285049	0.55814	0.000472009
CALB2	0.0277078	0.610052	0.301624			RP11-461A8.5	0.108809	0.641987	1.77966e-05			RP11-461A8.5	0.108809	0.523832	8.91188e-05			RP11-461A8.5	0.285049	0.55814	0.000442537
MTBP	0.0277078	0.610052	-0.0082455			CALHM3	0.144127	0.620214	0.00068512			CALHM3	0.138011	0.523832	0.000884938			CALHM3	0.285049	0.55814	0.000435432
PAIP1	0.0277078	0.610052	-0.0909069			FOXI1	0.59298	0.641987	-0.000386184			FOXI1	0.144127	0.562063	0.000675747			FOXI1	0.285049	0.55814	0.000472009
SPTLC3	0.0277078	0.610052	0.0340781			RP11-152P23.2	0.179712	0.796423	0.000662374			RP11-152P23.2	0.144127	0.562063	0.000662374			RP11-152P23.2	0.285049	0.55814	0.000884938
ABCG4	0.0277078	0.610052	0.00308378			RP11-168J19.2	0.654721	0.796423	0.000274214			RP11-168J19.2	0.179712	0.562063	0.000523722			RP11-168J19.2	0.285049	0.55814	0.000943863
PRSS27	0.0277078	0.610052	0.00397422			RP1-27K12.4	0.59298	0.796423	-0.000412507			RP1-27K12.4	0.179712	0.562063	0.00052978			RP1-27K12.4	0.285049	0.55814	-0.000791266
BANP	0.0277078	0.610052	-0.00414114			CTD-2507G9.1	0.465209	0.796423	0.000268699			CTD-2507G9.1	0.224916	0.67803	0.000620454			CTD-2507G9.1	0.285049	0.55814	0.000727536
THEMIS	0.0277078	0.610052	-0.0112725			RP11-429P3.5	0.108809	1	0.0013272			RP11-429P3.5	0.273322	0.67803	0.000812268			RP11-429P3.5	0.285049	0.55814	7.63211e-05
CBWD1	0.0277078	0.610052	-0.0142658			RP11-467L24.1	0.285049	0.641987	0.000884938			RP11-467L24.1	0.285049	0.67803	0.000884938			RP11-467L24.1	0.285049	0.55814	-0.000883294
KAT5	0.0277078	0.610052	-0.0268796			RP11-324L17.1	0.273322	0.641987	0.000203777			RP11-324L17.1	0.345231	0.67803	0.000383581			RP11-324L17.1	0.285049	0.55814	6.07789e-05
SH3RF3	0.0277078	0.610052	-0.0778535			RP11-34F13.2	0.179712	0.620214	-0.000657458			RP11-34F13.2	0.345231	0.67803	-0.000367031			RP11-34F13.2	0.285049	0.55814	-0.000941157
COMMD1	0.0277078	0.610052	-0.00857407			RP11-568A7.2	0.285049	0.641987	-0.000824897			RP11-568A7.2	0.465209	0.782855	-0.000606884			RP11-568A7.2	0.285049	0.55814	0.000472009
KCNK7	0.0277078	0.610052	0.00394123			RP11-236L14.1	0.654721	0.620214	-0.000835827			RP11-236L14.1	0.500184	0.782855	-0.000367031			RP11-236L14.1	0.285049	0.55814	0.000442537
C1QB	0.0277078	0.610052	0.446308			EPS8L3	0.59298	0.51351	0.000383581			EPS8L3	0.500184	0.782855	-0.000433495			EPS8L3	0.285049	0.55814	-0.000424523
C1QA	0.0277078	0.610052	0.462562			AC010149.4	0.59298	1	4.79299e-05			AC010149.4	0.500184	0.782855	0.00053152			AC010149.4	0.285049	0.55814	0.000121519
NDNF	0.0277078	0.610052	0.192588			LA16c-306E5.2	0.59298	0.707276	-2.89263e-05			LA16c-306E5.2	0.500184	0.782855	-2.59363e-05			LA16c-306E5.2	0.285049	0.55814	0.000383581
EHBP1L1	0.0277078	0.610052	-0.0447985			CTB-1144G6.6	1	0.51351	-0.000422013			CTB-1144G6.6	0.59298	0.782855	7.70038e-05			CTB-1144G6.6	0.285049	0.55814	0.000943863
SMARCC1	0.0277078	0.610052	-0.0534332			CPXCR1	0.317311	0.796423	0.000902315			CPXCR1	0.59298	0.782855	0.000943863			CPXCR1	0.285049	0.55814	0.000943863
VEGFB	0.0277078	0.610052	0.0852614			HCG2040054	0.285049	0.565704	-0.000461329			HCG2040054	0.59298	0.782855	0.000442537			HCG2040054	0.285049	0.55814	0.000442537
GMPPB	0.0277078	0.610052	-0.0464754			AC004076.9	0.179712	0.565704	0.000682394			AC004076.9	0.59298	0.782855	0.000485302			AC004076.9	0.285049	0.55814	0.000472009
SLC19A1	0.0277078	0.610052	0.0554377			APOC3	0.285049	1	0.000442537			APOC3	0.654721	0.782855	0.000176492			APOC3	0.285049	0.55814	0.000442537
HSPB7	0.0277078	0.610052	-0.0419125			CDH18	0.179712	0.796423	-0.000424858			CDH18	0.654721	0.804323	-0.000130691			CDH18	0.285049	0.55814	-0.000791266
EIF1AX	0.0277078	0.610052	-0.0488663			AL035610.2	0.0678892	0.641987	-0.00109409			AL035610.2	0.654721	0.804323	0.000157375			AL035610.2	0.285049	0.55814	-0.000848922
SUSD5	0.0277078	0.610052	-0.0127394			RP11-214O1.3	1	0.620214	0.000205442			RP11-214O1.3	0.68583	0.911014	-0.000393266			RP11-214O1.3	0.285049	0.55814	0.000383581
STAT5B	0.0277078	0.610052	-0.060315			SLC39A12	0.465209	0.620214	2.24824e-05			SLC39A12	0.68583	1	8.91188e-05			SLC39A12	0.285049	0.55814	-0.000791266
RNF213	0.0277078	0.610052	-0.0884658			CCDC79	0.0678892	0.620214	0.000666719			CCDC79	0.68583	1	7.27784e-05			CCDC79	0.285049	0.55814	0.000383581
GPR160	0.0277078	0.610052	0.0290712			BTNL2	0.715001	0.641987	-0.000621333			BTNL2	0.715001	1	-0.000402184			BTNL2	0.285049	0.55814	0.000472009
C16orf91	0.0277078	0.610052	-0.0104845			CTD-2653D5.1	0.108809	0.796423	0.000439809			CTD-2653D5.1	0.715001	1	0.000264464			CTD-2653D5.1	0.285049	0.55814	-0.000395687
PRPF8	0.0277078	0.610052	-0.139165			AC092839.4	0.108809	0.641987	0.000884938			AC092839.4	0.892738	1	9.20358e-05			AC092839.4	0.285049	0.55814	7.63211e-05
DDX23	0.0277078	0.610052	-0.0697092			BSN-AS2	1	0.641987	0.000439809			BSN-AS2	1	1	0.000142246			BSN-AS2	0.285049	0.55814	0.000970441
C11orf45	0.0277078	0.610052	0.0134317			RP11-542M13.2	0.654721	0.641987	-0.000204801			RP11-542M13.2	1	0.469475	-0.000130691			RP11-542M13.2	0.285049	0.55814	0.000472009
CNTNAP2	0.0277078	0.610052	0.00453694			TCP11X2	0.285049	0.641987	-0.00126574			TCP11X2	1	0.523832	2.3421e-05			TCP11X2	0.285049	0.55814	0.000383581
SLC26A9	0.0277078	0.610052	0.112599			TNMD	0.179712	0.620214	-0.000414807			TNMD	1	0.523832	5.92953e-05			TNMD	0.285049	0.55814	-0.000424523
PELI3	0.0277078	0.610052	0.0373393			LINC00973	0.179712	0.620214	0.000411695			LINC00973	1	0.523832	0.000383581			LINC00973	0.285049	0.55814	-0.000424523
MYO1H	0.0277078	0.610052	-0.00133279			HIST1H2BO	0.179712	0.641987	0.000247132			HIST1H2BO	1	0.523832	9.20358e-05			HIST1H2BO	0.285049	0.55814	0.000442537
FGFBP3	0.0277078	0.610052	-0.00492358			IL19	0.317311	0.796423	-0.000867018			IL19	0.108809	0.523832	-0.000706749			IL19	0.317311	0.55814	-0.000898871
NPPA	0.0277078	0.610052	0.000441889			RP11-667M19.2	0.59298	0.796423	-0.000433574			RP11-667M19.2	0.179712	0.523832	0.00121564			RP11-667M19.2	0.317311	0.55814	0.00117176
LSM1	0.0277078	0.610052	-0.0134755			DANT1	0.317311	0.796423	-0.000422013			DANT1	0.179712	0.523832	-0.000388274			DANT1	0.317311	0.55814	-0.0013481
SCUBE2	0.0277078	0.610052	0.0267559			RP5-1120P11.3	0.317311	0.641987	-0.000412507			RP5-1120P11.3	0.179712	0.523832	-0.000802672			RP5-1120P11.3	0.317311	0.55814	-0.000898871
ZNF25	0.0277078	0.610052	-0.0154898			FAM170B-AS1	0.317311	0.641987	-0.000433574			FAM170B-AS1	0.179712	0.523832	-0.00041338			FAM170B-AS1	0.317311	0.55814	-0.000449506
UCP2	0.0277078	0.610052	-0.0664449			RP11-794M8.1	0.317311	0.641987	8.96266e-06			RP11-794M8.1	0.179712	0.562063	-0.000525476			RP11-794M8.1	0.317311	0.55814	-0.000456335
SFN	0.0277078	0.610052	0.191486			IGKV3D-7	0.179712	0.641987	0.00309087			IGKV3D-7	0.179712	0.562063	0.00149671			IGKV3D-7	0.317311	0.55814	0.000442537
UBE2O	0.0277078	0.610052	-0.0254874			CTD-2072I24.1	0.179712	0.641987	0.000880782			CTD-2072I24.1	0.179712	0.562063	0.000880782			CTD-2072I24.1	0.317311	0.55814	0.000442537
CHMP6	0.0277078	0.610052	-0.0355702			GML		0.641987	nan			GML	0.179712	0.562063	-0.000381468			GML	0.317311	0.55814	-0.000898871
UFSP1	0.0277078	0.610052	-0.0106941			PDE6H		0.641987	nan			PDE6H	0.179712	0.562063	-0.000381468			PDE6H	0.317311	0.55814	-0.000395687
WDR25	0.0277078	0.610052	-0.0282867			LINC00348	0.317311	0.641987	-0.000404093			LINC00348	0.285049	0.562063	0.000439809			LINC00348	0.317311	0.55814	0.00141556
BASP1	0.0277078	0.610052	-0.264534			DPPA3	0.654721	0.641987	0.000268434			DPPA3	0.317311	0.562063	0.000970441			DPPA3	0.317311	0.55814	0.000970441
FBXO46	0.0277078	0.610052	0.0173448			IGKV2-18	0.654721	0.641987	-3.88742e-05			IGKV2-18	0.317311	0.562063	-2.59363e-05			IGKV2-18	0.317311	0.55814	-5.81335e-05
CCDC71	0.0277078	0.610052	-0.0337204			RP11-714M23.2	0.59298	0.641987	-0.000422013			RP11-714M23.2	0.317311	0.562063	0.000442537			RP11-714M23.2	0.317311	0.55814	-0.000456335
ZFAS1	0.0277078	0.610052	-0.048477			GPR50	0.317311	0.641987	0.000383581			GPR50	0.317311	0.562063	0.000383581			GPR50	0.317311	0.55814	0.000383581
ARIH2	0.0277078	0.610052	-0.0356877			MMD2	0.317311	0.641987	-0.000867018			MMD2	0.317311	0.562063	-0.000367031			MMD2	0.317311	0.55814	-0.000449506
C12orf54	0.0277078	0.610052	0.00118604			REG1B	0.317311	0.641987	0.000485302			REG1B	0.317311	0.562063	0.000485302			REG1B	0.317311	0.55814	0.000485302
PNPLA2	0.0277078	0.610052	0.062995			EIF4E1B	0.317311	0.641987	0.00076706			EIF4E1B	0.317311	0.562063	0.00076706			EIF4E1B	0.317311	0.55814	0.00076706
ZNF619	0.0277078	0.610052	-0.00730438			S100A7L2	0.317311	0.641987	0.000383581			S100A7L2	0.317311	0.562063	0.000383581			S100A7L2	0.317311	0.55814	0.000383581
UBE2N	0.0277078	0.610052	-0.0526173			C10orf126	0.317311	0.641987	-0.000867018			C10orf126	0.317311	0.562063	-0.000367031			C10orf126	0.317311	0.55814	-0.000449506
RIC8A	0.0277078	0.610052	-0.0539211			ONECUT3	0.317311	0.641987	-0.000867018			ONECUT3	0.317311	0.562063	-0.000367031			ONECUT3	0.317311	0.55814	-0.000449506
DDX10	0.0277078	0.610052	-0.0366217			AP000345.2	0.317311	0.641987	0.000439809			AP000345.2	0.317311	0.562063	0.000439809			AP000345.2	0.317311	0.55814	-0.000898871
GTPBP6	0.0277078	0.610052	-0.0594347			RP11-402P6.11	0.317311	0.641987	-0.000433574			RP11-402P6.11	0.317311	0.562063	-0.000353418			RP11-402P6.11	0.317311	0.55814	-0.000449506
C5orf46	0.0277078	0.610052	0.00173942			RP11-125M16.1	0.317311	0.641987	-0.000433574			RP11-125M16.1	0.317311	0.562063	-0.000353418			RP11-125M16.1	0.317311	0.55814	-0.000395687
CD300LB	0.0277078	0.610052	-0.00722906			AP000959.2	0.317311	0.641987	0.000884938			AP000959.2	0.317311	0.562063	0.000884938			AP000959.2	0.317311	0.55814	0.000435432
SNX18	0.0277078	0.610052	-0.095591			LINC00614	0.317311	0.620214	0.000383581			LINC00614	0.317311	0.562063	0.000383581			LINC00614	0.317311	0.55814	0.000383581
MRFAP1	0.0277078	0.610052	-0.0928457			LINC01343	0.317311	0.620214	-0.000433574			LINC01343	0.317311	0.562063	-0.000433495			LINC01343	0.317311	0.55814	-0.000791266
FUCA1	0.0277078	0.610052	0.110458			RP11-145G20.1	0.317311	0.620214	0.000442537			RP11-145G20.1	0.317311	0.562063	0.000442537			RP11-145G20.1	0.317311	0.55814	-0.000456335
RAD23A	0.0277078	0.610052	-0.0615788			RP11-380D23.2	0.317311	0.620214	0.000879485			RP11-380D23.2	0.317311	0.562063	0.000879485			RP11-380D23.2	0.317311	0.55814	-0.000848922
TMEM151A	0.0277078	0.610052	0.0280711			RP11-338H14.1	0.317311	0.641987	-0.000843902			RP11-338H14.1	0.317311	0.562063	-0.000367031			RP11-338H14.1	0.317311	0.55814	-0.000441714
HLA-DQB1	0.0277078	0.610052	0.230775			RP11-322J23.1	0.317311	0.620214	0.000485302			RP11-322J23.1	0.317311	0.562063	0.000485302			RP11-322J23.1	0.317311	0.55814	0.000485302
RNF182	0.0277078	0.610052	-0.0102801			RP11-685G9.4	0.317311	0.620214	0.0013272			RP11-685G9.4	0.317311	0.562063	0.0013272			RP11-685G9.4	0.317311	0.55814	0.0013272
TSPYL5	0.0277078	0.610052	-0.041696			IGHV3OR16-11	0.317311	1	8.96266e-06			IGHV3OR16-11	0.317311	0.562063	0.000442537			IGHV3OR16-11	0.317311	0.55814	0.000442537
FUT7	0.0277078	0.610052	-0.00193241			RP11-109M17.2	0.317311	1	-0.00389748			RP11-109M17.2	0.317311	0.562063	0.000472009			RP11-109M17.2	0.317311	0.55814	0.000472009
PCGF5	0.0277078	0.610052	-0.0772737			RP11-97N19.3	0.317311	1	0.000884938			RP11-97N19.3	0.317311	0.562063	-0.00123427			RP11-97N19.3	0.317311	0.55814	0.000435432
PPA1	0.0277078	0.610052	-0.0719278			RP11-437J2.4	0.317311	0.796423	-0.000424481			RP11-437J2.4	0.317311	0.562063	0.000442537			RP11-437J2.4	0.317311	0.55814	0.000442537
LSMEM1	0.0277078	0.610052	0.00432896			LINC01364	0.179712	0.796423	-0.00104054			LINC01364	0.317311	0.562063	-0.000409517			LINC01364	0.317311	0.55814	-0.000449506
NQO1	0.0277078	0.610052	-0.0425435			RP11-89N17.2	0.179712	0.796423	-0.000643113			RP11-89N17.2	0.317311	0.562063	-0.00211921			RP11-89N17.2	0.317311	0.55814	-0.000395687
EHMT1	0.0277078	0.610052	-0.0322115			AMY2A	0.179712	0.796423	-0.000629235			AMY2A	0.317311	0.562063	-0.000353418			AMY2A	0.317311	0.55814	-0.000395687
PJA1	0.0277078	0.610052	-0.0132517			AC002306.1	0.179712	0.796423	-0.00131395			AC002306.1	0.317311	0.562063	-0.000786426			AC002306.1	0.317311	0.55814	-0.000441714
C6orf223	0.0277078	0.610052	0.0583287			OR51V1		0.641987	nan			OR51V1	0.317311	0.562063	0.000472009			OR51V1	0.317311	0.55814	0.000472009
SLX1B	0.0277078	0.610052	-0.000844858			2011-03-01		0.641987	nan			2011-03-01	0.317311	0.562063	-0.000353418			2011-03-01	0.317311	0.55814	-0.000898871
MRPS11	0.0277078	0.610052	-0.0295371			AC116609.3		0.620214	nan			AC116609.3	0.317311	0.562063	-0.000733969			AC116609.3	0.317311	0.55814	-0.000395687
IDH2	0.0277078	0.610052	-0.0508146			XXbac-BPG308J9.3		0.620214	nan			XXbac-BPG308J9.3	0.317311	0.67803	-0.000353418			XXbac-BPG308J9.3	0.317311	0.55814	-0.000449506
FAM153B	0.0277078	0.610052	0.00981927			CTD-2215E18.2		0.641987	nan			CTD-2215E18.2	0.317311	0.67803	0.000472009			CTD-2215E18.2	0.317311	0.55814	0.000472009
DCAF4L1	0.0277078	0.610052	0.00119598			RP11-319E12.2		1	nan			RP11-319E12.2	0.317311	0.67803	-0.000393266			RP11-319E12.2	0.317311	0.55814	-0.0013481
KCNJ14	0.0277078	0.610052	0.00236985			RP11-158A14.1		0.641987	nan			RP11-158A14.1	0.317311	0.782855	0.000472009			RP11-158A14.1	0.317311	0.55814	0.000472009
NGRN	0.0277078	0.610052	-0.0787464			RP11-29P20.1		0.620214	nan			RP11-29P20.1	0.317311	0.782855	-0.00105999			RP11-29P20.1	0.317311	0.55814	-0.000449506
TSPEAR-AS2	0.0277078	0.610052	0.00485051			PSMB11	0.317311	0.641987	0.000884938			PSMB11	0.465209	0.782855	-0.000388274			PSMB11	0.317311	0.55814	0.000435432
ODF3L1	0.0277078	0.610052	0.00509399			RP4-704D23.1	0.179712	0.641987	0.00136444			RP4-704D23.1	0.465209	0.782855	0.000280462			RP4-704D23.1	0.317311	0.55814	0.000970441
CNOT10	0.0277078	0.610052	-0.0122374			AL162426.1	0.179712	0.641987	0.000411695			AL162426.1	0.465209	0.782855	-0.000323789			AL162426.1	0.317311	0.55814	0.000383581
CADM1	0.0277078	0.610052	0.131404			INSL4	1	0.641987	-0.000412507			INSL4	0.59298	0.782855	-0.000409517			INSL4	0.317311	0.55814	0.000485302
PRR36	0.0277078	0.610052	0.0227836			TERT	1	0.620214	-0.000461329			TERT	0.654721	0.782855	-0.000320365			TERT	0.317311	0.55814	0.000884938
LINC01547	0.0277078	0.610052	-0.00630647			NWD2	1	1	-0.000461329			NWD2	0.654721	0.782855	0.00058334			NWD2	0.317311	0.55814	0.00153371
JRKL	0.0277078	0.610052	-0.0390091			ZCCHC16	0.654721	1	2.58641e-05			ZCCHC16	0.654721	0.782855	6.59421e-05			ZCCHC16	0.317311	0.55814	0.000485302
SYNDIG1L	0.0277078	0.610052	0.00902119			C10orf113	0.654721	1	-1.9216e-05			C10orf113	0.654721	0.782855	-4.84272e-06			C10orf113	0.317311	0.55814	-5.81335e-05
CCDC159	0.0277078	0.610052	0.0139395			RP11-65J3.2	0.654721	1	3.63975e-05			RP11-65J3.2	0.654721	0.782855	5.91355e-05			RP11-65J3.2	0.317311	0.55814	0.000485302
EP400	0.0277078	0.610052	-0.0995586			LINC00837	0.654721	1	0.000231462			LINC00837	0.654721	0.782855	-0.00016767			LINC00837	0.317311	0.55814	-1.39338e-05
ALYREF	0.0277078	0.610052	-0.0475641			CTD-2528A14.1	0.59298	0.796423	-0.000433574			CTD-2528A14.1	0.654721	0.782855	0.000186897			CTD-2528A14.1	0.317311	0.55814	0.00076706
ACSM2A	0.0277078	0.610052	0.00143278			FAM26D	0.317311	0.796423	0.000442537			FAM26D	0.654721	0.804323	-0.000138956			FAM26D	0.317311	0.55814	0.000442537
KCTD8	0.0277078	0.610052	0.00282136			C1QL4	0.317311	0.796423	-0.000857795			C1QL4	0.654721	1	3.77528e-05			C1QL4	0.317311	0.55814	0.000442537
LPAR5	0.0277078	0.610052	0.0156547			RP1-45I4.2	0.179712	0.796423	-0.000664174			RP1-45I4.2	0.654721	1	7.87186e-05			RP1-45I4.2	0.317311	0.55814	0.000548175
XPOT	0.0277078	0.610052	-0.109398			DKFZP434L187	0.179712	0.796423	-0.000629648			DKFZP434L187	0.654721	1	4.90126e-05			DKFZP434L187	0.317311	0.55814	0.000884938
TMEM186	0.0277078	0.610052	-0.0115211			AC104532.3		0.796423	nan			AC104532.3	0.654721	0.354995	3.12456e-05			AC104532.3	0.317311	0.55814	0.000472009
LCN12	0.0277078	0.610052	0.00297991			USP12-AS1	0.317311	0.707276	-0.000824897			USP12-AS1	0.715001	0.354995	-0.000380149			USP12-AS1	0.317311	0.55814	0.000943863
SORCS2	0.0277078	0.610052	0.0634708			U51244.2	1	0.707276	-0.000824897			U51244.2	1	0.354995	-0.000706749			U51244.2	0.317311	0.55814	0.000970441
HSF1	0.0277078	0.610052	-0.0429853			AC008088.4	0.317311	0.707276	0.000442537			AC008088.4	1	0.354995	-0.000367031			AC008088.4	0.317311	0.55814	0.000442537
PRMT3	0.0277078	0.610052	-0.0128638			RP11-98D18.17	0.179712	0.707276	-0.000418494			RP11-98D18.17	1	0.354995	-0.000393266			RP11-98D18.17	0.317311	0.55814	0.000442537
SPATA45	0.0277078	0.610052	-0.000537271			RP4-782L23.2	0.317311	0.707276	-0.000422013			RP4-782L23.2		0.354995	nan			RP4-782L23.2	0.317311	0.55814	-0.000395687
PRKG1	0.0277078	0.610052	-0.127818			RP4-735C1.6	0.317311	0.707276	-0.000867018			RP4-735C1.6		0.354995	nan			RP4-735C1.6	0.317311	0.55814	-0.000898871
PDIA2	0.0277078	0.610052	0.00343889			LINC01007	0.317311	0.707276	-0.000433574			LINC01007		0.354995	nan			LINC01007	0.317311	0.55814	-0.0013481
DMWD	0.0277078	0.610052	-0.0382937			AF131215.6	0.317311	0.641987	-0.000461329			AF131215.6		0.354995	nan			AF131215.6	0.317311	0.55814	-0.000424523
RASA3	0.0277078	0.610052	-0.0702171			GPR42	0.179712	0.641987	-0.000883207			GPR42		0.354995	nan			GPR42	0.317311	0.55814	-0.000449506
C2orf76	0.0277078	0.610052	-0.00851684			CST4		0.565704	nan			CST4		0.354995	nan			CST4	0.317311	0.55814	-0.000449506
FCAR	0.0277078	0.610052	-0.0128746			AC106870.2		0.565704	nan			AC106870.2		0.354995	nan			AC106870.2	0.317311	0.55814	-0.000441714
TRDN	0.0277078	0.610052	0.00784474			OR10Z1		0.565704	nan			OR10Z1		0.354995	nan			OR10Z1	0.317311	0.55814	-0.000395687
CYP4F3	0.0277078	0.610052	-0.0031152			LINC00403		0.565704	nan			LINC00403		0.354995	nan			LINC00403	0.317311	0.55814	-0.00118674
SPATC1	0.0277078	0.610052	0.000804011			AC002115.5		0.51351	nan			AC002115.5		0.354995	nan			AC002115.5	0.317311	0.55814	-0.000898871
FNBP1	0.0277078	0.610052	-0.0707531			RP11-225N10.1		0.51351	nan			RP11-225N10.1		0.354995	nan			RP11-225N10.1	0.317311	0.55814	-0.000441714
CYP26C1	0.0277078	0.610052	0.000793899			CTC-537E7.1		0.51351	nan			CTC-537E7.1		0.354995	nan			CTC-537E7.1	0.317311	0.55814	-0.000898871
ZFP69	0.0277078	0.610052	-0.00757634			RP11-1028N23.4		0.51351	nan			RP11-1028N23.4		0.354995	nan			RP11-1028N23.4	0.317311	0.55814	-0.000898871
MESP2	0.0277078	0.610052	0.00187057			LINC00864-1		0.565704	nan			LINC00864-1		0.354995	nan			LINC00864-1	0.317311	0.55814	-0.000449506
HNRNPU-AS1	0.0277078	0.610052	0.00685398			LINC01396		1	nan			LINC01396		0.354995	nan			LINC01396	0.317311	0.55814	-0.000441714
DCUN1D3	0.0277078	0.610052	0.0416506			RP1-66N13.4		0.796423	nan			RP1-66N13.4		0.354995	nan			RP1-66N13.4	0.317311	0.55814	-0.000449506
SLC38A3	0.0277078	0.610052	0.00226607			TANC1	1	0.796423	0.00123011			TANC1	0.0431144	0.354995	-0.123692			TANC1	0.465209	0.641113	-0.0564665
SELL	0.0277078	0.610052	-0.209256			GNG4	1	0.796423	0.00156912			GNG4	0.0431144	0.354995	0.0024877			GNG4	0.465209	0.641113	0.00179476
CERKL	0.0277078	0.610052	-0.0422435			ALG14	1	0.796423	0.00388608			ALG14	0.0431144	0.354995	0.00867919			ALG14	0.465209	0.641113	0.00196337
H2AFX	0.0277078	0.610052	0.0475739			DCAF4L1	1	0.796423	-7.20344e-05			DCAF4L1	0.0431144	0.354995	0.00160829			DCAF4L1	0.465209	0.641113	0.000707002
C22orf34	0.0277078	0.610052	-0.0225232			C8orf37-AS1	1	0.796423	0.00011321			C8orf37-AS1	0.0431144	0.354995	0.00145361			C8orf37-AS1	0.465209	0.641113	0.000866949
ASAH2	0.0277078	0.610052	-0.00302455			RNF31	0.715001	0.796423	-0.00692706			RNF31	0.0431144	0.354995	-0.0140767			RNF31	0.465209	0.641113	-0.0179788
MTF1	0.0277078	0.610052	-0.0446004			ZNF75D	0.715001	0.707276	0.00403889			ZNF75D	0.0431144	0.354995	-0.0323327			ZNF75D	0.465209	0.641113	-0.0145171
NHLRC3	0.0277078	0.610052	0.0459659			ARHGEF12	0.715001	0.707276	-0.202466			ARHGEF12	0.0431144	0.366194	-0.276647			ARHGEF12	0.465209	0.641113	-0.0779542
FAM26F	0.0277078	0.610052	-0.0282583			LIME1	0.715001	0.707276	0.000475203			LIME1	0.0431144	0.366194	0.00218962			LIME1	0.465209	0.641113	0.00156912
BEND4	0.0277078	0.610052	-0.00734225			RP11-243J16.7	0.715001	0.707276	-0.00106955			RP11-243J16.7	0.0431144	0.366194	-0.000393266			RP11-243J16.7	0.465209	0.641113	-0.000203843
MSL1	0.0277078	0.610052	-0.0400792			RMRP	0.715001	0.707276	-0.000195229			RMRP	0.0431144	0.366194	0.00356238			RMRP	0.465209	0.641113	0.00234842
NOC2L	0.0277078	0.610052	-0.0328434			BOD1L1	0.465209	0.641987	-0.0287533			BOD1L1	0.0431144	0.366194	-0.119675			BOD1L1	0.465209	0.641113	-0.027596
KIR2DL4	0.0277078	0.610052	-0.00169259			SMCHD1	0.465209	0.565704	-0.0339167			SMCHD1	0.0431144	0.366194	-0.0635438			SMCHD1	0.465209	0.641113	0.0179246
NDUFA4	0.0277078	0.610052	-0.120783			SASH1	0.465209	0.51351	0.0414529			SASH1	0.0431144	0.366194	-0.228926			SASH1	0.465209	0.641113	-0.0477094
ALKBH2	0.0277078	0.610052	-0.0131241			IFT57	0.465209	0.51351	0.313231			IFT57	0.0431144	0.366194	0.18974			IFT57	0.465209	0.641113	0.0711862
CRYM-AS1	0.0277078	0.610052	0.000652611			PCOLCE2	0.465209	1	0.0758013			PCOLCE2	0.0431144	0.366194	0.152537			PCOLCE2	0.465209	0.641113	0.13372
RRP7A	0.0277078	0.610052	-0.0662512			RP11-680F20.6	0.465209	1	0.000597598			RP11-680F20.6	0.0431144	0.366194	0.000184016			RP11-680F20.6	0.465209	0.641113	0.00020987
KAZN	0.0277078	0.610052	-0.0301903			RP11-129M16.4	0.465209	1	-0.00146808			RP11-129M16.4	0.0431144	0.366194	-0.00147092			RP11-129M16.4	0.465209	0.641113	-0.00145488
KIAA0895L	0.0277078	0.610052	0.0325799			AQP3	0.273322	1	0.514509			AQP3	0.0431144	0.366194	0.358607			AQP3	0.465209	0.641113	0.123759
MYT1	0.0277078	0.610052	0.000885755			NETO2	0.273322	0.796423	-0.0547255			NETO2	0.0431144	0.366194	-0.0855029			NETO2	0.465209	0.641113	-0.00648194
NIF3L1	0.0277078	0.610052	-0.0211204			ADAR	0.144127	0.796423	-0.09823			ADAR	0.0431144	0.366194	-0.0888065			ADAR	0.465209	0.641113	0.0173687
TRRAP	0.0277078	0.610052	-0.0916402			LINC00840	0.144127	0.796423	-0.0016587			LINC00840	0.0431144	0.366194	-0.00118345			LINC00840	0.465209	0.641113	-0.00136294
PTPN1	0.0277078	0.610052	0.0674277			RP11-313F23.4	0.144127	0.796423	0.000529289			RP11-313F23.4	0.0431144	0.366194	0.00113465			RP11-313F23.4	0.465209	0.641113	0.000759969
PRTN3	0.0277078	0.610052	-0.00596961			RP11-297D21.4	0.144127	0.707276	-0.00230354			RP11-297D21.4	0.0431144	0.366194	-0.00520022			RP11-297D21.4	0.465209	0.641113	-0.0017179
ZNF569	0.0277078	0.610052	-0.0198088			SMC1A	0.0678892	0.707276	-0.146338			SMC1A	0.0431144	0.366194	-0.0912707			SMC1A	0.465209	0.641113	-0.0218613
PIK3R4	0.0277078	0.610052	-0.0466211			DDX18	0.0678892	0.641987	-0.118164			DDX18	0.0431144	0.470912	-0.0434481			DDX18	0.465209	0.641113	0.0134842
NF1	0.0277078	0.610052	-0.0428755			ZNF626	0.0678892	0.641987	-0.0260422			ZNF626	0.0431144	0.470912	-0.0204534			ZNF626	0.465209	0.641113	-0.00316607
DAPK1	0.0277078	0.610052	0.154806			NF1	0.0678892	0.641987	-0.140586			NF1	0.0431144	0.470912	-0.073872			NF1	0.465209	0.641113	-0.0423857
SRGAP1	0.0277078	0.610052	-0.0419003			RP11-90K6.1	0.108809	0.51351	0.000879485			RP11-90K6.1	0.0678892	0.470912	0.000911674			RP11-90K6.1	0.465209	0.641113	0.000677882
ZNF470	0.0277078	0.610052	-0.0130924			CCDC68	1	0.796423	-0.00266081			CCDC68	0.0796158	0.470912	-0.0787259			CCDC68	0.465209	0.641113	-0.0176158
DYNC1H1	0.0277078	0.610052	-0.263968			AOC1	0.715001	0.796423	0.00295302			AOC1	0.0796158	0.470912	0.00321456			AOC1	0.465209	0.641113	0.00181175
SRC	0.0277078	0.610052	0.0498821			PLXNA2	0.715001	0.796423	-0.0437345			PLXNA2	0.0796158	0.470912	-0.154924			PLXNA2	0.465209	0.641113	-0.15449
SLC2A7	0.0277078	0.610052	0.000459456			DPY19L4	0.715001	0.796423	-0.0398945			DPY19L4	0.0796158	0.470912	-0.0456601			DPY19L4	0.465209	0.641113	-0.0195444
TPSB2	0.0277078	0.610052	0.0546228			G6PD	0.715001	0.796423	-0.0472984			G6PD	0.0796158	0.470912	0.0891664			G6PD	0.465209	0.641113	0.0403238
C6orf141	0.0277078	0.610052	0.00377669			CHMP4C	0.715001	0.707276	0.0116727			CHMP4C	0.0796158	0.470912	0.0206974			CHMP4C	0.465209	0.641113	0.0214499
RAD54B	0.0277078	0.610052	-0.00364374			FAM21C	0.715001	0.707276	-0.0171737			FAM21C	0.0796158	0.470912	-0.0192424			FAM21C	0.465209	0.641113	-0.0133234
UAP1L1	0.0277078	0.610052	0.0491342			RP11-54O7.3	0.715001	0.707276	0.0036158			RP11-54O7.3	0.0796158	0.470912	0.0220573			RP11-54O7.3	0.465209	0.641113	0.00302741
ZNF628	0.0277078	0.610052	-0.0151001			TLE4	0.465209	0.707276	0.0105773			TLE4	0.0796158	0.470912	-0.0305903			TLE4	0.465209	0.641113	0.0339224
SLC28A3	0.0277078	0.610052	0.0367906			PPP1R3C	0.465209	0.707276	-0.0261459			PPP1R3C	0.0796158	0.470912	-0.0729504			PPP1R3C	0.465209	0.641113	-0.0172005
SSPO	0.0277078	0.610052	0.00592701			MEN1	0.465209	0.707276	-0.0298354			MEN1	0.0796158	0.523832	0.0160968			MEN1	0.465209	0.641113	0.0138478
CXorf40A	0.0277078	0.610052	-0.00676045			MPZL1	0.465209	0.707276	-0.0699006			MPZL1	0.0796158	0.523832	0.0451156			MPZL1	0.465209	0.641113	-0.0148916
NMB	0.0277078	0.610052	0.017549			AC004556.1	0.465209	0.641987	-0.000124856			AC004556.1	0.0796158	0.523832	0.000709339			AC004556.1	0.465209	0.641113	0.000454405
ADAMTSL2	0.0277078	0.610052	-0.104768			RP11-18C24.8	0.273322	0.641987	0.000252701			RP11-18C24.8	0.0796158	0.523832	-0.000486935			RP11-18C24.8	0.465209	0.641113	0.000296764
TEAD4	0.0277078	0.610052	-0.0571295			PCDHB8	0.144127	0.641987	-0.00551368			PCDHB8	0.0796158	0.523832	-0.00219916			PCDHB8	0.465209	0.641113	-0.00194511
MAN1A2	0.0277078	0.610052	-0.0619518			ZFAND2B	0.0678892	0.641987	0.0268695			ZFAND2B	0.0796158	0.523832	0.0221606			ZFAND2B	0.465209	0.641113	0.0170993
HSD17B11	0.0277078	0.610052	0.193577			C9orf50	0.0678892	0.565704	0.000940718			C9orf50	0.0796158	0.523832	-0.00102775			C9orf50	0.465209	0.641113	0.000255558
GFPT1	0.0277078	0.610052	-0.0711447			CD160	1	0.51351	0.000222849			CD160	0.138011	0.523832	-0.00789913			CD160	0.465209	0.641113	0.00103077
TXNRD1	0.0277078	0.610052	-0.162542			EPHA2	1	1	-0.0111138			EPHA2	0.138011	0.523832	0.16927			EPHA2	0.465209	0.641113	0.060147
TPM2	0.0277078	0.610052	-0.468414			DDX42	1	0.707276	-0.0229225			DDX42	0.138011	0.523832	-0.0280124			DDX42	0.465209	0.641113	-0.0147344
YTHDF2	0.0277078	0.610052	0.0416172			ZNF213-AS1	1	0.707276	-8.87363e-05			ZNF213-AS1	0.138011	0.523832	0.00917573			ZNF213-AS1	0.465209	0.641113	0.00560379
WDHD1	0.0277078	0.610052	-0.019941			GMPR2	0.715001	0.641987	0.0331963			GMPR2	0.138011	0.523832	-0.0243301			GMPR2	0.465209	0.641113	-0.0218549
DDX39B	0.0277078	0.610052	0.0895916			MVK	0.715001	0.641987	-0.00515978			MVK	0.138011	0.523832	0.0240192			MVK	0.465209	0.641113	0.0167484
FAM3D	0.0277078	0.610052	-0.0196451			MECP2	0.715001	0.641987	-0.00462784			MECP2	0.138011	0.523832	-0.0333937			MECP2	0.465209	0.641113	0.0197824
CALM1	0.0277078	0.610052	-0.0867303			CCDC85B	0.715001	0.641987	0.0306758			CCDC85B	0.138011	0.523832	-0.083701			CCDC85B	0.465209	0.641113	-0.0156665
RCSD1	0.0277078	0.610052	-0.103745			MRAP2	0.465209	0.641987	-0.0054482			MRAP2	0.138011	0.523832	-0.01074			MRAP2	0.465209	0.641113	0.000678653
BRINP2	0.0277078	0.610052	0.0036476			NMNAT3	0.465209	0.641987	0.0161103			NMNAT3	0.138011	0.523832	-0.00471481			NMNAT3	0.465209	0.641113	-0.00222056
CCDC152	0.0277078	0.610052	-0.00521198			CDK16	0.273322	0.565704	-0.0394595			CDK16	0.138011	0.523832	0.0394714			CDK16	0.465209	0.641113	-0.0075457
C9orf114	0.0277078	0.610052	-0.016044			LRRK2	0.273322	0.565704	0.651452			LRRK2	0.138011	0.562063	0.232593			LRRK2	0.465209	0.641113	0.168378
DCLRE1A	0.0277078	0.610052	-0.0257051			COG8	0.273322	0.565704	-0.00582812			COG8	0.138011	0.562063	-0.0109515			COG8	0.465209	0.641113	-0.0051027
C1orf132	0.0277078	0.610052	0.0132129			ALG10	0.0678892	0.51351	-0.00837639			ALG10	0.138011	0.562063	-0.00299294			ALG10	0.465209	0.641113	-0.00239699
LINC00619	0.0277078	0.610052	-0.00339007			EEF1D	0.715001	0.51351	-0.0171988			EEF1D	0.224916	0.562063	-0.04096			EEF1D	0.465209	0.641113	-0.0597932
TAP2	0.0277078	0.610052	-0.0674153			FAM217A	0.715001	0.51351	0.000200689			FAM217A	0.224916	0.562063	-0.000294159			FAM217A	0.465209	0.641113	0.000192202
HLA-DRA	0.0277078	0.610052	0.299932			ARHGAP35	0.715001	0.641987	0.0338412			ARHGAP35	0.224916	0.562063	-0.223804			ARHGAP35	0.465209	0.641113	-0.080407
NELFE	0.0277078	0.610052	-0.0877578			TEAD1	0.715001	1	0.0129831			TEAD1	0.224916	0.562063	-0.00609678			TEAD1	0.465209	0.641113	0.0324188
ZBTB12	0.0277078	0.610052	-0.0115289			ZNF544	0.715001	1	0.0100736			ZNF544	0.224916	0.562063	-0.0271794			ZNF544	0.465209	0.641113	-0.00821914
PSORS1C1	0.0277078	0.610052	0.00869928			ENO3	0.465209	0.796423	0.00735677			ENO3	0.224916	0.562063	0.00513805			ENO3	0.465209	0.641113	0.00527182
DHX16	0.0277078	0.610052	-0.0458906			SLC19A2	0.465209	0.796423	0.0789077			SLC19A2	0.224916	0.562063	0.057974			SLC19A2	0.465209	0.641113	0.0211854
GABBR1	0.0277078	0.610052	0.047963			HIGD1A	0.465209	0.796423	-0.0490901			HIGD1A	0.224916	0.562063	0.0474965			HIGD1A	0.465209	0.641113	0.0187732
RANBP17	0.0277078	0.610052	0.00857977			TCEAL5	0.465209	0.796423	-0.00270046			TCEAL5	0.224916	0.562063	0.0020592			TCEAL5	0.465209	0.641113	-0.00204733
MROH6	0.0277078	0.610052	0.0212133			STEAP3-AS1	0.465209	0.707276	0.000471822			STEAP3-AS1	0.224916	0.562063	0.00074092			STEAP3-AS1	0.465209	0.641113	0.000628449
IGFL2	0.0277078	0.610052	0.00328991			ZCCHC3	0.465209	0.707276	-0.00299658			ZCCHC3	0.224916	0.562063	-0.0146804			ZCCHC3	0.465209	0.641113	0.000892998
CD177	0.0277078	0.610052	-0.0300121			RP11-455O6.9	0.465209	0.707276	0.000367506			RP11-455O6.9	0.224916	0.562063	0.000512454			RP11-455O6.9	0.465209	0.641113	0.00114878
PCDHA4	0.0277078	0.610052	-0.00661207			ELF4	0.273322	0.51351	0.0441501			ELF4	0.224916	0.67803	0.0584422			ELF4	0.465209	0.641113	0.0222161
AARD	0.0277078	0.610052	0.0351845			FLRT3	0.273322	1	0.123345			FLRT3	0.224916	0.67803	0.1132			FLRT3	0.465209	0.641113	0.163281
C4orf46	0.0277078	0.610052	-0.0120561			ALG13-AS1	0.273322	0.796423	0.000431832			ALG13-AS1	0.224916	0.67803	0.000970441			ALG13-AS1	0.465209	0.641113	0.000692293
LGR4	0.0277078	0.610052	-0.0166943			AC104820.2	0.273322	0.707276	-0.00232278			AC104820.2	0.224916	0.67803	-0.00204875			AC104820.2	0.465209	0.641113	0.000517413
CFI	0.0277078	0.610052	0.239159			ATP1B2	0.144127	0.707276	0.027747			ATP1B2	0.224916	0.67803	0.0138782			ATP1B2	0.465209	0.641113	-0.00996084
RNPS1	0.0277078	0.610052	-0.0253085			POLR1E	0.0678892	0.641987	-0.0558776			POLR1E	0.224916	0.67803	-0.00289488			POLR1E	0.465209	0.641113	-0.00299223
METTL6	0.0277078	0.610052	-0.0122126			RP11-603J24.14	1	0.565704	0.000383581			RP11-603J24.14	0.273322	0.67803	-0.00034347			RP11-603J24.14	0.465209	0.641113	-0.000410105
TSN	0.0277078	0.610052	-0.0292453			AP000688.29	0.465209	0.51351	-0.00125303			AP000688.29	0.273322	0.67803	0.0020621			AP000688.29	0.465209	0.641113	0.00107046
RNF208	0.0277078	0.610052	0.0186515			RP11-738E22.3	0.465209	1	-0.000467139			RP11-738E22.3	0.345231	0.67803	-0.00039485			RP11-738E22.3	0.465209	0.641113	-0.00151345
POU5F1B	0.0277078	0.610052	0.00172952			RP11-81K2.1	0.285049	0.796423	0.000460185			RP11-81K2.1	0.345231	0.67803	-0.000301123			RP11-81K2.1	0.465209	0.641113	5.45369e-05
TRIM59	0.0277078	0.610052	0.0136741			COPS5	0.273322	0.796423	-0.0141689			COPS5	0.345231	0.67803	-0.0174229			COPS5	0.465209	0.641113	-0.0112468
COG8	0.0277078	0.610052	-0.0140821			CABP4	0.273322	0.796423	0.00467725			CABP4	0.345231	0.782855	-0.00202207			CABP4	0.465209	0.641113	0.00583543
ARHGAP19	0.0277078	0.610052	-0.015277			TRAPPC5	0.273322	0.707276	0.00120541			TRAPPC5	0.345231	0.782855	-0.00111804			TRAPPC5	0.465209	0.641113	0.000928475
HAUS7	0.0277078	0.610052	0.00339223			TNFSF15	0.273322	0.641987	0.0270967			TNFSF15	0.345231	0.782855	0.0357528			TNFSF15	0.465209	0.641113	0.0310409
SRA1	0.0277078	0.610052	-0.0374789			SAMD12-AS1	0.273322	0.565704	0.000956326			SAMD12-AS1	0.345231	0.782855	0.000459619			SAMD12-AS1	0.465209	0.641113	-0.000305122
DNAJC9	0.0277078	0.610052	-0.00978025			DGCR2	0.144127	0.51351	0.0891883			DGCR2	0.345231	0.782855	-0.134942			DGCR2	0.465209	0.641113	-0.00577617
HEXA	0.0277078	0.610052	0.0362435			YWHAE	0.144127	0.641987	-0.213529			YWHAE	0.345231	0.782855	-0.00390005			YWHAE	0.465209	0.641113	0.0186691
RPS29	0.0277078	0.610052	-0.161995			NMD3	0.144127	0.796423	-0.0201502			NMD3	0.345231	0.782855	-0.0136512			NMD3	0.465209	0.641113	-0.00424735
TM6SF2	0.0277078	0.610052	0.00201138			CLDN18	0.0678892	0.620214	1.04956			CLDN18	0.345231	0.911014	0.173473			CLDN18	0.465209	0.641113	0.115688
ZNF891	0.0277078	0.610052	-0.00391198			NANS	0.0678892	0.796423	-0.0559201			NANS	0.345231	0.911014	0.0196065			NANS	0.465209	0.641113	0.0206625
SEC14L6	0.0277078	0.610052	0.0648273			USMG5	0.0678892	0.620214	-0.0636164			USMG5	0.345231	0.911014	-0.0286274			USMG5	0.465209	0.641113	-0.0103831
LINC01588	0.0277078	0.610052	-0.00454871			RP1-37C10.3	0.285049	0.620214	0.000439809			RP1-37C10.3	0.465209	0.911014	-0.000402141			RP1-37C10.3	0.465209	0.641113	-0.000333699
MYL5	0.0277078	0.610052	0.0231071			ZNF571	1	0.641987	-0.00112135			ZNF571	0.500184	0.911014	-0.00286857			ZNF571	0.465209	0.641113	0.00688221
ZNF407	0.0277078	0.610052	-0.0440873			ANKRD34B	1	0.641987	0.000258323			ANKRD34B	0.500184	0.911014	-0.000881287			ANKRD34B	0.465209	0.641113	-0.000595354
ZNF579	0.0277078	0.610052	0.0229688			PRDX5	0.715001	0.641987	0.114944			PRDX5	0.500184	0.911014	0.0962774			PRDX5	0.465209	0.641113	0.107971
UMAD1	0.0277078	0.610052	0.0127205			RALGPS1	0.715001	0.641987	0.0205143			RALGPS1	0.500184	0.911014	0.00548883			RALGPS1	0.465209	0.641113	0.0212991
XKR9	0.0277078	0.610052	0.00148374			ZNF79	0.715001	0.641987	0.00550959			ZNF79	0.500184	0.479411	-0.00675593			ZNF79	0.465209	0.641113	-0.00271573
C3orf36	0.0277078	0.610052	-0.0103806			HNRNPUL2	0.715001	1	-0.000955966			HNRNPUL2	0.500184	1	-0.000453131			HNRNPUL2	0.465209	0.641113	-0.0125609
RP13-297E16.4	0.0277078	0.610052	0.000977309			EIF2S2	0.465209	0.796423	-0.0338812			EIF2S2	0.500184	0.469475	-0.0317062			EIF2S2	0.465209	0.641113	0.00376182
RP11-61K9.2	0.0277078	0.610052	0.000503946			ZC3H8	0.465209	0.641987	-0.00721618			ZC3H8	0.500184	0.523832	3.64711e-05			ZC3H8	0.465209	0.641113	0.00767326
LINC01422	0.0277078	0.610052	0.00142442			SYNE3	0.465209	0.620214	0.0224919			SYNE3	0.500184	0.523832	0.0162563			SYNE3	0.465209	0.641113	0.021762
C17orf89	0.0277078	0.610052	-0.0167683			GAS1RR	0.0678892	0.641987	0.00377606			GAS1RR	0.500184	0.562063	-0.00240718			GAS1RR	0.465209	0.641113	-0.00617003
TAF1A-AS1	0.0277078	0.610052	-0.00311575			RP11-45A17.2	1	0.796423	0.000867865			RP11-45A17.2	0.68583	0.562063	3.10845e-06			RP11-45A17.2	0.465209	0.641113	0.00267533
IGKV6D-21	0.0277078	0.610052	0.00534857			SLC2A6	0.715001	0.796423	-0.000445677			SLC2A6	0.68583	0.562063	-0.00379402			SLC2A6	0.465209	0.641113	0.0244678
CTAGE4	0.0277078	0.610052	0.00190199			ADAM20	0.465209	0.641987	0.000432351			ADAM20	0.68583	0.562063	0.00011547			ADAM20	0.465209	0.641113	-0.000690729
RP4-575N6.4	0.0277078	0.610052	-0.0114293			HINT2	0.465209	0.796423	-0.0329893			HINT2	0.68583	0.562063	0.00354149			HINT2	0.465209	0.641113	0.00571727
CTA-292E10.6	0.0277078	0.610052	-0.00459913			GLIS1	0.273322	0.707276	-0.00229301			GLIS1	0.68583	0.562063	1.5467e-05			GLIS1	0.465209	0.641113	-0.00046112
CACTIN-AS1	0.0277078	0.610052	0.00147594			AC011516.2	0.144127	0.707276	0.00198502			AC011516.2	0.68583	0.67803	0.00149164			AC011516.2	0.465209	0.641113	0.000196207
ERVMER34-1	0.0277078	0.610052	-0.00413136			ATP5B	0.0678892	0.51351	-0.222657			ATP5B	0.68583	0.67803	0.00671111			ATP5B	0.465209	0.641113	-0.0381188
PARG	0.0277078	0.610052	-0.0309029			IGHV1-58	1	1	-0.00385747			IGHV1-58	0.892738	0.67803	-0.00447027			IGHV1-58	0.465209	0.641113	0.00261825
LINC01483	0.0277078	0.610052	-0.000607551			AGT	0.715001	0.707276	0.00182803			AGT	0.892738	0.67803	-0.00434513			AGT	0.465209	0.641113	-0.00912549
LINC01132	0.0277078	0.610052	-0.00230864			MZT2A	0.715001	0.641987	-0.0321446			MZT2A	0.892738	0.782855	-0.0222966			MZT2A	0.465209	0.641113	-0.0247389
RP11-318C24.2	0.0277078	0.610052	-0.000558714			PLPP6	0.715001	0.565704	-0.0075795			PLPP6	0.892738	0.782855	0.000933318			PLPP6	0.465209	0.641113	0.00108106
LINC01515	0.0277078	0.610052	0.00244201			SOD2	0.465209	0.565704	-0.32632			SOD2	0.892738	1	-0.0999353			SOD2	0.465209	0.641113	0.149589
MIR34AHG	0.0277078	0.610052	0.026638			LRP5	0.273322	0.565704	0.1483			LRP5	0.892738	1	0.0322773			LRP5	0.465209	0.641113	-0.0340152
RP11-110G21.1	0.0277078	0.610052	-0.00491531			DPP4	0.144127	0.51351	0.14818			DPP4	0.892738	0.354995	-0.0237017			DPP4	0.465209	0.641113	-0.0124852
LINC01165	0.0277078	0.610052	-0.00164387			COX7B	0.0678892	0.707276	-0.0939447			COX7B	0.892738	0.354995	0.000241421			COX7B	0.465209	0.641113	-0.00311764
ACVR2B-AS1	0.0277078	0.610052	0.00553301			CYP3A7-CYP3A51P	0.285049	0.641987	0.000879485			CYP3A7-CYP3A51P	0.144127	0.354995	0.000566454			CYP3A7-CYP3A51P	0.59298	0.780013	0.000428332
ZNF341-AS1	0.0277078	0.610052	0.000751922			SERPINB3	0.59298	0.51351	-0.000922511			SERPINB3	1	0.354995	0.000548704			SERPINB3	0.59298	0.780013	-0.000956936
HCG18	0.0277078	0.610052	-0.0150648			ZNF630-AS1	0.179712	0.707276	0.000411695			ZNF630-AS1	0.108809	0.366194	0.000383581			ZNF630-AS1	0.654721	0.780013	0.000914487
AC005592.2	0.0277078	0.610052	0.00153016			RP11-292E2.4	0.654721	0.796423	-0.000208993			RP11-292E2.4	0.179712	0.366194	0.000264464			RP11-292E2.4	0.654721	0.780013	-0.0003721
HLA-DPA1	0.0277078	0.610052	0.192089			RP11-10H3.1	0.179712	0.707276	0.000388011			RP11-10H3.1	0.179712	0.366194	0.000604798			RP11-10H3.1	0.654721	0.780013	-6.92504e-05
RPS18	0.0277078	0.610052	-0.062782			RP11-344P13.1	0.179712	0.707276	-0.000436918			RP11-344P13.1	0.273322	0.366194	-0.00079081			RP11-344P13.1	0.654721	0.780013	0.000258346
RP3-355L5.4	0.0277078	0.610052	0.000883951			RNASE10	0.317311	0.641987	0.000485302			RNASE10	0.285049	0.366194	0.000472009			RNASE10	0.654721	0.780013	5.41945e-05
RP11-432J24.2	0.0277078	0.610052	0.000726375			OTOG	0.273322	0.565704	-0.000245128			OTOG	0.285049	0.366194	0.000439809			OTOG	0.654721	0.780013	0.000914487
RP11-67C2.2	0.0277078	0.610052	0.00746134			RP11-797H7.5	0.317311	0.565704	-0.00128163			RP11-797H7.5	0.317311	0.366194	0.000884938			RP11-797H7.5	0.654721	0.780013	-0.000348581
RP1-313L4.3	0.0277078	0.610052	-0.000692345			RP11-112L7.1	0.317311	0.565704	0.000485302			RP11-112L7.1	0.317311	0.470912	0.000485302			RP11-112L7.1	0.654721	0.780013	1.78982e-05
ASCL5	0.0277078	0.610052	0.00613077			RP11-571I18.5	0.317311	0.51351	8.96266e-06			RP11-571I18.5	0.317311	0.470912	0.000442537			RP11-571I18.5	0.654721	0.780013	-0.000569781
RP11-14N7.2	0.0277078	0.610052	-0.0100154			RP11-575F12.1	1	0.51351	1.79199e-05			RP11-575F12.1	0.465209	0.470912	-0.000520958			RP11-575F12.1	0.654721	0.780013	0.000271586
RP4-591N18.2	0.0277078	0.610052	-0.000952638			HSFX2	0.654721	0.707276	-5.56489e-06			HSFX2	0.465209	0.479411	-0.000394378			HSFX2	0.654721	0.780013	2.42312e-05
TONSL-AS1	0.0277078	0.610052	0.00084371			LINC01479	0.317311	0.565704	0.000442537			LINC01479	0.465209	0.523832	3.77528e-05			LINC01479	0.654721	0.780013	0.000490774
HLA-DQB2	0.0277078	0.610052	0.0567996			RP11-1E4.1	0.179712	1	0.000462556			RP11-1E4.1	0.465209	0.523832	-0.000381468			RP11-1E4.1	0.654721	0.780013	-0.000190468
FLJ22447	0.0277078	0.610052	0.000475349			SMCR5	0.317311	1	0.000439809			SMCR5	0.59298	0.523832	7.27784e-05			SMCR5	0.654721	0.780013	3.37327e-05
SNHG15	0.0277078	0.610052	0.0246211			KRT6C	0.654721	1	0.00441592			KRT6C	0.654721	0.523832	0.00539192			KRT6C	0.654721	0.780013	0.00525163
LINC00656	0.0277078	0.610052	0.00290458			NAV2-AS5	0.654721	1	-1.9216e-05			NAV2-AS5	1	0.523832	-2.59363e-05			NAV2-AS5	0.654721	0.780013	0.000678714
HIST1H2BN	0.0277078	0.610052	-0.00330089			SMCR2	0.317311	0.707276	0.00191689			SMCR2	1	0.523832	-0.00105999			SMCR2	0.654721	0.780013	0.000167393
RP5-887A10.1	0.0277078	0.610052	0.00091241			TAOK1	0.715001	0.641987	-0.0164964			TAOK1	0.0431144	0.523832	-0.109203			TAOK1	0.715001	0.780013	0.0403971
JAZF1-AS1	0.0277078	0.610052	0.00139213			N4BP2	0.465209	0.641987	-0.0273662			N4BP2	0.0431144	0.523832	-0.02667			N4BP2	0.715001	0.780013	0.0108774
LINC01426	0.0277078	0.610052	0.00622585			MAPK14	0.465209	0.51351	-0.0163468			MAPK14	0.0431144	0.523832	-0.0471498			MAPK14	0.715001	0.780013	-0.0232004
MIR155HG	0.0277078	0.610052	0.00577165			HMGXB4	0.0678892	0.51351	-0.0371504			HMGXB4	0.0431144	0.562063	-0.01612			HMGXB4	0.715001	0.780013	0.00243675
RP6-109B7.4	0.0277078	0.610052	-0.00164646			PCBP3	1	0.796423	0.000481616			PCBP3	0.0796158	0.562063	0.0353582			PCBP3	0.715001	0.780013	0.0227238
AC116614.1	0.0277078	0.610052	0.0018878			HRNR	0.465209	0.796423	-0.000689481			HRNR	0.0796158	0.67803	-0.00250583			HRNR	0.715001	0.780013	-0.00139413
RP11-335O4.3	0.0277078	0.610052	0.0016135			RP11-468E2.5	0.273322	0.796423	0.00145549			RP11-468E2.5	0.0796158	0.67803	0.00150737			RP11-468E2.5	0.715001	0.780013	0.00111591
TSPEAR-AS1	0.0277078	0.610052	0.00449347			KIAA0586	0.144127	0.707276	-0.0490197			KIAA0586	0.0796158	0.67803	-0.0281838			KIAA0586	0.715001	0.780013	-0.000998907
EGOT	0.0277078	0.610052	-0.00123449			QTRTD1	0.144127	0.641987	-0.0297694			QTRTD1	0.0796158	0.67803	-0.0425982			QTRTD1	0.715001	0.780013	0.0141677
RP11-195C7.1	0.0277078	0.610052	-0.00184482			RP11-137H2.4	0.144127	0.641987	-0.00130232			RP11-137H2.4	0.0796158	0.67803	-0.00208013			RP11-137H2.4	0.715001	0.780013	0.000267121
AC019117.2	0.0277078	0.610052	0.0211103			ANOS1	0.0678892	0.565704	0.490335			ANOS1	0.0796158	0.67803	0.175772			ANOS1	0.715001	0.780013	0.190866
LINC01424	0.0277078	0.610052	0.00123438			DLGAP4	0.465209	0.565704	-0.0650947			DLGAP4	0.138011	0.67803	-0.0171697			DLGAP4	0.715001	0.780013	-0.0691385
INTS6-AS1	0.0277078	0.610052	0.00336572			KCCAT211	0.273322	0.796423	0.0018214			KCCAT211	0.138011	0.67803	0.00105841			KCCAT211	0.715001	0.780013	-0.00103659
BAALC-AS2	0.0277078	0.610052	-0.000700421			URB1	0.0678892	0.707276	-0.195401			URB1	0.138011	0.67803	-0.0469754			URB1	0.715001	0.780013	-0.0072293
RP11-168K11.2	0.0277078	0.610052	-0.000386283			LINC00866	0.465209	0.707276	0.000224386			LINC00866	0.144127	0.782855	0.000441173			LINC00866	0.715001	0.780013	4.11125e-07
RP11-885N19.6	0.0277078	0.610052	-0.00095773			MUT	0.715001	0.707276	-0.012592			MUT	0.224916	0.782855	-0.0295639			MUT	0.715001	0.780013	-0.00014898
AC079922.3	0.0277078	0.610052	0.00397117			ELP2	0.465209	0.707276	-0.0116607			ELP2	0.224916	0.782855	-0.0124488			ELP2	0.715001	0.780013	-0.0181122
RP1-67K17.4	0.0277078	0.610052	0.00132808			SHMT1	0.465209	0.641987	-0.0259999			SHMT1	0.224916	0.782855	0.0286204			SHMT1	0.715001	0.780013	0.00332175
RP11-815M8.1	0.0277078	0.610052	0.00296277			WDR91	0.273322	0.641987	0.0445445			WDR91	0.224916	0.782855	-0.0217825			WDR91	0.715001	0.780013	0.0101379
C9orf69	0.0277078	0.610052	-0.0853552			NFKBIB	0.144127	0.641987	-0.0344688			NFKBIB	0.224916	0.782855	-0.014034			NFKBIB	0.715001	0.780013	0.0260306
LLPH-AS1	0.0277078	0.610052	-0.00181012			MOB2	0.144127	0.565704	0.0813843			MOB2	0.224916	0.782855	-0.0496872			MOB2	0.715001	0.780013	0.00087006
RP11-492E3.51	0.0277078	0.610052	0.00181223			C6orf58	0.144127	0.707276	-0.00396904			C6orf58	0.224916	0.782855	-0.00168828			C6orf58	0.715001	0.780013	-0.000156216
DEFA3	0.0277078	0.610052	-0.00391921			RPS6KC1	0.0678892	0.707276	-0.0211838			RPS6KC1	0.224916	0.911014	-0.0220676			RPS6KC1	0.715001	0.780013	0.000644161
LY6G5B	0.0277078	0.610052	0.00293843			C1orf95	0.0678892	0.796423	0.0107841			C1orf95	0.224916	0.911014	0.00244954			C1orf95	0.715001	0.780013	0.00185701
BGLAP	0.0277078	0.610052	0.000487754			ZNHIT1	0.465209	0.796423	-0.0589354			ZNHIT1	0.345231	0.911014	0.0326024			ZNHIT1	0.715001	0.780013	0.0414158
APOBEC3D	0.0277078	0.610052	-0.00567724			RP11-375I20.6	0.144127	0.565704	0.00350752			RP11-375I20.6	0.345231	0.911014	0.000573191			RP11-375I20.6	0.715001	0.780013	0.000861312
CTAGE8	0.0277078	0.610052	0.00215715			APLNR	1	0.796423	-0.012476			APLNR	0.500184	0.911014	0.0294994			APLNR	0.715001	0.780013	-0.0125563
RP11-320N21.1	0.0277078	0.610052	0.000483116			WDR86	1	0.620214	0.006259			WDR86	0.500184	0.911014	0.000877859			WDR86	0.715001	0.780013	0.00175477
RNF139-AS1	0.0277078	0.610052	0.00171714			NEBL-AS1	1	0.51351	0.00131204			NEBL-AS1	0.500184	0.911014	0.000758315			NEBL-AS1	0.715001	0.780013	0.00206133
NEAT1	0.0277078	0.610052	0.4899			RP11-326G21.1	1	1	-0.000146804			RP11-326G21.1	0.500184	0.911014	0.000367807			RP11-326G21.1	0.715001	0.780013	0.000643453
RP11-74M11.2	0.0277078	0.610052	0.00200932			ANKRD16	0.465209	0.641987	-0.0105836			ANKRD16	0.500184	0.911014	-0.00297924			ANKRD16	0.715001	0.780013	0.000546281
FMN1	0.0277078	0.610052	-0.0418036			ZNF442	0.273322	0.796423	-0.00602509			ZNF442	0.500184	0.354995	-0.000692666			ZNF442	0.715001	0.780013	-0.000708641
RP11-36B15.1	0.0277078	0.610052	0.000899596			RP11-431J24.2	0.273322	0.796423	0.000736756			RP11-431J24.2	0.500184	0.354995	0.00106439			RP11-431J24.2	0.715001	0.780013	-0.000901476
CTD-2231H16.1	0.0277078	0.610052	-0.00152978			HSP90B1	0.0678892	0.641987	-0.375774			HSP90B1	0.500184	0.366194	0.0107118			HSP90B1	0.715001	0.780013	-0.137536
CTD-2203K17.1	0.0277078	0.610052	-0.0016026			RP11-388M20.1	0.0678892	0.707276	0.000407369			RP11-388M20.1	0.500184	0.366194	0.000485302			RP11-388M20.1	0.715001	0.780013	7.66106e-06
XXbac-B444P24.8	0.0277078	0.610052	-0.00178304			MAP2K2	0.715001	1	-0.00889894			MAP2K2	0.68583	0.366194	0.0113153			MAP2K2	0.715001	0.780013	-0.0138237
YJEFN3	0.0277078	0.610052	0.00474244			RMI2	0.715001	0.707276	-0.00292095			RMI2	0.68583	0.469475	-0.000203947			RMI2	0.715001	0.780013	0.0027885
RP11-707A18.1	0.0277078	0.610052	0.0009144			SPOCK3	0.715001	0.707276	0.00627456			SPOCK3	0.68583	0.469475	0.00129096			SPOCK3	0.715001	0.780013	-0.00205071
RP11-1391J7.1	0.0277078	0.610052	0.00343304			ELF1	0.465209	0.707276	0.0412358			ELF1	0.68583	0.470912	-0.000868082			ELF1	0.715001	0.780013	0.0217388
ZBED3-AS1	0.0277078	0.610052	0.00733158			QSER1	0.273322	0.707276	-0.0230839			QSER1	0.68583	0.479411	-0.0232831			QSER1	0.715001	0.780013	0.0237633
RP11-253E3.3	0.0277078	0.610052	-0.0468502			C12orf10	0.273322	0.707276	-0.0614264			C12orf10	0.68583	0.523832	-0.00354888			C12orf10	0.715001	0.780013	-0.00527863
MIR3945HG	0.0277078	0.610052	0.0238269			RP11-620J15.1	0.144127	0.565704	-0.00155379			RP11-620J15.1	0.68583	0.523832	-0.000393266			RP11-620J15.1	0.715001	0.780013	-0.000598612
ZNF345	0.0277078	0.610052	0.012528			AC005740.6	0.144127	0.796423	0.000968121			AC005740.6	0.68583	0.523832	0.00127092			AC005740.6	0.715001	0.780013	0.00109736
CTB-11I22.1	0.0277078	0.610052	0.000466103			SCPEP1	0.715001	0.51351	0.169532			SCPEP1	0.892738	0.523832	-0.0349704			SCPEP1	0.715001	0.780013	0.0183865
NKX2-1-AS1	0.0277078	0.610052	0.0150677			CYYR1	0.465209	0.796423	0.125352			CYYR1	0.892738	0.562063	0.0234104			CYYR1	0.715001	0.780013	-0.0637862
RP11-649G15.2	0.0277078	0.610052	0.000614984			ALCAM	0.465209	0.796423	0.185108			ALCAM	0.892738	0.67803	-0.0236093			ALCAM	0.715001	0.780013	0.124732
KBTBD11-OT1	0.0277078	0.610052	0.000661136			CTD-2165H16.4	0.465209	0.796423	-0.000657507			CTD-2165H16.4	0.892738	0.67803	7.27784e-05			CTD-2165H16.4	0.715001	0.780013	1.61042e-05
RP11-267M23.4	0.0277078	0.610052	-0.00185073			CTD-3193K9.11	0.465209	0.707276	0.00206096			CTD-3193K9.11	0.892738	0.67803	0.000956776			CTD-3193K9.11	0.715001	0.780013	0.00446695
PRKDC	0.0277078	0.610052	-0.107728			NOL4	0.273322	0.641987	-0.00057536			NOL4	0.892738	0.67803	0.000888981			NOL4	0.715001	0.780013	-0.0009265
OTUD6B-AS1	0.0277078	0.610052	-0.0273896			DGUOK	0.273322	0.641987	-0.048082			DGUOK	0.892738	0.67803	-0.00913662			DGUOK	0.715001	0.780013	0.00021529
PCDHGA8	0.0277078	0.610052	-0.00292654			TMEM263	0.273322	0.51351	-0.0659187			TMEM263	0.892738	0.67803	-0.0107914			TMEM263	0.715001	0.780013	-0.0129533
IGKV2-29	0.0277078	0.610052	0.00496294			CTD-2026D20.2	0.144127	0.641987	-0.000676591			CTD-2026D20.2	0.892738	0.67803	0.000305509			CTD-2026D20.2	0.715001	0.780013	0.00089584
RP11-179A10.1	0.0277078	0.610052	0.00256629			RP11-219E7.1	0.465209	0.796423	-0.00236941			RP11-219E7.1	0.0431144	0.782855	-0.00227503			RP11-219E7.1	1	1	-0.000736895
CHKB-CPT1B	0.0277078	0.610052	0.0010354			LINC01235	0.465209	0.796423	-0.00405192			LINC01235	0.0431144	0.782855	0.0229502			LINC01235	1	1	0.000487368
CTC-497E21.3	0.0277078	0.610052	-0.00172644			CCDC9	0.715001	0.641987	-0.00417795			CCDC9	0.0796158	0.911014	-0.0146565			CCDC9	1	1	0.0272417
RP11-7I15.4	0.0277078	0.610052	0.000700039			IFIH1	0.715001	0.641987	-0.0164693			IFIH1	0.0796158	0.911014	-0.0760081			IFIH1	1	1	0.00183344
RP13-870H17.3	0.0277078	0.610052	0.00274804			HACD1	0.144127	0.641987	0.0563374			HACD1	0.0796158	0.911014	0.028889			HACD1	1	1	-0.00158811
STX16-NPEPL1	0.0277078	0.610052	0.00258318			RP11-94A24.1	0.59298	0.641987	0.000383581			RP11-94A24.1	0.108809	0.911014	-0.000367031			RP11-94A24.1	1	1	0.000383581
RP11-326C3.2	0.0277078	0.610052	0.0137372			AC073283.7	0.179712	0.620214	-0.00174187			AC073283.7	0.108809	0.911014	-0.000617457			AC073283.7	1	1	0.000442537
RP11-755F10.1	0.0277078	0.610052	-0.0016171			HAX1	0.0678892	0.620214	-0.0524405			HAX1	0.138011	0.911014	-0.0451061			HAX1	1	1	0.00748544
NOX5	0.0277078	0.610052	0.00186379			RP11-343J3.2	1	0.796423	1.77966e-05			RP11-343J3.2	0.144127	0.911014	0.000403808			RP11-343J3.2	1	1	0.00188711
RP11-234B24.2	0.0277078	0.610052	0.000957152			RP11-527D7.1	0.285049	0.641987	0.000442537			RP11-527D7.1	0.179712	0.523832	0.000706489			RP11-527D7.1	1	1	0.000442537
MIR9-3HG	0.0277078	0.610052	0.00434493			GRPR	0.715001	0.641987	0.00121654			GRPR	0.224916	0.562063	0.00124163			GRPR	1	1	0.000404342
RAB44	0.0277078	0.610052	0.00696629			TM6SF1	0.715001	0.641987	0.00235257			TM6SF1	0.224916	0.562063	-0.0181569			TM6SF1	1	1	-0.00047755
RP11-134N1.2	0.0277078	0.610052	-0.000918392			CALR	0.273322	0.641987	-0.310446			CALR	0.224916	0.562063	0.0945543			CALR	1	1	-0.00427876
LSM14A	0.0277078	0.610052	-0.0716312			RP11-536O18.1	0.465209	0.641987	-0.00222415			RP11-536O18.1	0.345231	0.562063	0.00372542			RP11-536O18.1	1	1	0.000240245
RP11-863H1.1	0.0277078	0.610052	0.000901417			RP11-184E9.1	1	0.641987	0.000414159			RP11-184E9.1	0.465209	0.562063	-0.000473398			RP11-184E9.1	1	1	0.000182222
RP3-416H24.1	0.0277078	0.610052	0.0138953			PABPN1L	0.465209	0.641987	0.000648552			PABPN1L	0.465209	0.562063	0.000370908			PABPN1L	1	1	-0.000395687
RP11-493L12.4	0.0277078	0.610052	0.000985662			COL17A1	0.465209	0.620214	-0.0388934			COL17A1	0.500184	0.562063	0.017461			COL17A1	1	1	0.00378804
RP11-887P2.5	0.0277078	0.610052	0.00187151			F13A1	0.465209	0.796423	0.240651			F13A1	0.500184	0.562063	-0.093417			F13A1	1	1	0.0257529
RP11-517O13.1	0.0277078	0.610052	-0.00168735			ZBTB42	0.465209	0.707276	0.0069714			ZBTB42	0.500184	0.562063	-0.014389			ZBTB42	1	1	0.000881056
PDF	0.0277078	0.610052	-0.00899619			RP11-428J1.4	0.465209	0.641987	-0.00359344			RP11-428J1.4	0.500184	0.562063	-0.00278085			RP11-428J1.4	1	1	-0.000221121
CTD-2134A5.4	0.0277078	0.610052	0.00417279			UBE2D3	0.144127	0.707276	-0.102478			UBE2D3	0.500184	0.562063	-0.025839			UBE2D3	1	1	-0.0187918
FOXN3-AS1	0.0277078	0.610052	-0.00547303			CASQ1	0.715001	0.707276	0.00161309			CASQ1	0.68583	0.562063	0.000275939			CASQ1	1	1	0.00120009
THTPA	0.0277078	0.610052	-0.0177361			SNRPE	0.0678892	1	-0.0408322			SNRPE	0.68583	0.562063	0.00354734			SNRPE	1	1	0.000188622
RP11-20G13.2	0.0277078	0.610052	0.00067879			CMB9-22P13.1	0.715001	0.707276	0.00456843			CMB9-22P13.1	0.892738	0.562063	0.000402829			CMB9-22P13.1	1	1	0.00185867
RP11-400N9.1	0.0277078	0.610052	0.00205897			CPB2-AS1	0.715001	0.51351	0.00274061			CPB2-AS1	0.892738	0.562063	0.000892644			CPB2-AS1	1	1	0.000542312
AC083843.1	0.0277078	0.610052	0.0256609			RP11-797D24.3	0.715001	0.796423	-0.000396248			RP11-797D24.3	0.892738	0.562063	-8.59493e-05			RP11-797D24.3	1	1	0.000215971
AL022344.7	0.0277078	0.610052	-0.00189826			UBL7	0.465209	0.51351	0.0208025			UBL7	0.892738	0.562063	0.000418907			UBL7	1	1	-0.00541612
CTD-2524L6.3	0.0277078	0.610052	0.00136123			SLC38A3	0.273322	0.641987	0.00180166			SLC38A3	0.892738	0.562063	-7.87486e-05			SLC38A3	1	1	0.000776236
LA16c-390E6.4	0.0277078	0.610052	0.00113311			RP11-99E15.2	0.273322	0.707276	0.000819372			RP11-99E15.2	0.892738	0.562063	-0.001356			RP11-99E15.2	1	1	-0.000600567
RP1-239B22.5	0.0277078	0.610052	0.00877647			BOLA3	0.0678892	0.707276	-0.0538766			BOLA3	0.892738	0.562063	-0.00268106			BOLA3	1	1	-0.0054102
FAM157C	0.0277078	0.610052	-0.00416825			LINC01189	0.317311	0.641987	-0.000843902			LINC01189	0.179712	0.782855	-0.00053689			LINC01189		0.361483	nan
RP11-161M6.2	0.0277078	0.610052	0.00377362			AC068580.7	0.654721	0.796423	3.11773e-06			AC068580.7	0.317311	0.354995	0.000439809			AC068580.7		0.361483	nan
CTD-2007L18.5	0.0277078	0.610052	0.000761827			RP11-82L20.1	0.654721	1	-1.07599e-05			RP11-82L20.1	0.317311	0.366194	0.000439809			RP11-82L20.1		0.361483	nan
XKR7	0.0277078	0.610052	-0.000835559			IL36A	0.317311	0.707276	0.000439809			IL36A	0.317311	0.366194	0.000439809			IL36A		0.361483	nan
RP11-58A18.1	0.0277078	0.610052	-0.00101833			LINC01384	0.317311	0.707276	-0.000433574			LINC01384	0.317311	0.67803	-0.000367031			LINC01384		0.361483	nan
LINC00561	0.0277078	0.610052	0.000626181			LINC01179	0.317311	0.707276	-0.000412507			LINC01179	0.317311	0.782855	-0.000367031			LINC01179		0.438066	nan
RP11-44I10.3	0.0277078	0.610052	-0.000969096			RP11-164N3.3	0.317311	0.641987	-0.000433574			RP11-164N3.3	0.317311	0.782855	-0.000866859			RP11-164N3.3		0.438066	nan
LINC01003	0.0277078	0.610052	-0.0161896			GNAT3	0.179712	1	-0.000423041			GNAT3	0.317311	0.354995	-0.000367031			GNAT3		0.438066	nan
RP11-757F18.5	0.0277078	0.610052	0.00678972			MIR2052HG	0.179712	0.641987	-0.000436918			MIR2052HG	0.317311	0.354995	-0.000409517			MIR2052HG		0.438066	nan
RP11-304L19.11	0.0277078	0.610052	0.00250788			OR5H2		0.796423	nan			OR5H2	0.317311	0.562063	-0.000409517			OR5H2		0.438066	nan
CTD-2358C21.4	0.0277078	0.610052	0.0115189			AC034228.3		0.641987	nan			AC034228.3	0.317311	0.562063	-0.000786426			AC034228.3		0.438066	nan
RP11-266L9.5	0.0277078	0.610052	-0.00149821			LINC01370		0.641987	nan			LINC01370	0.317311	0.67803	-0.000367031			LINC01370		0.438066	nan
RP5-1050D4.5	0.0277078	0.610052	0.000396539			B4GALT4-AS1		0.641987	nan			B4GALT4-AS1	0.317311	0.782855	-0.000393266			B4GALT4-AS1		0.438066	nan
RP11-1260E13.2	0.0277078	0.610052	0.00224917			RP11-268G12.3		0.641987	nan			RP11-268G12.3	0.317311	0.911014	-0.000409517			RP11-268G12.3		0.492546	nan
CTD-3195I5.3	0.0277078	0.610052	0.00241798			LINC00599		0.565704	nan			LINC00599	0.317311	0.562063	-0.000433495			LINC00599		0.492546	nan
RP11-353N14.2	0.0277078	0.610052	0.00046037			KB-1410C5.2		0.641987	nan			KB-1410C5.2	0.317311	1	-0.000367031			KB-1410C5.2		0.55814	nan
RP13-580F15.2	0.0277078	0.610052	0.00437807			CTB-7E3.1		1	nan			CTB-7E3.1	0.317311	0.354995	-0.000786426			CTB-7E3.1		0.55814	nan
RP11-235E17.6	0.0277078	0.610052	0.00240485			RP11-31L22.3		0.707276	nan			RP11-31L22.3	0.317311	0.354995	-0.000367031			RP11-31L22.3		0.55814	nan
RP11-1055B8.2	0.0277078	0.610052	0.000231545			IGHV1OR16-3		0.641987	nan			IGHV1OR16-3	0.317311	0.470912	-0.000706749			IGHV1OR16-3		0.55814	nan
CTC-524C5.2	0.0277078	0.610052	0.00611384			RP11-543N12.1		0.796423	nan			RP11-543N12.1	0.317311	0.67803	-0.000733969			RP11-543N12.1		0.55814	nan
RP11-285E9.6	0.0277078	0.610052	0.00374743			RASSF1-AS1		0.51351	nan			RASSF1-AS1	0.317311	0.67803	-0.000433495			RASSF1-AS1		0.55814	nan
RP11-504I13.3	0.0277078	0.610052	0.000492708			LINC01297-1	0.654721	0.51351	-0.000213604			LINC01297-1	0.654721	0.469475	1.51461e-05			LINC01297-1		0.55814	nan
L3MBTL4-AS1	0.0277078	0.610052	0.00260808			FAM9A	0.317311	0.796423	-0.000433574			FAM9A		0.469475	nan			FAM9A		0.55814	nan
GJA5	0.0277078	0.610052	-0.172712			IGHV3-38	0.317311	0.796423	-0.00126567			IGHV3-38		0.562063	nan			IGHV3-38		0.55814	nan
RP11-524F11.1	0.0277078	0.610052	0.00244241			RP11-332M4.1	0.317311	0.51351	-0.000433574			RP11-332M4.1		0.562063	nan			RP11-332M4.1		0.55814	nan
RP11-13N13.6	0.0277078	0.610052	0.000465376			RP11-51G5.1	0.317311	0.796423	-0.000433574			RP11-51G5.1		0.562063	nan			RP11-51G5.1		0.55814	nan
RP5-1148A21.3	0.0277078	0.610052	0.00423587			CTD-2024D23.1	0.317311	0.51351	-0.000461329			CTD-2024D23.1		0.562063	nan			CTD-2024D23.1		0.55814	nan
RP11-370A5.1	0.0277078	0.610052	0.000924963			RP11-136I14.5	0.317311	0.796423	-0.000433574			RP11-136I14.5		0.562063	nan			RP11-136I14.5		0.55814	nan
CTB-129P6.11	0.0277078	0.610052	0.000625263			RP11-785D18.3	0.317311	0.707276	-0.000867018			RP11-785D18.3		0.562063	nan			RP11-785D18.3		0.55814	nan
CTB-55O6.12	0.0277078	0.610052	-0.00295601			LINC00898	0.179712	0.707276	-0.000423041			LINC00898		0.782855	nan			LINC00898		0.55814	nan
RP11-120M18.5	0.0277078	0.610052	0.00180986			DEFA5		0.565704	nan			DEFA5		0.804323	nan			DEFA5		0.55814	nan
CTD-3252C9.4	0.0277078	0.610052	0.0305736			OR7G2		0.620214	nan			OR7G2		0.354995	nan			OR7G2		0.55814	nan
ZNF224	0.0277078	0.610052	0.0190713			OR6B3		0.641987	nan			OR6B3		0.354995	nan			OR6B3		0.641113	nan
NDUFA7	0.0277078	0.610052	0.000515039			KRTAP19-1		0.641987	nan			KRTAP19-1		0.366194	nan			KRTAP19-1		0.641113	nan
CTB-61M7.2	0.0277078	0.610052	-0.0113702			CEMP1		0.641987	nan			CEMP1		0.470912	nan			CEMP1		0.641113	nan
RP4-591C20.9	0.0277078	0.610052	-0.00596343			TRDJ4		0.641987	nan			TRDJ4		0.470912	nan			TRDJ4		0.641113	nan
AC006272.1	0.0277078	0.610052	-0.00101459			AC009487.4		0.641987	nan			AC009487.4		0.523832	nan			AC009487.4		0.641113	nan
SLC25A53	0.0277078	0.610052	-0.00670711			RP11-669M2.1		0.641987	nan			RP11-669M2.1		0.562063	nan			RP11-669M2.1		0.641113	nan
CTC-490E21.10	0.0277078	0.610052	0.00214629			XX-C2158C6.3		0.620214	nan			XX-C2158C6.3		0.562063	nan			XX-C2158C6.3		0.641113	nan
RP3-449M8.9	0.0277078	0.610052	0.00393919			RP11-117D22.1		1	nan			RP11-117D22.1		0.562063	nan			RP11-117D22.1		0.641113	nan
RP11-297D21.4	0.0277078	0.610052	-0.00392821			RP11-367J7.3		0.620214	nan			RP11-367J7.3		0.67803	nan			RP11-367J7.3		0.641113	nan
RP11-514D23.3	0.0277078	0.610052	-0.00080071			AC118345.1		0.707276	nan			AC118345.1		0.67803	nan			AC118345.1		0.641113	nan
LINC01480	0.0277078	0.610052	0.00325925			RP11-323I1.1		0.707276	nan			RP11-323I1.1		0.782855	nan			RP11-323I1.1		0.641113	nan
LA16c-380H5.3	0.0277078	0.610052	0.00305813			ARMCX3-AS1		0.707276	nan			ARMCX3-AS1		0.782855	nan			ARMCX3-AS1		0.641113	nan
RP11-572O17.1	0.0277078	0.610052	0.00202278			AC009411.1		0.565704	nan			AC009411.1		0.782855	nan			AC009411.1		0.641113	nan
TAF15	0.0277078	0.610052	-0.0429721			RP11-35J23.1		0.51351	nan			RP11-35J23.1		0.911014	nan			RP11-35J23.1		0.641113	nan
CTD-2227E11.1	0.0277078	0.610052	0.00181574			RP5-1119A7.10		1	nan			RP5-1119A7.10		0.523832	nan			RP5-1119A7.10		0.641113	nan
RP11-10C24.1	0.0277078	0.610052	-0.00136061			RP11-75C23.1		0.707276	nan			RP11-75C23.1		0.523832	nan			RP11-75C23.1		0.780013	nan
RP11-394I13.2	0.0277078	0.610052	0.000811223			AC016682.1		0.796423	nan			AC016682.1		0.562063	nan			AC016682.1		0.780013	nan
RP4-635E18.8	0.0277078	0.610052	0.00116003			RP5-881L22.6		0.565704	nan			RP5-881L22.6		0.562063	nan			RP5-881L22.6		0.780013	nan
RP11-188P20.3	0.0277078	0.610052	0.00072475			AC096570.1		0.707276	nan			AC096570.1		0.562063	nan			AC096570.1		0.780013	nan
RP11-156E8.1	0.0277078	0.610052	0.00122254			AC090952.5		0.707276	nan			AC090952.5		0.562063	nan			AC090952.5		0.780013	nan
RP11-767C1.2	0.0277078	0.610052	-0.000326497			NDP-AS1		0.707276	nan			NDP-AS1		0.782855	nan			NDP-AS1		0.780013	nan
RP11-222K16.2	0.0277078	0.610052	-0.00141301			RP11-394G3.2		0.641987	nan			RP11-394G3.2		0.782855	nan			RP11-394G3.2		0.780013	nan
RP11-91J19.3	0.0277078	0.610052	0.0032288			RP11-476H24.1		0.641987	nan			RP11-476H24.1		0.782855	nan			RP11-476H24.1		0.780013	nan
RP11-192P3.4	0.0277078	0.610052	0.000602104			GS1-433O24.1		0.51351	nan			GS1-433O24.1		1	nan			GS1-433O24.1		0.780013	nan
RP13-131K19.6	0.0277078	0.610052	0.000413041			RP11-567C20.2		0.796423	nan			RP11-567C20.2		1	nan			RP11-567C20.2		0.780013	nan
U91328.19	0.0277078	0.610052	0.00624803			RP11-415A20.1		0.796423	nan			RP11-415A20.1		0.354995	nan			RP11-415A20.1		0.780013	nan
RP11-532F6.3	0.0277078	0.610052	-0.0153455			KCND3-AS1		0.51351	nan			KCND3-AS1		0.354995	nan			KCND3-AS1		0.780013	nan
RP11-344N10.5	0.0277078	0.610052	0.00440122			KRTAP9-1		0.796423	nan			KRTAP9-1		0.366194	nan			KRTAP9-1		0.780013	nan
AP000295.10	0.0277078	0.610052	0.00169089			OR14A2		1	nan			OR14A2		0.366194	nan			OR14A2		0.780013	nan
RP11-387A1.5	0.0277078	0.610052	0.000478655			RP11-257K9.8		0.51351	nan			RP11-257K9.8		0.470912	nan			RP11-257K9.8		0.780013	nan
RP11-347I19.8	0.0277078	0.610052	0.00405242			RP11-556G22.2		0.641987	nan			RP11-556G22.2		0.523832	nan			RP11-556G22.2		0.780013	nan
RP5-943J3.2	0.0277078	0.610052	0.00212893			CTC-366B18.2		1	nan			CTC-366B18.2		0.523832	nan			CTC-366B18.2		0.780013	nan
RP11-104L21.3	0.0277078	0.610052	-0.000556411			CTC-345K18.2		0.796423	nan			CTC-345K18.2		0.562063	nan			CTC-345K18.2		0.780013	nan
RP3-510H16.3	0.0277078	0.610052	0.000517071			CTC-467M3.3		0.796423	nan			CTC-467M3.3		0.562063	nan			CTC-467M3.3		0.780013	nan
RP11-61L19.2	0.0277078	0.610052	0.000387669			RP11-542G1.1		0.796423	nan			RP11-542G1.1		0.67803	nan			RP11-542G1.1		0.780013	nan
RP11-45A17.4	0.0277078	0.610052	0.000818717			FAM183CP		0.707276	nan			FAM183CP		0.67803	nan			FAM183CP		0.780013	nan
RP11-758H9.2	0.0277078	0.610052	-0.00481214			CTC-436K13.3		0.796423	nan			CTC-436K13.3		0.67803	nan			CTC-436K13.3		0.780013	nan
CTD-2506P8.6	0.0277078	0.610052	-0.00363811			RP11-653B10.1		0.796423	nan			RP11-653B10.1		0.67803	nan			RP11-653B10.1		0.780013	nan
CTD-2536I1.3	0.0277078	0.610052	0.000338067			RP11-561E1.1		0.641987	nan			RP11-561E1.1		0.67803	nan			RP11-561E1.1		0.780013	nan
RP11-347I19.7	0.0277078	0.610052	0.000384218			RP11-103H7.5		0.641987	nan			RP11-103H7.5		0.67803	nan			RP11-103H7.5		0.780013	nan
DGKK	0.0277078	0.610052	-0.00148965			CTD-2555I5.1		0.641987	nan			CTD-2555I5.1		0.782855	nan			CTD-2555I5.1		0.780013	nan
RP11-12G12.7	0.0277078	0.610052	-0.014132			HSPB2-C11orf52		0.641987	nan			HSPB2-C11orf52		0.911014	nan			HSPB2-C11orf52		0.780013	nan
RP11-567M16.6	0.0277078	0.610052	-0.00935817			RP4-791M13.5		0.641987	nan			RP4-791M13.5		0.354995	nan			RP4-791M13.5		0.780013	nan
CCL18	0.0277078	0.610052	0.555017			RP11-27M24.1		1	nan			RP11-27M24.1		0.469475	nan			RP11-27M24.1		1	nan
RP11-334C17.6	0.0277078	0.610052	-0.000215559			RP11-116G8.5		1	nan			RP11-116G8.5		0.470912	nan			RP11-116G8.5		1	nan
HIST1H2BH	0.0277078	0.610052	-0.00160783			RP11-290L1.5		1	nan			RP11-290L1.5		0.470912	nan			RP11-290L1.5		1	nan
RP13-516M14.10	0.0277078	0.610052	0.0031447			RP11-776A13.3		1	nan			RP11-776A13.3		0.479411	nan			RP11-776A13.3		1	nan
TADA2A	0.0277078	0.610052	-0.0158403			RP11-753D20.3		1	nan			RP11-753D20.3		0.562063	nan			RP11-753D20.3		1	nan
RAB7B	0.0277078	0.610052	0.100104			NDUFC2-KCTD14		1	nan			NDUFC2-KCTD14		0.67803	nan			NDUFC2-KCTD14		1	nan
AC069363.1	0.0277078	0.610052	0.00141019			CTD-2012K14.3		0.796423	nan			CTD-2012K14.3		0.67803	nan			CTD-2012K14.3		1	nan
MARCKS	0.0277078	0.610052	-0.217729			RP11-556H2.4		0.796423	nan			RP11-556H2.4		0.804323	nan			RP11-556H2.4		1	nan
RP11-129M16.4	0.0277078	0.610052	-0.00789926			CTD-2033A16.1		0.796423	nan			CTD-2033A16.1		0.804323	nan			CTD-2033A16.1		1	nan
RP5-965G21.3	0.0277078	0.610052	0.00205592			CTD-2014E2.2		0.796423	nan			CTD-2014E2.2		0.911014	nan			CTD-2014E2.2		1	nan
RP11-736N17.10	0.0277078	0.610052	0.00080725			RP11-542C16.2		0.796423	nan			RP11-542C16.2		0.911014	nan			RP11-542C16.2		1	nan
RP5-1056H1.2	0.0277078	0.610052	0.00123326			RP11-296A16.1		0.796423	nan			RP11-296A16.1		0.562063	nan			RP11-296A16.1		1	nan
TMEM191B	0.0277078	0.610052	0.00505402			AC007631.1		0.796423	nan			AC007631.1		0.562063	nan			AC007631.1		0.361483	nan
AC006994.3	0.0277078	0.610052	-0.00104969			CTD-2085J24.3		0.796423	nan			CTD-2085J24.3		0.562063	nan			CTD-2085J24.3		0.361483	nan
AL645922.1	0.0277078	0.610052	0.00175182			AC011523.2		0.796423	nan			AC011523.2		0.562063	nan			AC011523.2		0.361483	nan
RP11-640L9.1	0.0277078	0.610052	0.00245666			AC018755.18		0.796423	nan			AC018755.18		0.354995	nan			AC018755.18		0.361483	nan
MIR325HG	0.0277078	0.610052	0.00106044			RP4-549L20.3		0.796423	nan			RP4-549L20.3		0.354995	nan			RP4-549L20.3		0.361483	nan
PRNCR1	0.0277078	0.610052	0.00152121			CDR1-AS		0.796423	nan			CDR1-AS		0.354995	nan			CDR1-AS		0.361483	nan
TFAP2B	0.0431144	0.610052	0.00268807			COMMD3	0.715001	0.796423	-0.00454412			COMMD3	0.0431144	0.354995	0.0121159			COMMD3	0.0678892	0.361483	0.00940128
DLL3	0.0431144	0.610052	0.00076706			ZNF841	0.465209	0.707276	0.0121276			ZNF841	0.0796158	0.354995	0.0275095			ZNF841	0.0678892	0.361483	0.0301252
DAZL	0.0431144	0.610052	0.00076706			FFAR2	0.273322	0.707276	-0.00864261			FFAR2	0.0796158	0.354995	-0.0110109			FFAR2	0.0678892	0.361483	0.00582541
GNAT1	0.0431144	0.610052	0.000879485			AGFG2	0.465209	0.707276	0.0569505			AGFG2	0.500184	0.354995	0.0604835			AGFG2	0.0678892	0.361483	0.0396717
PLPPR5	0.0431144	0.610052	0.000485302			RNF130	0.465209	0.707276	0.0252278			RNF130	0.68583	0.354995	-0.0306954			RNF130	0.0678892	0.361483	0.0480783
KIRREL2	0.0431144	0.610052	0.000943863			AC009502.4	1	0.707276	0.000879485			AC009502.4	0.68583	0.354995	-0.000207092			AC009502.4	0.108809	0.361483	0.0021825
KLK8	0.0431144	0.610052	0.000485302			KCNK17	0.465209	0.707276	-0.0146542			KCNK17	0.0431144	0.354995	-0.0162977			KCNK17	0.144127	0.361483	-0.0184376
LRRC9	0.0431144	0.610052	-0.00234542			NPM1	0.0678892	0.707276	-0.211821			NPM1	0.0431144	0.354995	-0.126823			NPM1	0.144127	0.361483	-0.0843357
ST8SIA2	0.0431144	0.610052	0.000970441			SCLY	0.715001	0.707276	-0.00208196			SCLY	0.345231	0.354995	0.00281729			SCLY	0.144127	0.361483	0.00678199
CELA2A	0.0431144	0.610052	0.000485302			TAF6	0.0678892	0.707276	-0.0515398			TAF6	0.345231	0.354995	-0.0261038			TAF6	0.144127	0.361483	-0.0266692
PROK1	0.0431144	0.610052	0.000439809			RP11-81H14.1	0.273322	0.707276	0.000900891			RP11-81H14.1	0.465209	0.354995	0.000811671			RP11-81H14.1	0.144127	0.361483	0.00110653
IGFBP1	0.0431144	0.610052	0.0035365			CACNG4	0.465209	0.707276	0.047236			CACNG4	0.68583	0.354995	3.99215e-05			CACNG4	0.144127	0.361483	0.0500033
ZP1	0.0431144	0.610052	0.000882462			EPHB6	0.465209	0.641987	0.0104792			EPHB6	0.892738	0.354995	-0.00487081			EPHB6	0.144127	0.361483	0.0579988
SLC28A1	0.0431144	0.610052	0.000383581			HIST1H3F	0.317311	0.641987	0.000442537			HIST1H3F	0.317311	0.354995	0.000442537			HIST1H3F	0.179712	0.361483	-0.000445131
WFDC8	0.0431144	0.610052	0.000472009			RP5-1096J16.1	0.59298	0.641987	0.000879485			RP5-1096J16.1	1	0.354995	-0.000247981			RP5-1096J16.1	0.179712	0.361483	0.00140194
AIRE	0.0431144	0.610052	0.00139776			JAK2	1	0.641987	0.00841546			JAK2	0.0431144	0.354995	-0.100367			JAK2	0.273322	0.361483	-0.0347368
NPHS1	0.0431144	0.610052	0.00076706			ANKRD22	0.465209	0.641987	-0.00434474			ANKRD22	0.0431144	0.354995	-0.0109171			ANKRD22	0.273322	0.361483	-0.0102771
ETNPPL	0.0431144	0.610052	0.0013272			TRAPPC3L	0.465209	0.641987	0.000995498			TRAPPC3L	0.138011	0.354995	-0.000634577			TRAPPC3L	0.273322	0.361483	0.000910795
KLK5	0.0431144	0.610052	0.00314485			HSF5	0.465209	0.641987	-0.000874374			HSF5	0.500184	0.354995	-0.000694175			HSF5	0.273322	0.361483	0.000293135
KRT24	0.0431144	0.610052	-0.000850064			ABLIM1	0.273322	0.641987	0.157819			ABLIM1	0.500184	0.354995	0.143552			ABLIM1	0.273322	0.361483	-0.0287597
GRIK1-AS1	0.0431144	0.610052	-0.000777648			CTD-3203P2.3	1	0.565704	3.55825e-05			CTD-3203P2.3	0.108809	0.354995	-0.000528215			CTD-3203P2.3	0.317311	0.361483	0.000884938
C4orf26	0.0431144	0.610052	0.000441298			RP11-53O19.2	0.317311	0.565704	-0.000422013			RP11-53O19.2	0.108809	0.354995	-0.000393266			RP11-53O19.2	0.317311	0.361483	-0.000424523
SOX11	0.0431144	0.610052	0.00057461			RP11-38J22.3	0.654721	0.565704	0.000654002			RP11-38J22.3	0.317311	0.354995	0.00141592			RP11-38J22.3	0.317311	0.361483	0.00176933
RP11-429E11.3	0.0431144	0.610052	0.000446903			CTD-2194D22.1	0.317311	0.565704	0.000460185			CTD-2194D22.1	0.317311	0.354995	0.0013272			CTD-2194D22.1	0.317311	0.361483	0.0013272
RP5-1027G4.3	0.0431144	0.610052	0.00141556			IGHVIII-26-1	0.317311	0.565704	0.000970441			IGHVIII-26-1	0.317311	0.354995	0.000970441			IGHVIII-26-1	0.317311	0.361483	0.000970441
RNF151	0.0431144	0.610052	0.000383581			RP1-17K7.2	0.317311	0.565704	-0.000867018			RP1-17K7.2	0.317311	0.354995	-0.000433495			RP1-17K7.2	0.317311	0.361483	-0.0013481
ATOH7	0.0431144	0.610052	-0.000401532			RP11-21A7A.4	0.317311	0.565704	-0.000461329			RP11-21A7A.4	0.317311	0.354995	-0.000353418			RP11-21A7A.4	0.317311	0.361483	-0.000449506
RP5-1142A6.8	0.0431144	0.610052	0.000970441			RP11-44K6.3		0.565704	nan			RP11-44K6.3	0.317311	0.354995	0.000472009			RP11-44K6.3	0.317311	0.361483	0.000472009
WT1-AS	0.0431144	0.610052	0.0181491			CTB-167B5.1	0.108809	0.51351	-0.000386184			CTB-167B5.1	0.59298	0.354995	0.000383581			CTB-167B5.1	0.317311	0.361483	-5.81335e-05
WT1	0.0431144	0.610052	0.119302			RHOXF2	0.285049	0.51351	-0.000898243			RHOXF2	0.715001	0.354995	-0.000158741			RHOXF2	0.317311	0.361483	-0.000787893
QRFPR	0.0431144	0.610052	0.000239508			PRPS1L1		0.51351	nan			PRPS1L1		0.354995	nan			PRPS1L1	0.317311	0.361483	-0.000395687
P2RY4	0.0431144	0.610052	0.00076706			RP5-1086L22.1		0.51351	nan			RP5-1086L22.1		0.354995	nan			RP5-1086L22.1	0.317311	0.361483	-0.000898871
AC010969.1	0.0431144	0.610052	-0.000406843			RP11-526I2.5	1	0.51351	0.000282747			RP11-526I2.5	0.0431144	0.354995	0.00114516			RP11-526I2.5	0.465209	0.361483	0.00212953
SLC15A5	0.0431144	0.610052	0.000485302			MYO3B	0.465209	0.51351	0.00228947			MYO3B	0.0431144	0.354995	0.00105841			MYO3B	0.465209	0.361483	0.00109653
CYP2A13	0.0431144	0.610052	-0.000990524			LINC00472	0.273322	0.51351	0.00665004			LINC00472	0.0796158	0.354995	-0.00519336			LINC00472	0.465209	0.361483	-0.00296018
ZNF534	0.0431144	0.610052	-0.000722996			SGK494	0.715001	0.51351	0.0019921			SGK494	0.138011	0.354995	0.00339111			SGK494	0.465209	0.361483	0.00330667
LINC01285	0.0431144	0.610052	-0.001044			GEMIN2	0.0678892	0.51351	-0.0136937			GEMIN2	0.138011	0.354995	-0.0104953			GEMIN2	0.465209	0.361483	-0.00561026
RP11-553A10.1	0.0431144	0.610052	-0.000683053			RP11-212P7.2	0.0678892	0.51351	0.0111164			RP11-212P7.2	0.224916	0.354995	0.00634403			RP11-212P7.2	0.465209	0.361483	0.00336894
TRBV24-1	0.0431144	0.610052	-0.000777648			CAPN7	0.715001	0.51351	0.00310293			CAPN7	0.345231	0.354995	-0.0232248			CAPN7	0.465209	0.361483	0.0215042
TRAV9-2	0.0431144	0.610052	0.000991143			C7orf55	0.715001	0.51351	-0.000244093			C7orf55	0.345231	0.354995	0.00181897			C7orf55	0.465209	0.361483	-0.000714925
NOTO	0.0431144	0.610052	0.000439809			BOK	0.0678892	0.51351	0.0968307			BOK	0.345231	0.354995	-0.0596927			BOK	0.465209	0.361483	-0.0417857
FLJ35934	0.0431144	0.610052	0.000472009			DTNB	0.715001	0.51351	0.0213607			DTNB	0.500184	0.354995	0.0220121			DTNB	0.465209	0.361483	0.0150521
RP11-576D8.4	0.0431144	0.610052	0.000485302			KATNB1	0.0678892	0.51351	-0.0812107			KATNB1	0.500184	0.354995	-0.00840539			KATNB1	0.465209	0.361483	0.0125096
AP001046.6	0.0431144	0.610052	-0.00043153			PCDHA7	0.715001	0.51351	7.17324e-05			PCDHA7	0.68583	0.354995	-0.000808825			PCDHA7	0.465209	0.361483	-0.00018624
LINC01529	0.0431144	0.610052	0.00076706			APOL1	0.465209	0.51351	-0.154168			APOL1	0.68583	0.354995	-0.045243			APOL1	0.465209	0.361483	-0.0523568
KCNIP2-AS1	0.0431144	0.610052	0.00132349			CTRB1	0.465209	0.51351	0.000206805			CTRB1	0.68583	0.354995	0.000383581			CTRB1	0.465209	0.361483	-0.000211696
MIR4500HG	0.0431144	0.610052	0.000478095			EXOSC6	0.144127	0.51351	-0.0371217			EXOSC6	0.892738	0.354995	0.0103338			EXOSC6	0.465209	0.361483	0.0131844
AP000302.58	0.0431144	0.610052	0.000439809			RP11-543F8.2	0.179712	0.51351	0.000434442			RP11-543F8.2	0.179712	0.354995	0.000237808			RP11-543F8.2	0.654721	0.361483	9.98066e-06
WASIR2	0.0431144	0.610052	0.000461078			MME-AS1		0.707276	nan			MME-AS1	0.179712	0.354995	-0.000380941			MME-AS1	0.654721	0.361483	-0.000205643
AC004895.4	0.0431144	0.610052	0.000560123			MKRN3	0.273322	0.641987	0.000671629			MKRN3	0.285049	0.354995	0.000653544			MKRN3	0.654721	0.361483	0.000246367
AC074183.4	0.0431144	0.610052	0.00094372			RP11-49L2.1	0.317311	0.641987	0.000442537			RP11-49L2.1	0.317311	0.354995	0.000442537			RP11-49L2.1	0.654721	0.361483	9.00669e-06
DYTN	0.0431144	0.610052	-0.000862932			CTC-248O19.1	0.317311	1	-0.000824897			CTC-248O19.1	0.317311	0.354995	0.000472009			CTC-248O19.1	0.654721	0.361483	-0.000182697
LINC00867	0.0431144	0.610052	0.000478095			RP11-91I20.2	0.317311	1	0.000485302			RP11-91I20.2	0.317311	0.354995	9.20358e-05			RP11-91I20.2	0.654721	0.361483	-0.000206785
RP11-537A6.9	0.0431144	0.610052	0.00131903			CTA-150C2.13	0.317311	1	0.000442537			CTA-150C2.13	0.654721	0.354995	4.52107e-06			CTA-150C2.13	0.654721	0.361483	-0.000203193
NPIPB7	0.0431144	0.610052	0.000882462			CTD-3037G24.3	0.317311	0.796423	0.000383581			CTD-3037G24.3	0.654721	0.354995	-0.000161584			CTD-3037G24.3	0.654721	0.361483	-6.05326e-06
LINC00028	0.0431144	0.610052	0.00048093			OFCC1	0.179712	0.796423	-0.000427793			OFCC1	0.654721	0.354995	5.24887e-05			OFCC1	0.654721	0.361483	1.12514e-05
RP11-13P5.2	0.0431144	0.610052	0.000886445			CA7	1	0.796423	1.79199e-05			CA7	1	0.354995	-0.000435337			CA7	0.654721	0.361483	-0.000264332
RP11-154D17.1	0.0431144	0.610052	-0.000335247			CTD-2147F2.1	0.179712	0.796423	0.000662374			CTD-2147F2.1	1	0.354995	-0.000175056			CTD-2147F2.1	0.654721	0.361483	0.000230207
RP11-308N19.1	0.0431144	0.610052	0.000441298			MAP2	0.465209	0.796423	0.0801428			MAP2	0.0431144	0.354995	-0.140531			MAP2	0.715001	0.361483	-0.0458553
RP3-413H6.2	0.0431144	0.610052	-0.000371034			MEIS1	0.465209	0.796423	-0.040708			MEIS1	0.0431144	0.354995	-0.0250171			MEIS1	0.715001	0.361483	0.0409131
RP1-158P9.1	0.0431144	0.610052	0.00076706			TMEM123	0.465209	0.796423	-0.0255381			TMEM123	0.0796158	0.354995	-0.179918			TMEM123	0.715001	0.361483	-0.0227547
AC007050.17	0.0431144	0.610052	0.000442537			ELOVL2	0.144127	0.796423	-0.0163911			ELOVL2	0.0796158	0.354995	0.01037			ELOVL2	0.715001	0.361483	0.00198016
RP5-1065P14.2	0.0431144	0.610052	-0.00102321			AIFM1	0.0678892	0.796423	-0.0657707			AIFM1	0.138011	0.354995	0.0275489			AIFM1	0.715001	0.361483	-0.0054144
HAND2-AS1	0.0431144	0.610052	-0.00315907			DIP2B	1	0.796423	0.00724812			DIP2B	0.224916	0.366194	-0.0526223			DIP2B	0.715001	0.361483	0.0142485
AC008937.2	0.0431144	0.610052	0.000553212			METTL21B	0.465209	0.796423	-0.00561261			METTL21B	0.224916	0.366194	0.0128731			METTL21B	0.715001	0.361483	0.00678591
LINC00881	0.0431144	0.610052	0.00115845			PSD	0.715001	0.796423	0.015848			PSD	0.345231	0.366194	0.00664322			PSD	0.715001	0.361483	0.0153769
RP11-164O23.7	0.0431144	0.610052	0.000943863			MYO1E	0.144127	0.796423	-0.0840355			MYO1E	0.345231	0.366194	-0.0181744			MYO1E	0.715001	0.361483	-0.0110608
RP11-93K22.13	0.0431144	0.610052	0.000886445			ATG14	0.465209	0.796423	0.0181191			ATG14	0.500184	0.366194	-0.00899222			ATG14	0.715001	0.361483	-0.0273275
RP11-479O16.1	0.0431144	0.610052	0.000383581			PDE6G	0.465209	0.707276	-0.00109299			PDE6G	0.500184	0.366194	0.00310063			PDE6G	0.715001	0.361483	0.0038433
LINC00992	0.0431144	0.610052	-0.00108996			RP11-278C7.4	0.465209	0.707276	-0.00129958			RP11-278C7.4	0.500184	0.366194	0.000732287			RP11-278C7.4	0.715001	0.361483	0.000791972
CTD-2015A6.2	0.0431144	0.610052	0.00132349			RPS17	0.273322	0.707276	-0.154597			RPS17	0.500184	0.366194	-0.0405183			RPS17	0.715001	0.361483	-0.0250101
CTD-2256P15.1	0.0431144	0.610052	0.000472009			STAM-AS1	0.273322	0.707276	0.000475354			STAM-AS1	0.500184	0.366194	0.000951995			STAM-AS1	0.715001	0.361483	0.00011333
RP11-834C11.6	0.0431144	0.610052	0.000879485			TRIM50	0.0678892	0.707276	0.00229168			TRIM50	0.500184	0.366194	0.00112419			TRIM50	0.715001	0.361483	0.000303304
RP11-855O10.2	0.0431144	0.610052	0.000453993			LINC01011	0.715001	0.641987	0.0031066			LINC01011	0.68583	0.366194	-0.000205312			LINC01011	0.715001	0.361483	-0.0015217
RP11-109J4.1	0.0431144	0.610052	0.00102491			AC005264.2	0.715001	0.641987	9.38179e-07			AC005264.2	0.892738	0.366194	-0.000207092			AC005264.2	0.715001	0.361483	0.00166469
AP003068.9	0.0431144	0.610052	0.000441298			NUP133	0.0678892	0.641987	-0.0598529			NUP133	0.0431144	0.366194	-0.0240511			NUP133	1	0.361483	0.000573691
KRTAP5-9	0.0431144	0.610052	0.000439809			RP11-455F5.4	0.59298	0.641987	8.96266e-06			RP11-455F5.4	0.108809	0.366194	0.000442537			RP11-455F5.4	1	0.361483	0.000442537
RP11-661A12.9	0.0431144	0.610052	0.001882			RMND5B	1	0.641987	0.00639958			RMND5B	0.138011	0.366194	-0.0281896			RMND5B	1	0.361483	0.000723445
RP11-91I20.4	0.0431144	0.610052	0.000442537			ABCA10	0.0678892	0.641987	0.0422845			ABCA10	0.138011	0.366194	0.0256906			ABCA10	1	0.361483	0.00210701
C8orf49	0.0431144	0.610052	0.000441298			RP11-16B13.1	0.285049	0.641987	0.000439809			RP11-16B13.1	0.144127	0.366194	0.000441173			RP11-16B13.1	1	0.361483	-0.000441714
RP11-727F15.9	0.0431144	0.610052	0.000439809			ROM1	1	0.641987	0.00587181			ROM1	0.345231	0.366194	0.00578773			ROM1	1	0.361483	0.00415841
RP11-497G19.2	0.0431144	0.610052	-0.000857547			RP11-269M20.3	0.59298	0.565704	0.000439809			RP11-269M20.3	0.465209	0.366194	-0.000141726			RP11-269M20.3	1	0.361483	-0.000101402
RP11-133N21.10	0.0431144	0.610052	0.000383581			ZNF750	0.715001	0.565704	0.0104834			ZNF750	0.500184	0.366194	0.00314848			ZNF750	1	0.361483	0.00508075
RP11-365N19.2	0.0431144	0.610052	0.00136249			RPEL1	0.715001	0.565704	-0.000194267			RPEL1	0.715001	0.366194	5.56462e-05			RPEL1	1	0.361483	7.63211e-05
RP11-272D12.2	0.0431144	0.610052	0.00132349			AWAT2	0.465209	0.51351	1.78582e-05			AWAT2	0.715001	0.366194	0.000485665			AWAT2	1	0.361483	0.000485302
RP11-812E19.9	0.0431144	0.610052	0.000485302			NT5C2	0.715001	0.51351	0.0186262			NT5C2	0.892738	0.366194	0.00487975			NT5C2	1	0.361483	-0.00372176
RP11-158M2.4	0.0431144	0.610052	0.00140219			SMIM19	0.715001	0.51351	0.0132867			SMIM19	0.892738	0.366194	-0.00280102			SMIM19	1	0.361483	-0.0037231
RP11-327F22.1	0.0431144	0.610052	-0.000479351			OR1L1	0.317311	0.51351	-0.000922511			OR1L1	0.317311	0.366194	-0.000393266			OR1L1		0.361483	nan
RP11-105C19.2	0.0431144	0.610052	0.000472009			OR2B3	0.317311	0.51351	0.00131903			OR2B3	0.317311	0.366194	0.00131903			OR2B3		0.361483	nan
RP11-243A14.1	0.0431144	0.610052	0.000472009			CYP11B2		0.51351	nan			CYP11B2	0.317311	0.366194	-0.000367031			CYP11B2		0.361483	nan
GDF2	0.0431144	0.610052	-0.00122018			RP11-121C2.3		0.51351	nan			RP11-121C2.3	0.317311	0.366194	-0.000409517			RP11-121C2.3		0.361483	nan
RP3-388N13.5	0.0431144	0.610052	-0.000511697			MSGN1	0.317311	0.51351	-0.000867018			MSGN1		0.366194	nan			MSGN1		0.361483	nan
RP11-53I6.3	0.0431144	0.610052	0.000458744			IGKV1OR-3	0.317311	0.620214	-0.000461329			IGKV1OR-3		0.366194	nan			IGKV1OR-3		0.361483	nan
RP11-466A19.3	0.0431144	0.610052	-0.000479351			CTB-33O18.1	0.317311	1	-0.000412507			CTB-33O18.1		0.366194	nan			CTB-33O18.1		0.361483	nan
CTD-2538C1.3	0.0431144	0.610052	0.000485302			OR5B2		0.796423	nan			OR5B2		0.366194	nan			OR5B2		0.361483	nan
RP4-604K5.3	0.0431144	0.610052	0.00115044			OR5AS1		0.796423	nan			OR5AS1		0.366194	nan			OR5AS1		0.361483	nan
RP11-646I6.6	0.0431144	0.610052	0.00076706			NLGN1-AS1		0.796423	nan			NLGN1-AS1		0.366194	nan			NLGN1-AS1		0.361483	nan
RP3-466P17.1	0.0431144	0.610052	-0.00122018			AC010975.1		0.796423	nan			AC010975.1		0.366194	nan			AC010975.1		0.361483	nan
CTAGE15	0.0431144	0.610052	0.00194023			AP000146.2		0.796423	nan			AP000146.2		0.366194	nan			AP000146.2		0.361483	nan
RP11-155O18.6	0.0431144	0.610052	0.000943863			LINC01496		0.796423	nan			LINC01496		0.366194	nan			LINC01496		0.361483	nan
RP11-351J23.2	0.0431144	0.610052	0.000718233			RP11-667F9.2		0.796423	nan			RP11-667F9.2		0.366194	nan			RP11-667F9.2		0.361483	nan
RP11-362F19.3	0.0431144	0.610052	-0.000781195			TRBV22-1		0.796423	nan			TRBV22-1		0.366194	nan			TRBV22-1		0.361483	nan
RP11-290M5.4	0.0431144	0.610052	-0.000762963			RP11-457K10.1		0.796423	nan			RP11-457K10.1		0.366194	nan			RP11-457K10.1		0.361483	nan
RP4-753F5.1	0.0431144	0.610052	0.000472009			PRAMEF4		0.796423	nan			PRAMEF4		0.366194	nan			PRAMEF4		0.361483	nan
LL09NC01-139C3.1	0.0431144	0.610052	-0.000455208			IGKV3-31		0.707276	nan			IGKV3-31		0.366194	nan			IGKV3-31		0.361483	nan
RP11-403A3.1	0.0431144	0.610052	-0.00108996			RP11-122L4.1		0.707276	nan			RP11-122L4.1		0.366194	nan			RP11-122L4.1		0.361483	nan
LA16c-360A4.1	0.0431144	0.610052	0.000520538			RP11-366L20.4		0.641987	nan			RP11-366L20.4		0.366194	nan			RP11-366L20.4		0.361483	nan
RP5-1057I20.5	0.0431144	0.610052	0.000879485			RP11-209E8.1		0.641987	nan			RP11-209E8.1		0.469475	nan			RP11-209E8.1		0.361483	nan
RP11-476H16.1	0.0431144	0.610052	0.000884938			RP11-574O16.1		0.641987	nan			RP11-574O16.1		0.470912	nan			RP11-574O16.1		0.361483	nan
FP325317.1	0.0431144	0.610052	-0.000425224			RP11-554A11.5		0.565704	nan			RP11-554A11.5		0.470912	nan			RP11-554A11.5		0.361483	nan
HIST1H4B	0.0431144	0.610052	-0.00043153			RP11-227G15.2		0.51351	nan			RP11-227G15.2		0.470912	nan			RP11-227G15.2		0.361483	nan
CH507-154B10.1	0.0431144	0.610052	0.000431045			RP11-1070N10.7		0.51351	nan			RP11-1070N10.7		0.470912	nan			RP11-1070N10.7		0.361483	nan
AC091180.1	0.0431144	0.610052	0.000882462			RP11-146B14.1		0.51351	nan			RP11-146B14.1		0.470912	nan			RP11-146B14.1		0.361483	nan
DPM1	0.0463995	0.610052	-0.0403508			ADCK1	1	0.51351	-0.000382414			ADCK1	0.0431144	0.470912	0.0190389			ADCK1	0.0678892	0.361483	0.0159849
GCLC	0.0463995	0.610052	-0.0565398			MPP4	1	0.565704	-0.000694507			MPP4	0.0431144	0.470912	0.00115044			MPP4	0.0678892	0.361483	0.000351288
SEMA3F	0.0463995	0.610052	-0.188052			SGCG	1	1	0.00196309			SGCG	0.0431144	0.470912	-0.0379591			SGCG	0.0678892	0.361483	-0.0502821
SLC25A13	0.0463995	0.610052	-0.0224783			RIIAD1	1	1	0.00412194			RIIAD1	0.0431144	0.470912	0.00427264			RIIAD1	0.0678892	0.361483	0.00836
UPF1	0.0463995	0.610052	-0.0404621			GOLGA8O	1	0.796423	4.58144e-05			GOLGA8O	0.0431144	0.470912	-0.00035623			GOLGA8O	0.0678892	0.361483	0.000663722
RPAP3	0.0463995	0.610052	-0.0403929			RP5-1172A22.1	1	0.796423	-0.000111374			RP5-1172A22.1	0.0431144	0.470912	0.00227341			RP5-1172A22.1	0.0678892	0.361483	0.00175078
MPO	0.0463995	0.610052	-0.00595795			PRSS22	0.715001	0.796423	0.0554265			PRSS22	0.0431144	0.470912	0.0661935			PRSS22	0.0678892	0.361483	0.0523085
SPATA20	0.0463995	0.610052	0.0671506			RASL12	0.715001	0.796423	-0.107218			RASL12	0.0431144	0.470912	-0.150993			RASL12	0.0678892	0.361483	-0.154766
ETV1	0.0463995	0.610052	0.111891			SMURF2	0.715001	0.796423	-0.076009			SMURF2	0.0431144	0.470912	-0.0672631			SMURF2	0.0678892	0.361483	-0.0573436
VPS41	0.0463995	0.610052	0.0428257			MYB	0.715001	0.796423	0.0254364			MYB	0.0431144	0.470912	0.0129279			MYB	0.0678892	0.361483	0.0437733
PGLYRP1	0.0463995	0.610052	-0.0132734			UBXN11	0.715001	0.796423	0.109702			UBXN11	0.0431144	0.470912	0.208899			UBXN11	0.0678892	0.361483	0.227892
CD4	0.0463995	0.610052	0.089061			TCEANC	0.715001	0.796423	0.00452537			TCEANC	0.0431144	0.470912	-0.00885552			TCEANC	0.0678892	0.361483	-0.000979221
FMO1	0.0463995	0.610052	0.0201627			MLF1	0.715001	0.796423	0.0624814			MLF1	0.0431144	0.470912	0.0296826			MLF1	0.0678892	0.361483	0.0820734
ANOS1	0.0463995	0.610052	0.173944			MXRA7	0.715001	0.796423	-0.0643706			MXRA7	0.0431144	0.470912	-0.193632			MXRA7	0.0678892	0.361483	-0.282483
PPP5C	0.0463995	0.610052	-0.0816392			WNT7B	0.715001	0.707276	0.108271			WNT7B	0.0431144	0.470912	0.124982			WNT7B	0.0678892	0.361483	0.0406966
BRCA1	0.0463995	0.610052	-0.0185449			KANK2	0.715001	0.707276	-0.18701			KANK2	0.0431144	0.470912	-0.307492			KANK2	0.0678892	0.361483	-0.348642
EHD3	0.0463995	0.610052	-0.0813417			TCTN1	0.715001	0.707276	0.052857			TCTN1	0.0431144	0.479411	0.0228779			TCTN1	0.0678892	0.361483	0.0287925
GPRC5A	0.0463995	0.610052	0.154291			RNF224	0.715001	0.707276	0.00232563			RNF224	0.0431144	0.523832	0.00298109			RNF224	0.0678892	0.361483	0.00505736
WWTR1	0.0463995	0.610052	-0.115389			RP11-196G18.24	0.715001	0.707276	0.00584725			RP11-196G18.24	0.0431144	0.523832	0.00454428			RP11-196G18.24	0.0678892	0.361483	0.000789803
ZFP64	0.0463995	0.610052	-0.0229317			ATG5	0.465209	0.707276	-0.0202383			ATG5	0.0431144	0.523832	-0.0344826			ATG5	0.0678892	0.361483	-0.0289163
UBR2	0.0463995	0.610052	-0.03116			BCL6	0.465209	0.707276	0.0551298			BCL6	0.0431144	0.523832	0.117383			BCL6	0.0678892	0.361483	0.141757
HMGB3	0.0463995	0.610052	0.0289941			SLIT2	0.465209	0.707276	-0.0700175			SLIT2	0.0431144	0.523832	-0.320431			SLIT2	0.0678892	0.361483	-0.502537
ASTE1	0.0463995	0.610052	0.00750522			HMGB2	0.465209	0.641987	-0.0265421			HMGB2	0.0431144	0.523832	-0.0272631			HMGB2	0.0678892	0.361483	0.0325453
CYP46A1	0.0463995	0.610052	0.00602134			ADRA1B	0.465209	0.641987	0.00912169			ADRA1B	0.0431144	0.523832	-0.0340705			ADRA1B	0.0678892	0.361483	-0.0383049
MSR1	0.0463995	0.610052	0.15415			CMTM4	0.465209	0.565704	0.204037			CMTM4	0.0431144	0.523832	0.194654			CMTM4	0.0678892	0.361483	0.268354
RTN4R	0.0463995	0.610052	0.0198988			ADH1B	0.465209	0.565704	0.115856			ADH1B	0.0431144	0.523832	-0.496916			ADH1B	0.0678892	0.361483	-0.636368
AIFM2	0.0463995	0.610052	-0.058799			DMD	0.465209	0.565704	-0.021418			DMD	0.0431144	0.523832	-0.0295223			DMD	0.0678892	0.361483	-0.0344645
JADE2	0.0463995	0.610052	-0.0828442			RP5-857K21.4	0.465209	0.565704	-0.00129866			RP5-857K21.4	0.0431144	0.523832	-0.00335931			RP5-857K21.4	0.0678892	0.361483	-0.00405777
TPR	0.0463995	0.610052	-0.121172			CTD-2288F12.1	0.465209	0.51351	-0.00065672			CTD-2288F12.1	0.0431144	0.523832	-0.000301123			CTD-2288F12.1	0.0678892	0.361483	-0.00222128
SCML1	0.0463995	0.610052	0.0297075			CTD-3220F14.1	0.465209	0.51351	0.00132163			CTD-3220F14.1	0.0431144	0.523832	0.00150458			CTD-3220F14.1	0.0678892	0.361483	0.0014982
VPS13D	0.0463995	0.610052	-0.0672483			GSDMB	0.273322	0.51351	0.042329			GSDMB	0.0431144	0.523832	0.0524898			GSDMB	0.0678892	0.361483	0.0437991
UTS2	0.0463995	0.610052	-0.000376152			USP11	0.273322	0.51351	0.0644694			USP11	0.0431144	0.523832	0.062802			USP11	0.0678892	0.361483	0.054814
THOC3	0.0463995	0.610052	-0.0125555			NEIL1	0.273322	0.51351	0.05824			NEIL1	0.0431144	0.523832	0.0786388			NEIL1	0.0678892	0.361483	0.0733245
NNAT	0.0463995	0.610052	0.0168729			KCNMA1	0.273322	0.51351	0.0252012			KCNMA1	0.0431144	0.523832	-0.0398947			KCNMA1	0.0678892	0.361483	-0.0292278
C4orf27	0.0463995	0.610052	-0.0290596			GLDN	0.273322	1	0.0810579			GLDN	0.0431144	0.523832	0.0336846			GLDN	0.0678892	0.361483	0.0686384
NPFFR2	0.0463995	0.610052	0.00212313			BLOC1S3	0.273322	1	0.00117852			BLOC1S3	0.0431144	0.523832	0.0193585			BLOC1S3	0.0678892	0.361483	0.0119565
POLR3E	0.0463995	0.610052	-0.0156377			UBAP1L	0.273322	1	0.0145673			UBAP1L	0.0431144	0.523832	0.0122333			UBAP1L	0.0678892	0.361483	0.0169839
DGKG	0.0463995	0.610052	-0.0111135			PCDHGA6	0.273322	0.796423	-0.0104497			PCDHGA6	0.0431144	0.523832	-0.0195163			PCDHGA6	0.0678892	0.361483	-0.012384
TNK2	0.0463995	0.610052	0.0465712			MKRN2	0.144127	0.796423	-0.0257518			MKRN2	0.0431144	0.523832	-0.0323486			MKRN2	0.0678892	0.361483	-0.0220011
U2AF2	0.0463995	0.610052	-0.0955299			PPP1R9B	0.144127	0.796423	-0.0696736			PPP1R9B	0.0431144	0.523832	-0.0939759			PPP1R9B	0.0678892	0.361483	-0.0286251
DLX3	0.0463995	0.610052	0.00236346			EXOC8	0.144127	0.796423	0.0240863			EXOC8	0.0431144	0.523832	0.027848			EXOC8	0.0678892	0.361483	0.0503923
KDM4A	0.0463995	0.610052	-0.0497787			CNTNAP2	0.144127	0.796423	0.00551616			CNTNAP2	0.0431144	0.523832	0.00719834			CNTNAP2	0.0678892	0.361483	0.00858762
ACSM2B	0.0463995	0.610052	0.00104666			METTL9	0.144127	0.796423	-0.0450232			METTL9	0.0431144	0.523832	-0.0966439			METTL9	0.0678892	0.361483	-0.065945
DNTTIP2	0.0463995	0.610052	-0.0612165			NPEPL1	0.144127	0.796423	0.018781			NPEPL1	0.0431144	0.523832	0.023364			NPEPL1	0.0678892	0.361483	0.0159219
TTC7A	0.0463995	0.610052	0.0676108			KCNQ1OT1	0.144127	0.796423	0.0217168			KCNQ1OT1	0.0431144	0.523832	0.0585316			KCNQ1OT1	0.0678892	0.361483	0.0646872
STON1-GTF2A1L	0.0463995	0.610052	-0.000742891			CTD-2081C10.7	0.144127	0.796423	0.00213609			CTD-2081C10.7	0.0431144	0.523832	0.00402808			CTD-2081C10.7	0.0678892	0.361483	0.00140128
BCL3	0.0463995	0.610052	0.0961984			MSR1	0.0678892	0.707276	0.355049			MSR1	0.0431144	0.523832	0.325619			MSR1	0.0678892	0.361483	0.346499
TGFBR3	0.0463995	0.610052	-0.183698			PDCD2	0.0678892	0.707276	-0.10212			PDCD2	0.0431144	0.523832	-0.0387639			PDCD2	0.0678892	0.361483	-0.0298794
GNB5	0.0463995	0.610052	0.0252758			APOB	0.0678892	0.707276	-0.00151332			APOB	0.0431144	0.523832	-0.00397929			APOB	0.0678892	0.361483	-0.00463011
RNF126	0.0463995	0.610052	-0.0315539			URI1	0.0678892	0.707276	-0.094645			URI1	0.0431144	0.562063	-0.0596582			URI1	0.0678892	0.361483	-0.0663862
ASNS	0.0463995	0.610052	-0.0467783			KPNB1	0.0678892	0.641987	-0.267991			KPNB1	0.0431144	0.562063	-0.0913792			KPNB1	0.0678892	0.361483	-0.0449402
TCOF1	0.0463995	0.610052	-0.0699889			SLC25A12	0.0678892	0.641987	-0.102088			SLC25A12	0.0431144	0.562063	-0.0452021			SLC25A12	0.0678892	0.361483	-0.0309638
NDE1	0.0463995	0.610052	-0.0250927			SIDT2	0.0678892	0.565704	0.198013			SIDT2	0.0431144	0.562063	0.0835228			SIDT2	0.0678892	0.361483	0.0664508
SDHA	0.0463995	0.610052	-0.0944103			CXCL16	0.0678892	0.565704	0.339253			CXCL16	0.0431144	0.562063	0.22339			CXCL16	0.0678892	0.361483	0.258103
CD5L	0.0463995	0.610052	0.0114018			WDR82	0.0678892	0.51351	-0.0660225			WDR82	0.0431144	0.562063	-0.0747609			WDR82	0.0678892	0.361483	-0.062632
IGF2BP2	0.0463995	0.610052	-0.0901783			COPS2	0.0678892	0.796423	-0.0499371			COPS2	0.0431144	0.562063	-0.0551774			COPS2	0.0678892	0.361483	-0.0649477
SEMA3C	0.0463995	0.610052	-0.107678			TSPEAR-AS2	0.0678892	0.641987	0.00645419			TSPEAR-AS2	0.0431144	0.562063	0.00299693			TSPEAR-AS2	0.0678892	0.361483	0.00591574
MKRN2	0.0463995	0.610052	-0.0249548			TAP2	0.0678892	1	-0.0752148			TAP2	0.0431144	0.562063	-0.0683274			TAP2	0.0678892	0.361483	-0.015028
MLH1	0.0463995	0.610052	-0.0437911			C21orf62	0.0678892	1	0.0099444			C21orf62	0.0431144	0.562063	0.010831			C21orf62	0.0678892	0.361483	0.0167736
RGS11	0.0463995	0.610052	0.0179954			LINC01139	0.0678892	1	0.00450844			LINC01139	0.0431144	0.562063	0.00654399			LINC01139	0.0678892	0.361483	0.00612425
TOP2B	0.0463995	0.610052	-0.0880372			RP1-158P9.1	0.0678892	1	0.000604798			RP1-158P9.1	0.0431144	0.562063	0.00076706			RP1-158P9.1	0.0678892	0.361483	0.000604798
DNAJC10	0.0463995	0.610052	-0.091255			BX470102.3	0.0678892	0.796423	0.00330826			BX470102.3	0.0431144	0.562063	0.00269838			BX470102.3	0.0678892	0.361483	0.00327064
GTF3C1	0.0463995	0.610052	-0.0899952			LY6G5B	0.0678892	0.796423	0.00429128			LY6G5B	0.0431144	0.562063	0.0049361			LY6G5B	0.0678892	0.361483	0.00543719
IL4R	0.0463995	0.610052	-0.12551			RP11-430C7.5	0.0678892	0.796423	0.00270185			RP11-430C7.5	0.0431144	0.562063	0.00386391			RP11-430C7.5	0.0678892	0.361483	0.00312805
DYNC1I2	0.0463995	0.610052	-0.0265639			NEAT1	0.0678892	0.796423	0.755241			NEAT1	0.0431144	0.562063	1.12311			NEAT1	0.0678892	0.361483	0.942778
UBE2D4	0.0463995	0.610052	-0.0257771			MARCKS	0.0678892	0.796423	-0.221643			MARCKS	0.0431144	0.562063	-0.28536			MARCKS	0.0678892	0.361483	-0.175848
MKNK1	0.0463995	0.610052	0.0346553			RP11-6B19.1	0.465209	0.796423	0.000251611			RP11-6B19.1	0.0678892	0.562063	0.000840978			RP11-6B19.1	0.0678892	0.361483	0.000554799
REXO1	0.0463995	0.610052	-0.0197198			FAM19A3	0.285049	0.707276	0.00191689			FAM19A3	0.0678892	0.562063	0.00104227			FAM19A3	0.0678892	0.361483	0.0012314
CEACAM1	0.0463995	0.610052	-0.0301534			HCP5B	0.285049	0.707276	0.00194023			HCP5B	0.0678892	0.562063	0.001514			HCP5B	0.0678892	0.361483	0.00190783
KEAP1	0.0463995	0.610052	-0.0541466			DERL3	1	0.707276	-0.0211762			DERL3	0.0796158	0.562063	0.110162			DERL3	0.0678892	0.361483	0.116741
PCNP	0.0463995	0.610052	-0.047354			ANTXR1	1	0.707276	0.114147			ANTXR1	0.0796158	0.67803	-0.27269			ANTXR1	0.0678892	0.361483	-0.442042
CADPS2	0.0463995	0.610052	-0.0352969			RNU6ATAC35P	1	0.707276	-0.000273097			RNU6ATAC35P	0.0796158	0.67803	0.000512454			RNU6ATAC35P	0.0678892	0.361483	0.0020135
NFE2L1	0.0463995	0.610052	-0.117162			MOK	0.715001	0.641987	0.0311323			MOK	0.0796158	0.67803	0.0615959			MOK	0.0678892	0.361483	0.0383251
ERC1	0.0463995	0.610052	-0.119116			ADAMTS2	0.715001	0.641987	-0.222219			ADAMTS2	0.0796158	0.67803	-0.141819			ADAMTS2	0.0678892	0.361483	-0.178761
KAT6A	0.0463995	0.610052	-0.100339			TMC5	0.715001	0.641987	0.153002			TMC5	0.0796158	0.67803	0.112198			TMC5	0.0678892	0.361483	0.0567359
CYLD	0.0463995	0.610052	-0.0440749			PDZRN3	0.715001	0.565704	-0.0392578			PDZRN3	0.0796158	0.67803	-0.235633			PDZRN3	0.0678892	0.361483	-0.183197
SMAP2	0.0463995	0.610052	-0.116998			KIF3A	0.715001	0.565704	0.0411591			KIF3A	0.0796158	0.67803	0.0253949			KIF3A	0.0678892	0.361483	0.0540611
WBP11	0.0463995	0.610052	-0.068567			IFNAR1	0.715001	0.565704	-0.0253434			IFNAR1	0.0796158	0.67803	-0.0911833			IFNAR1	0.0678892	0.361483	-0.0407098
EIF3I	0.0463995	0.610052	-0.0510469			CAPN10	0.715001	0.51351	0.00440931			CAPN10	0.0796158	0.67803	0.0300873			CAPN10	0.0678892	0.361483	0.0141983
CD59	0.0463995	0.610052	-0.19839			PLIN2	0.715001	0.51351	0.104722			PLIN2	0.0796158	0.67803	0.140324			PLIN2	0.0678892	0.361483	0.273577
FCN1	0.0463995	0.610052	-0.35464			GFRA1	0.715001	0.51351	0.0209405			GFRA1	0.0796158	0.67803	-0.0230949			GFRA1	0.0678892	0.361483	-0.0191002
ABCB1	0.0463995	0.610052	0.0907558			C1orf115	0.715001	1	-0.0109017			C1orf115	0.0796158	0.67803	-0.167677			C1orf115	0.0678892	0.361483	-0.104103
DIMT1	0.0463995	0.610052	-0.0420351			ZHX3	0.715001	1	-0.0116089			ZHX3	0.0796158	0.67803	-0.0525737			ZHX3	0.0678892	0.361483	-0.106171
ACOX3	0.0463995	0.610052	-0.0285812			NOXA1	0.715001	1	0.0546682			NOXA1	0.0796158	0.67803	0.0409644			NOXA1	0.0678892	0.361483	0.0296518
TMPRSS11E	0.0463995	0.610052	0.00114473			DENND6B	0.715001	1	0.0608669			DENND6B	0.0796158	0.67803	0.0411844			DENND6B	0.0678892	0.361483	0.0635109
TXNDC16	0.0463995	0.610052	0.00824567			MEOX2-AS1	0.715001	1	0.000817579			MEOX2-AS1	0.0796158	0.67803	-0.00278431			MEOX2-AS1	0.0678892	0.361483	-0.00146236
ANAPC5	0.0463995	0.610052	-0.0833793			ZNF410	0.465209	0.796423	0.00402933			ZNF410	0.0796158	0.67803	0.00179382			ZNF410	0.0678892	0.361483	0.00275745
GCN1	0.0463995	0.610052	-0.0962789			IL17B	0.465209	0.796423	-0.00184469			IL17B	0.0796158	0.67803	-0.00330625			IL17B	0.0678892	0.361483	-0.00281578
CDIP1	0.0463995	0.610052	0.0560673			GULP1	0.465209	0.796423	-0.0367566			GULP1	0.0796158	0.67803	-0.0522964			GULP1	0.0678892	0.361483	-0.0541781
EXOC1	0.0463995	0.610052	-0.039857			ZNF568	0.465209	0.796423	-0.000625017			ZNF568	0.0796158	0.67803	-0.00847648			ZNF568	0.0678892	0.361483	-0.00873734
NRCAM	0.0463995	0.610052	-0.00640174			FGFR1OP	0.465209	0.707276	-0.0176948			FGFR1OP	0.0796158	0.67803	0.0283179			FGFR1OP	0.0678892	0.361483	0.0380147
SNAP23	0.0463995	0.610052	-0.0370682			PDLIM4	0.273322	0.707276	-0.125685			PDLIM4	0.0796158	0.67803	0.12021			PDLIM4	0.0678892	0.361483	0.0518454
NUP50	0.0463995	0.610052	-0.0453765			LAMTOR1	0.273322	0.707276	-0.0544367			LAMTOR1	0.0796158	0.67803	-0.0536386			LAMTOR1	0.0678892	0.361483	-0.0198812
CBX5	0.0463995	0.610052	-0.042533			CXCL10	0.273322	0.707276	-0.0595985			CXCL10	0.0796158	0.67803	-0.113143			CXCL10	0.0678892	0.361483	-0.0322002
MSH2	0.0463995	0.610052	-0.0497223			RHNO1	0.273322	0.707276	0.0186986			RHNO1	0.0796158	0.67803	0.0318299			RHNO1	0.0678892	0.361483	0.021616
SEMA4G	0.0463995	0.610052	0.0107915			SAP25	0.273322	0.707276	0.0317491			SAP25	0.0796158	0.67803	0.0396587			SAP25	0.0678892	0.361483	0.0467808
FKBP5	0.0463995	0.610052	-0.165998			HCCAT5	0.273322	0.707276	-0.00113322			HCCAT5	0.0796158	0.782855	-0.00110081			HCCAT5	0.0678892	0.361483	-0.000645318
SRPK1	0.0463995	0.610052	-0.0519332			RP11-334C17.5	0.273322	0.641987	0.0108499			RP11-334C17.5	0.0796158	0.782855	0.00702042			RP11-334C17.5	0.0678892	0.361483	0.00942329
CDC5L	0.0463995	0.610052	-0.0638911			ADORA3	0.273322	0.641987	0.00930963			ADORA3	0.0796158	0.782855	-0.00417299			ADORA3	0.0678892	0.361483	0.0131844
JAK2	0.0463995	0.610052	-0.0570615			OTUD5	0.144127	0.641987	0.0321065			OTUD5	0.0796158	0.782855	0.0473987			OTUD5	0.0678892	0.361483	0.031966
MISP	0.0463995	0.610052	0.0193346			DPYS	0.144127	0.641987	0.0191889			DPYS	0.0796158	0.782855	0.0195013			DPYS	0.0678892	0.361483	0.0243683
RANBP1	0.0463995	0.610052	-0.038662			LRRC14	0.144127	0.641987	0.016213			LRRC14	0.0796158	0.782855	0.0159589			LRRC14	0.0678892	0.361483	0.0146019
MICALL1	0.0463995	0.610052	-0.122897			SS18L2	0.0678892	0.565704	-0.0286563			SS18L2	0.0796158	0.782855	-0.00969174			SS18L2	0.0678892	0.361483	0.00675506
ARSA	0.0463995	0.610052	0.112896			AP3B1	0.0678892	0.565704	-0.102331			AP3B1	0.0796158	0.782855	-0.0628769			AP3B1	0.0678892	0.361483	-0.0362144
IL2RB	0.0463995	0.610052	-0.0411362			RYK	0.0678892	0.565704	-0.0452001			RYK	0.0796158	0.782855	-0.0707673			RYK	0.0678892	0.361483	-0.0714881
RANGAP1	0.0463995	0.610052	-0.0703703			NCKAP5L	0.0678892	0.51351	0.0561062			NCKAP5L	0.0796158	0.782855	0.0627898			NCKAP5L	0.0678892	0.361483	0.0425451
POLR3H	0.0463995	0.610052	-0.0368673			CD2BP2	0.0678892	0.51351	-0.023133			CD2BP2	0.0796158	0.782855	-0.0705464			CD2BP2	0.0678892	0.361483	-0.0215637
KHNYN	0.0463995	0.610052	-0.0276154			PSAPL1	0.0678892	0.51351	0.00249981			PSAPL1	0.0796158	0.782855	0.00238834			PSAPL1	0.0678892	0.361483	0.00385115
PRMT5	0.0463995	0.610052	-0.0527817			GIMAP5	0.0678892	0.51351	0.00525084			GIMAP5	0.0796158	0.782855	0.00761014			GIMAP5	0.0678892	0.361483	0.0142337
VCPKMT	0.0463995	0.610052	0.0134212			PRMT6	0.0678892	1	-0.0470623			PRMT6	0.0796158	0.782855	-0.0119742			PRMT6	0.0678892	0.361483	-0.0216668
ERH	0.0463995	0.610052	-0.0402982			HIST1H4B	0.179712	1	-0.00199152			HIST1H4B	0.108809	0.782855	-0.000786426			HIST1H4B	0.0678892	0.361483	-0.000437015
SLC8A3	0.0463995	0.610052	0.0043859			DTX2	1	1	0.014744			DTX2	0.138011	0.782855	0.0416596			DTX2	0.0678892	0.361483	0.0345171
ABHD12	0.0463995	0.610052	0.0599634			FXYD5	0.715001	1	0.0338232			FXYD5	0.138011	0.782855	0.137601			FXYD5	0.0678892	0.361483	0.0855902
PROCR	0.0463995	0.610052	0.0628275			NLRP1	0.715001	0.796423	0.0908114			NLRP1	0.138011	0.782855	0.074807			NLRP1	0.0678892	0.361483	0.103048
STK4	0.0463995	0.610052	-0.0756178			MAK	0.715001	0.796423	0.0175291			MAK	0.138011	0.782855	0.00841585			MAK	0.0678892	0.361483	0.0249242
SALL4	0.0463995	0.610052	0.00115953			UST	0.715001	0.796423	0.00901972			UST	0.138011	0.782855	-0.0154842			UST	0.0678892	0.361483	-0.0529017
CTSZ	0.0463995	0.610052	0.1408			HS3ST2	0.715001	0.796423	0.00574326			HS3ST2	0.138011	0.782855	-0.0408453			HS3ST2	0.0678892	0.361483	-0.0354306
CHRNA4	0.0463995	0.610052	0.00424016			MEGF10	0.715001	0.796423	0.00166091			MEGF10	0.138011	0.782855	0.000982068			MEGF10	0.0678892	0.361483	0.000693377
KIF3B	0.0463995	0.610052	-0.108066			VSTM1	0.715001	0.796423	-0.00152977			VSTM1	0.138011	0.782855	-0.00125379			VSTM1	0.0678892	0.361483	-0.00163026
BPI	0.0463995	0.610052	-0.00505976			AC004540.5	0.715001	0.796423	0.00234421			AC004540.5	0.138011	0.782855	-0.0096699			AC004540.5	0.0678892	0.361483	-0.00541902
DHX35	0.0463995	0.610052	-0.00617712			IGKV3-20	0.715001	0.707276	0.020674			IGKV3-20	0.138011	0.782855	0.234826			IGKV3-20	0.0678892	0.361483	0.277034
PIGU	0.0463995	0.610052	-0.0192863			RP11-1008C21.1	0.715001	0.707276	0.0149349			RP11-1008C21.1	0.138011	0.782855	0.0158656			RP11-1008C21.1	0.0678892	0.361483	0.0204133
ATG4A	0.0463995	0.610052	-0.0204628			MARK1	0.465209	0.707276	0.00543442			MARK1	0.138011	0.782855	-0.017919			MARK1	0.0678892	0.361483	-0.0238838
GATA1	0.0463995	0.610052	0.00510907			TPBGL	0.465209	0.707276	0.00404887			TPBGL	0.138011	0.782855	0.00625235			TPBGL	0.0678892	0.361483	0.00267304
HTATSF1	0.0463995	0.610052	-0.0427564			MCOLN1	0.273322	0.707276	0.0472025			MCOLN1	0.138011	0.911014	0.0425336			MCOLN1	0.0678892	0.361483	0.0393205
CDADC1	0.0463995	0.610052	-0.0120947			SLC2A10	0.273322	0.565704	-0.058782			SLC2A10	0.138011	0.911014	-0.0270991			SLC2A10	0.0678892	0.361483	-0.0415394
KPNA3	0.0463995	0.610052	-0.0716443			RP11-1094M14.11	0.273322	0.51351	-0.00571792			RP11-1094M14.11	0.138011	0.911014	-0.00406011			RP11-1094M14.11	0.0678892	0.361483	-0.00924304
POLR2C	0.0463995	0.610052	-0.0688399			CD300A	0.144127	0.51351	-0.0494782			CD300A	0.138011	0.911014	-0.0436479			CD300A	0.0678892	0.361483	0.0396468
EARS2	0.0463995	0.610052	-0.0069559			DAGLB	0.0678892	0.51351	0.0689658			DAGLB	0.138011	0.911014	0.0130924			DAGLB	0.0678892	0.361483	0.0617943
DNAJA3	0.0463995	0.610052	-0.06396			ZNF101	0.0678892	0.641987	-0.0136404			ZNF101	0.138011	0.911014	-0.0125148			ZNF101	0.0678892	0.361483	0.00160234
SLC6A2	0.0463995	0.610052	0.00268897			RPL17	0.0678892	1	0.00363254			RPL17	0.138011	0.911014	0.00762305			RPL17	0.0678892	0.361483	0.0100183
RNF40	0.0463995	0.610052	-0.0407498			RP11-120M18.5	0.0678892	0.620214	0.00171946			RP11-120M18.5	0.138011	0.911014	0.00213448			RP11-120M18.5	0.0678892	0.361483	0.00338154
MTFMT	0.0463995	0.610052	-0.0154433			LINC01198	0.144127	0.620214	-0.000895676			LINC01198	0.144127	0.911014	-0.000582236			LINC01198	0.0678892	0.361483	-0.000371891
NBN	0.0463995	0.610052	-0.0379168			RAB28	1	0.620214	0.0028492			RAB28	0.224916	0.911014	-0.0199874			RAB28	0.0678892	0.361483	-0.0146804
DECR1	0.0463995	0.610052	0.0393136			DRC7	1	0.565704	0.0110327			DRC7	0.224916	0.911014	0.016971			DRC7	0.0678892	0.361483	0.0392061
ARHGEF10	0.0463995	0.610052	-0.174473			BZRAP1	0.715001	0.796423	0.0891565			BZRAP1	0.224916	0.911014	0.0374929			BZRAP1	0.0678892	0.361483	0.0717765
ASAH1	0.0463995	0.610052	0.118739			COL9A2	0.715001	0.641987	0.040988			COL9A2	0.224916	0.911014	0.0149513			COL9A2	0.0678892	0.361483	0.0165589
SF3A2	0.0463995	0.610052	0.043993			RCAN3	0.715001	0.565704	0.0682317			RCAN3	0.224916	0.911014	0.0389344			RCAN3	0.0678892	0.361483	0.0340863
CLEC4M	0.0463995	0.610052	-0.0369812			RIBC2	0.715001	0.707276	-0.000223422			RIBC2	0.224916	0.911014	0.0101398			RIBC2	0.0678892	0.361483	0.0156769
LILRA1	0.0463995	0.610052	-0.0478911			SLC16A3	0.715001	0.796423	0.09925			SLC16A3	0.224916	0.911014	0.0854896			SLC16A3	0.0678892	0.361483	0.14109
PPP6R1	0.0463995	0.610052	-0.13031			GLB1L2	0.715001	1	-0.00152677			GLB1L2	0.224916	0.911014	0.0555886			GLB1L2	0.0678892	0.361483	0.0742732
POP4	0.0463995	0.610052	-0.0393033			CFAP157	0.715001	0.796423	0.0155284			CFAP157	0.224916	0.911014	0.0251139			CFAP157	0.0678892	0.438066	0.071265
TGFB1	0.0463995	0.610052	0.137455			TNK1	0.715001	0.796423	-0.00145693			TNK1	0.224916	0.911014	0.0141572			TNK1	0.0678892	0.438066	0.0242899
HAS1	0.0463995	0.610052	0.0868488			RP4-666F24.3	0.715001	0.796423	0.00488764			RP4-666F24.3	0.224916	0.911014	0.00375694			RP4-666F24.3	0.0678892	0.438066	0.00688728
DDX49	0.0463995	0.610052	-0.0484001			AC012358.7	0.59298	0.641987	-2.89263e-05			AC012358.7	0.224916	0.366194	0.000970441			AC012358.7	0.0678892	0.438066	0.001193
ARMC6	0.0463995	0.610052	-0.0345507			DCN	0.465209	0.796423	0.0957916			DCN	0.224916	0.469475	-0.108069			DCN	0.0678892	0.438066	-0.561236
DFNA5	0.0463995	0.610052	0.0234279			FEM1A	0.465209	0.641987	0.00239996			FEM1A	0.224916	0.469475	0.00859614			FEM1A	0.0678892	0.438066	0.00919004
WNT2	0.0463995	0.610052	-0.0832407			ARHGAP27	0.465209	1	0.0267042			ARHGAP27	0.224916	0.469475	0.00663367			ARHGAP27	0.0678892	0.438066	0.0640416
VIPR2	0.0463995	0.610052	0.053031			NPTX1	0.465209	1	0.00719008			NPTX1	0.224916	0.469475	-0.00455521			NPTX1	0.0678892	0.438066	-0.0189548
CRHR2	0.0463995	0.610052	0.00328608			IGHV3-49	0.465209	0.641987	-0.0242008			IGHV3-49	0.224916	0.470912	0.0492479			IGHV3-49	0.0678892	0.438066	0.0698778
CASP2	0.0463995	0.610052	0.0453374			FLJ31104	0.465209	1	0.00123023			FLJ31104	0.224916	0.479411	0.00173207			FLJ31104	0.0678892	0.438066	0.00131302
PTPRZ1	0.0463995	0.610052	-0.0590717			RP11-873E20.1	0.465209	1	0.00170358			RP11-873E20.1	0.224916	0.479411	0.00260727			RP11-873E20.1	0.0678892	0.438066	0.00446692
HYAL4	0.0463995	0.610052	0.000455909			RP11-313P22.1	0.465209	1	-0.00105731			RP11-313P22.1	0.224916	0.479411	-0.000601982			RP11-313P22.1	0.0678892	0.438066	-0.00107059
AGFG2	0.0463995	0.610052	0.0927539			GCK	0.273322	0.796423	-0.00422056			GCK	0.224916	0.523832	-0.00841231			GCK	0.0678892	0.438066	-0.00736806
CLDN15	0.0463995	0.610052	0.0862656			SNX9	0.273322	0.796423	-0.137805			SNX9	0.224916	0.523832	-0.0160258			SNX9	0.0678892	0.438066	-0.0743549
PRUNE2	0.0463995	0.610052	-0.148023			LIN7B	0.144127	0.796423	0.00664772			LIN7B	0.224916	0.562063	0.00562169			LIN7B	0.0678892	0.438066	0.00907325
ENG	0.0463995	0.610052	-0.20226			MMS22L	0.144127	0.796423	-0.0224725			MMS22L	0.224916	0.67803	0.00202728			MMS22L	0.0678892	0.438066	0.0160321
CA9	0.0463995	0.610052	0.00530816			FPR2	0.144127	0.796423	0.128756			FPR2	0.224916	0.67803	0.064882			FPR2	0.0678892	0.438066	0.0702345
RAPGEF1	0.0463995	0.610052	-0.110708			POU5F1	0.144127	0.707276	0.00676421			POU5F1	0.224916	0.67803	0.00381954			POU5F1	0.0678892	0.438066	0.0105692
PALD1	0.0463995	0.610052	-0.100896			CPQ	0.0678892	0.707276	0.122957			CPQ	0.224916	0.67803	-0.0651258			CPQ	0.0678892	0.438066	-0.109858
ACTA2	0.0463995	0.610052	-0.413312			SSX2IP	0.0678892	0.707276	-0.0226382			SSX2IP	0.224916	0.67803	0.0114096			SSX2IP	0.0678892	0.438066	0.024424
LHPP	0.0463995	0.610052	0.0214535			SLC7A7	0.0678892	0.707276	0.0944633			SLC7A7	0.224916	0.782855	0.00965128			SLC7A7	0.0678892	0.438066	0.0958159
FBXL20	0.0463995	0.610052	0.0225649			AC005387.2	0.0678892	0.707276	0.000407495			AC005387.2	0.224916	0.782855	0.00053152			AC005387.2	0.0678892	0.438066	0.000927689
PSMD3	0.0463995	0.610052	-0.0734685			RP11-170N16.3	0.0678892	0.707276	0.00105363			RP11-170N16.3	0.224916	0.804323	0.000802626			RP11-170N16.3	0.0678892	0.438066	0.00149819
CASC3	0.0463995	0.610052	-0.0737432			RP11-823E8.3	0.0678892	0.707276	0.00101769			RP11-823E8.3	0.224916	0.804323	0.000884938			RP11-823E8.3	0.0678892	0.438066	0.00079683
C1QBP	0.0463995	0.610052	-0.0523875			IAH1	1	0.641987	-0.0042551			IAH1	0.345231	0.804323	-0.0126358			IAH1	0.0678892	0.438066	-0.0210553
CYTH1	0.0463995	0.610052	0.0568259			PPP1R36	1	0.641987	0.00145599			PPP1R36	0.345231	1	-0.000395197			PPP1R36	0.0678892	0.438066	0.00635661
LGALS3BP	0.0463995	0.610052	0.276563			PNOC	1	0.641987	-0.00257005			PNOC	0.345231	0.354995	0.00112724			PNOC	0.0678892	0.438066	0.00169203
YWHAE	0.0463995	0.610052	-0.0871342			TP73	0.715001	0.641987	0.0234952			TP73	0.345231	0.354995	0.0109706			TP73	0.0678892	0.438066	0.0365003
SLAIN2	0.0463995	0.610052	-0.0430259			KIF21A	0.715001	0.565704	0.11574			KIF21A	0.345231	0.354995	0.0936844			KIF21A	0.0678892	0.438066	0.132642
GAR1	0.0463995	0.610052	-0.0191961			RSPH9	0.715001	0.565704	0.0260975			RSPH9	0.345231	0.354995	0.0171574			RSPH9	0.0678892	0.438066	0.0466769
KLF3	0.0463995	0.610052	-0.0548957			FAM183A	0.715001	0.51351	0.030967			FAM183A	0.345231	0.354995	0.0155217			FAM183A	0.0678892	0.438066	0.072768
UGDH	0.0463995	0.610052	-0.0969861			TMEM8C	0.715001	0.51351	0.000471387			TMEM8C	0.345231	0.354995	-0.000588079			TMEM8C	0.0678892	0.438066	-0.000515885
ZBTB16	0.0463995	0.610052	-0.0858494			PPP1R10	0.715001	0.51351	0.0443415			PPP1R10	0.345231	0.354995	0.0124767			PPP1R10	0.0678892	0.438066	0.0432967
SIAE	0.0463995	0.610052	0.0901509			LINC00649	0.715001	0.51351	0.00236423			LINC00649	0.345231	0.354995	-0.00221362			LINC00649	0.0678892	0.438066	0.00521296
DCPS	0.0463995	0.610052	-0.011483			RP11-46H11.3	0.715001	0.51351	0.00423378			RP11-46H11.3	0.345231	0.354995	0.00318533			RP11-46H11.3	0.0678892	0.438066	0.0118133
ST3GAL4	0.0463995	0.610052	-0.100898			CTC-378H22.2	0.715001	0.51351	0.000536169			CTC-378H22.2	0.345231	0.354995	-0.000634577			CTC-378H22.2	0.0678892	0.438066	0.000711808
CARS	0.0463995	0.610052	-0.0371746			PTPRJ	0.465209	0.51351	0.0240014			PTPRJ	0.345231	0.354995	-0.00197991			PTPRJ	0.0678892	0.438066	0.0562891
PTPN5	0.0463995	0.610052	0.00404811			DDX28	0.465209	0.51351	0.00300793			DDX28	0.345231	0.354995	0.0161138			DDX28	0.0678892	0.438066	0.023989
ATP5B	0.0463995	0.610052	-0.0460873			RP11-843P14.1	0.465209	0.51351	0.000272347			RP11-843P14.1	0.345231	0.354995	0.000184016			RP11-843P14.1	0.0678892	0.438066	0.00113184
PTGES3	0.0463995	0.610052	-0.0912783			AGAP2-AS1	0.465209	0.51351	0.00187051			AGAP2-AS1	0.345231	0.354995	0.00192962			AGAP2-AS1	0.0678892	0.438066	-0.0024606
METAP2	0.0463995	0.610052	0.0273285			IL23R	0.285049	0.51351	-0.00228046			IL23R	0.345231	0.354995	0.000178188			IL23R	0.0678892	0.438066	0.0009144
CDK2AP1	0.0463995	0.610052	-0.0583555			SIGIRR	0.273322	0.641987	0.122045			SIGIRR	0.345231	0.354995	0.0718021			SIGIRR	0.0678892	0.438066	0.0669052
IFNG	0.0463995	0.610052	-0.00213033			CALU	0.144127	1	-0.508104			CALU	0.345231	0.354995	-0.151481			CALU	0.0678892	0.438066	-0.289489
CHD4	0.0463995	0.610052	-0.0569098			GALNT2	0.144127	1	-0.324897			GALNT2	0.345231	0.354995	-0.0186616			GALNT2	0.0678892	0.438066	-0.0822329
SRSF3	0.0463995	0.610052	-0.0426707			CTD-3032J10.4	0.0678892	1	0.000892059			CTD-3032J10.4	0.345231	0.354995	0.000548704			CTD-3032J10.4	0.0678892	0.438066	0.000968376
CD83	0.0463995	0.610052	0.0839516			RP11-138E2.1	0.715001	1	0.000189263			RP11-138E2.1	0.465209	0.354995	-0.000261226			RP11-138E2.1	0.0678892	0.438066	-0.00109286
RBM24	0.0463995	0.610052	-0.0127751			RP11-266N13.2	0.285049	0.796423	-0.000867018			RP11-266N13.2	0.465209	0.354995	-0.00116226			RP11-266N13.2	0.0678892	0.438066	-0.00115334
BVES	0.0463995	0.610052	-0.031566			PMP22	1	0.796423	-0.00214591			PMP22	0.500184	0.354995	-0.178747			PMP22	0.0678892	0.438066	-0.278627
VNN1	0.0463995	0.610052	-0.034248			TGM3	1	0.796423	0.000739846			TGM3	0.500184	0.354995	0.00194023			TGM3	0.0678892	0.438066	0.00706001
VNN2	0.0463995	0.610052	-0.116105			RPAIN	1	0.796423	0.0019326			RPAIN	0.500184	0.354995	0.0100473			RPAIN	0.0678892	0.438066	0.00866046
ZBTB24	0.0463995	0.610052	0.00836599			C1orf189	1	0.796423	0.00300199			C1orf189	0.500184	0.354995	0.00121872			C1orf189	0.0678892	0.438066	0.00492661
MRPS30	0.0463995	0.610052	-0.0293394			ZBP1	0.715001	0.707276	3.41547e-06			ZBP1	0.500184	0.354995	0.00540616			ZBP1	0.0678892	0.438066	0.0136924
ST8SIA4	0.0463995	0.610052	-0.0717053			MRVI1-AS1	0.715001	0.707276	-0.000708121			MRVI1-AS1	0.500184	0.354995	0.000533976			MRVI1-AS1	0.0678892	0.438066	0.00116248
HRH2	0.0463995	0.610052	-0.0291378			RP11-535M15.1	0.715001	0.707276	0.00187018			RP11-535M15.1	0.500184	0.354995	-0.00191483			RP11-535M15.1	0.0678892	0.438066	-0.00234748
SMC4	0.0463995	0.610052	0.0482649			AC013264.2	0.715001	0.707276	0.00522018			AC013264.2	0.500184	0.354995	0.0055098			AC013264.2	0.0678892	0.438066	0.00656944
SELK	0.0463995	0.610052	-0.0447695			RP11-445K13.2	0.715001	0.707276	0.000933727			RP11-445K13.2	0.500184	0.354995	0.000577175			RP11-445K13.2	0.0678892	0.438066	0.000927689
ARL6	0.0463995	0.610052	-0.0380625			PPT2-EGFL8	0.715001	0.707276	0.000242172			PPT2-EGFL8	0.500184	0.354995	0.000275939			PPT2-EGFL8	0.0678892	0.438066	0.000855392
RNF7	0.0463995	0.610052	-0.014126			SNAI2	0.465209	0.641987	-0.0816735			SNAI2	0.500184	0.366194	-0.0332468			SNAI2	0.0678892	0.438066	-0.0513187
UPK1B	0.0463995	0.610052	0.0813263			IL24	0.465209	0.641987	0.00205549			IL24	0.500184	0.366194	0.00466164			IL24	0.0678892	0.438066	0.00794365
SLC4A3	0.0463995	0.610052	0.0269024			SLC8A1-AS1	0.465209	0.565704	0.000288994			SLC8A1-AS1	0.500184	0.366194	0.000447663			SLC8A1-AS1	0.0678892	0.438066	0.00272894
KANSL3	0.0463995	0.610052	0.0277686			DGUOK-AS1	0.465209	0.565704	0.000782725			DGUOK-AS1	0.500184	0.366194	0.000372973			DGUOK-AS1	0.0678892	0.438066	0.00176366
IL1A	0.0463995	0.610052	0.0100865			CCDC71L	0.465209	0.565704	-0.147475			CCDC71L	0.500184	0.366194	0.173303			CCDC71L	0.0678892	0.438066	0.13023
ITGA4	0.0463995	0.610052	-0.0908988			SLAMF6	0.273322	0.565704	-0.0237087			SLAMF6	0.500184	0.366194	-0.00903665			SLAMF6	0.0678892	0.438066	0.0252384
SNX17	0.0463995	0.610052	-0.0376855			SPRED1	0.273322	0.51351	0.0978483			SPRED1	0.500184	0.366194	-0.016963			SPRED1	0.0678892	0.438066	0.0879563
PPM1G	0.0463995	0.610052	-0.0315517			KLK1	0.273322	0.51351	0.00692843			KLK1	0.500184	0.366194	0.000718257			KLK1	0.0678892	0.438066	0.00793377
IL1RL1	0.0463995	0.610052	-0.32537			RP11-486I11.2	0.144127	0.51351	0.00068919			RP11-486I11.2	0.500184	0.366194	0.000421178			RP11-486I11.2	0.0678892	0.438066	0.00109703
IL18R1	0.0463995	0.610052	-0.0294417			CFC1	0.108809	0.51351	0.000383581			CFC1	0.500184	0.366194	-0.00039485			CFC1	0.0678892	0.438066	0.000634259
IL18RAP	0.0463995	0.610052	-0.014314			LY6G6F	0.108809	0.51351	0.000884938			LY6G6F	0.500184	0.366194	0.000383581			LY6G6F	0.0678892	0.438066	0.000754617
UXS1	0.0463995	0.610052	0.0399904			SEC63	0.0678892	0.51351	-0.111066			SEC63	0.500184	0.366194	-0.0509315			SEC63	0.0678892	0.438066	-0.0503272
CD207	0.0463995	0.610052	0.00843908			AC144831.1	0.0678892	0.51351	0.022239			AC144831.1	0.500184	0.366194	0.00830054			AC144831.1	0.0678892	0.438066	0.00677377
PLEKHA3	0.0463995	0.610052	-0.0371521			NATD1	0.0678892	1	0.101504			NATD1	0.500184	0.366194	-0.0504607			NATD1	0.0678892	0.438066	-0.0188563
FARSB	0.0463995	0.610052	-0.0378653			UFL1-AS1	1	1	-0.000239987			UFL1-AS1	0.59298	0.366194	8.91188e-05			UFL1-AS1	0.0678892	0.438066	-0.000652628
ICMT	0.0463995	0.610052	-0.100738			C2orf50	1	0.796423	0.0023765			C2orf50	0.68583	0.366194	0.0029424			C2orf50	0.0678892	0.438066	0.00771483
C1orf21	0.0463995	0.610052	0.0707856			LRRC10B	1	0.796423	0.0575117			LRRC10B	0.68583	0.366194	0.00719551			LRRC10B	0.0678892	0.438066	0.118908
MFN2	0.0463995	0.610052	-0.0502078			AC106801.1	1	0.796423	3.58181e-05			AC106801.1	0.68583	0.366194	0.00102025			AC106801.1	0.0678892	0.438066	0.00106337
PRG4	0.0463995	0.610052	0.79001			RP11-620J15.3	1	0.796423	0.000118312			RP11-620J15.3	0.68583	0.366194	0.00690315			RP11-620J15.3	0.0678892	0.438066	0.00937893
TROVE2	0.0463995	0.610052	-0.0304563			PTGS2	0.715001	0.707276	0.0729185			PTGS2	0.68583	0.366194	0.124996			PTGS2	0.0678892	0.438066	0.16468
GNPAT	0.0463995	0.610052	-0.0312837			PPFIA4	0.715001	0.707276	0.00206177			PPFIA4	0.68583	0.366194	-6.71404e-05			PPFIA4	0.0678892	0.438066	0.00503273
KCNQ4	0.0463995	0.610052	-0.00592202			THAP9	0.715001	0.641987	0.00710177			THAP9	0.68583	0.366194	-0.00339765			THAP9	0.0678892	0.438066	0.00615513
ECE1	0.0463995	0.610052	-0.143441			LYPLAL1-AS1	0.715001	0.641987	-0.000196659			LYPLAL1-AS1	0.68583	0.366194	-0.0011752			LYPLAL1-AS1	0.0678892	0.438066	0.00074543
HSD11B1	0.0463995	0.610052	-0.0800872			TTC26	0.465209	0.565704	-0.0138378			TTC26	0.68583	0.366194	0.00986447			TTC26	0.0678892	0.438066	0.0351159
ARID1A	0.0463995	0.610052	-0.086663			WNT9A	0.465209	0.51351	0.0237414			WNT9A	0.68583	0.366194	0.0192375			WNT9A	0.0678892	0.438066	0.0106922
PPP1R8	0.0463995	0.610052	-0.0374731			DYRK1A	0.465209	0.51351	0.031331			DYRK1A	0.68583	0.366194	0.00255024			DYRK1A	0.0678892	0.438066	0.0384122
MESDC2	0.0463995	0.610052	-0.0364562			PIK3CD	0.465209	0.796423	-0.0110394			PIK3CD	0.68583	0.366194	0.0164193			PIK3CD	0.0678892	0.438066	0.0866266
CTSD	0.0463995	0.610052	0.341402			C18orf32	0.465209	1	0.00978493			C18orf32	0.68583	0.366194	0.0011367			C18orf32	0.0678892	0.438066	0.0032662
KMT2A	0.0463995	0.610052	-0.0580972			PRR14L	0.465209	1	-0.0135116			PRR14L	0.68583	0.366194	0.0186947			PRR14L	0.0678892	0.438066	0.0452246
TNNT2	0.0463995	0.610052	-0.0306014			S1PR3	0.465209	1	-0.146721			S1PR3	0.68583	0.470912	-0.00170719			S1PR3	0.0678892	0.438066	-0.0467818
TNFAIP3	0.0463995	0.610052	-0.091243			KLK14	0.273322	0.796423	0.00691734			KLK14	0.68583	0.470912	0.00381746			KLK14	0.0678892	0.438066	0.00808259
ARG1	0.0463995	0.610052	-0.0178807			EFCAB11	0.273322	0.796423	-0.0179268			EFCAB11	0.68583	0.470912	-0.000289968			EFCAB11	0.0678892	0.438066	0.00299639
DCLRE1B	0.0463995	0.610052	-0.0180859			SLC43A2	0.273322	0.796423	-0.0828541			SLC43A2	0.68583	0.470912	-0.0133229			SLC43A2	0.0678892	0.438066	0.0483731
RAB3GAP2	0.0463995	0.610052	-0.0174918			DBH-AS1	0.273322	0.707276	0.00515679			DBH-AS1	0.68583	0.470912	-0.0019121			DBH-AS1	0.0678892	0.438066	0.00515664
LDAH	0.0463995	0.610052	-0.0161012			POM121C	0.273322	0.707276	-0.0319808			POM121C	0.68583	0.470912	0.0107821			POM121C	0.0678892	0.438066	0.0514002
PIGZ	0.0463995	0.610052	0.0107098			ASB6	0.144127	0.641987	-0.00760457			ASB6	0.68583	0.470912	-0.000368516			ASB6	0.0678892	0.438066	0.0190167
SET	0.0463995	0.610052	-0.0980131			SERF1A	0.144127	0.641987	0.000475861			SERF1A	0.68583	0.470912	0.000434006			SERF1A	0.0678892	0.438066	0.00158991
RAB14	0.0463995	0.610052	0.0468066			IL17RA	0.144127	0.641987	-0.0517956			IL17RA	0.68583	0.470912	0.00820675			IL17RA	0.0678892	0.438066	0.0357233
YLPM1	0.0463995	0.610052	-0.0460675			CDS2	0.0678892	0.641987	0.0801136			CDS2	0.68583	0.470912	0.0161647			CDS2	0.0678892	0.438066	0.103431
DCAF4	0.0463995	0.610052	0.0139165			STS	0.0678892	0.565704	0.0655347			STS	0.68583	0.470912	-0.0771259			STS	0.0678892	0.438066	-0.0601238
NPC2	0.0463995	0.610052	0.405693			POLR2D	0.0678892	0.565704	-0.0438822			POLR2D	0.68583	0.470912	-0.00540896			POLR2D	0.0678892	0.438066	0.0278763
ESRRB	0.0463995	0.610052	-0.000859625			HAPLN4	0.0678892	0.51351	0.00333092			HAPLN4	0.68583	0.470912	0.00123667			HAPLN4	0.0678892	0.438066	0.0013374
GOT1	0.0463995	0.610052	-0.0197502			UGT3A2	1	0.51351	-0.000826902			UGT3A2	0.892738	0.479411	-0.00039485			UGT3A2	0.0678892	0.438066	0.000478655
HOXB8	0.0463995	0.610052	0.00433579			HOXC9	1	0.796423	0.000188578			HOXC9	0.892738	0.523832	0.00029087			HOXC9	0.0678892	0.438066	-0.000449143
MSX2	0.0463995	0.610052	-0.00787834			GLIS3-AS1	1	1	8.31095e-05			GLIS3-AS1	0.892738	0.523832	-0.000209036			GLIS3-AS1	0.0678892	0.438066	0.00173847
EQTN	0.0463995	0.610052	-0.000565578			MRPL33	1	1	0.000974196			MRPL33	0.892738	0.523832	-0.000657275			MRPL33	0.0678892	0.438066	-0.019353
SPG20-AS1	0.0463995	0.610052	-0.00159358			CNTN5	0.715001	1	0.00251355			CNTN5	0.892738	0.523832	-0.00189516			CNTN5	0.0678892	0.438066	0.00597064
NR2C1	0.0463995	0.610052	0.025825			SH3PXD2B	0.715001	1	-0.171265			SH3PXD2B	0.892738	0.523832	-0.0315195			SH3PXD2B	0.0678892	0.438066	-0.0806537
UTP20	0.0463995	0.610052	-0.0360394			VCPIP1	0.715001	1	-0.00785342			VCPIP1	0.892738	0.523832	0.00360678			VCPIP1	0.0678892	0.438066	0.0395145
TMPO	0.0463995	0.610052	-0.0919314			PPM1E	0.715001	1	0.00361213			PPM1E	0.892738	0.523832	0.00231219			PPM1E	0.0678892	0.438066	0.00421719
ADRA1A	0.0463995	0.610052	-0.0248539			PAX9	0.715001	1	-0.000756026			PAX9	0.892738	0.523832	-0.00140564			PAX9	0.0678892	0.438066	0.00871283
COPS5	0.0463995	0.610052	-0.015078			CKMT2-AS1	0.715001	0.796423	0.000388415			CKMT2-AS1	0.892738	0.523832	-0.000945776			CKMT2-AS1	0.0678892	0.438066	-0.00922328
LRAT	0.0463995	0.610052	0.00947605			HIST1H2AE	0.715001	0.796423	-0.000203064			HIST1H2AE	0.892738	0.523832	-5.18584e-05			HIST1H2AE	0.0678892	0.438066	-0.000792494
PSPC1	0.0463995	0.610052	-0.0331671			ING4	0.465209	0.796423	0.0640475			ING4	0.892738	0.523832	-0.0241704			ING4	0.0678892	0.438066	-0.0342934
A1BG	0.0463995	0.610052	0.0060889			RPS6KA1	0.465209	0.796423	0.0335763			RPS6KA1	0.892738	0.523832	-0.0204671			RPS6KA1	0.0678892	0.438066	0.0368859
ZCCHC17	0.0463995	0.610052	-0.0333526			RGS19	0.465209	0.796423	-0.0116042			RGS19	0.892738	0.523832	-0.00483336			RGS19	0.0678892	0.438066	0.0405951
ZNF639	0.0463995	0.610052	-0.0200049			PDCD4-AS1	0.465209	0.796423	-0.000332364			PDCD4-AS1	0.892738	0.523832	0.000231894			PDCD4-AS1	0.0678892	0.438066	0.004459
GTF3A	0.0463995	0.610052	-0.0991032			RP1-151F17.2	0.465209	0.796423	0.00739804			RP1-151F17.2	0.892738	0.523832	0.00334218			RP1-151F17.2	0.0678892	0.438066	0.010197
INHBA	0.0463995	0.610052	0.195859			IGSF6	0.144127	0.796423	0.0133923			IGSF6	0.892738	0.523832	0.0186269			IGSF6	0.0678892	0.438066	0.0649087
CIT	0.0463995	0.610052	0.0582567			RPL22L1	0.0678892	0.707276	-0.120955			RPL22L1	0.892738	0.562063	0.0265149			RPL22L1	0.0678892	0.438066	-0.00480389
DDX54	0.0463995	0.610052	-0.0587033			TBL3	0.0678892	0.707276	-0.0664858			TBL3	0.892738	0.562063	0.0220004			TBL3	0.0678892	0.438066	0.0338776
PKN1	0.0463995	0.610052	-0.129101			RP11-303E16.5	0.0678892	0.707276	0.000496546			RP11-303E16.5	0.892738	0.562063	0.000275939			RP11-303E16.5	0.0678892	0.438066	0.000729613
ATPAF1	0.0463995	0.610052	-0.0224724			RP11-246A10.1	0.285049	0.707276	-0.000412507			RP11-246A10.1	0.0678892	0.562063	-0.000923337			RP11-246A10.1	0.108809	0.438066	-0.000395687
OBSL1	0.0463995	0.610052	0.114177			RP11-103C16.2	1	0.641987	3.58181e-05			RP11-103C16.2	0.108809	0.562063	0.00076706			RP11-103C16.2	0.108809	0.438066	0.00076706
VAPB	0.0463995	0.610052	-0.0389783			REG3G	0.179712	0.565704	0.00123882			REG3G	0.108809	0.562063	0.00115044			REG3G	0.108809	0.438066	0.00115044
SRSF6	0.0463995	0.610052	0.0617077			RP11-631F7.2	0.179712	0.565704	0.000413059			RP11-631F7.2	0.108809	0.562063	0.000383581			RP11-631F7.2	0.108809	0.438066	0.000442537
STAU1	0.0463995	0.610052	-0.0495086			RP11-1113L8.1	0.179712	0.565704	1.33796e-05			RP11-1113L8.1	0.108809	0.562063	0.000442537			RP11-1113L8.1	0.108809	0.438066	-0.000441714
SNRNP27	0.0463995	0.610052	-0.00913776			RP11-843P14.2	0.144127	0.565704	0.000682394			RP11-843P14.2	0.138011	0.562063	0.00074092			RP11-843P14.2	0.108809	0.438066	0.000708722
GRM4	0.0463995	0.610052	-0.00100377			RP11-569G13.3	0.59298	0.565704	-0.000412507			RP11-569G13.3	0.144127	0.562063	-0.000711303			RP11-569G13.3	0.108809	0.438066	-0.000319258
BTN2A2	0.0463995	0.610052	0.0340156			PGLYRP4	0.273322	0.796423	-0.000623455			PGLYRP4	0.144127	0.562063	0.000972113			PGLYRP4	0.108809	0.438066	0.000877697
SNRPC	0.0463995	0.610052	-0.0528061			MYPN	0.144127	0.565704	-0.000663951			MYPN	0.144127	0.562063	-0.000828369			MYPN	0.108809	0.438066	-0.00118674
TREM1	0.0463995	0.610052	0.180671			LINC01210		1	nan			LINC01210	0.179712	0.562063	-0.00041338			LINC01210	0.108809	0.438066	-0.000441714
RPP40	0.0463995	0.610052	-0.009089			RP5-1031D4.2	0.465209	1	0.000240561			RP5-1031D4.2	0.224916	0.562063	0.000970441			RP5-1031D4.2	0.108809	0.438066	0.000970441
PTGER2	0.0463995	0.610052	-0.0202352			C2orf83	0.654721	0.796423	-0.000184722			C2orf83	0.285049	0.562063	0.000472009			C2orf83	0.108809	0.438066	0.000472009
OPA3	0.0463995	0.610052	-0.0311936			DOCK4-AS1	1	0.796423	-0.000412507			DOCK4-AS1	0.465209	0.562063	-0.000172188			DOCK4-AS1	0.108809	0.438066	-0.000791266
GZF1	0.0463995	0.610052	-0.0372356			RP11-46A10.2	0.654721	0.796423	0.000284803			RP11-46A10.2	0.465209	0.562063	0.000516491			RP11-46A10.2	0.108809	0.438066	0.000548175
CENPB	0.0463995	0.610052	-0.125428			AC024084.1	0.59298	0.796423	0.000383581			AC024084.1	0.465209	0.562063	0.000280885			AC024084.1	0.108809	0.438066	0.000485302
PSMF1	0.0463995	0.610052	-0.0264976			RP11-135D11.2	0.59298	0.796423	0.00196355			RP11-135D11.2	0.465209	0.562063	-0.00122678			RP11-135D11.2	0.108809	0.438066	-0.00139134
STK35	0.0463995	0.610052	0.042806			LINC00470	0.285049	0.796423	0.00271013			LINC00470	0.465209	0.562063	0.00157665			LINC00470	0.108809	0.438066	0.000943863
CEP250	0.0463995	0.610052	-0.0429861			RP11-863P13.3	0.654721	0.707276	-3.97868e-05			RP11-863P13.3	0.59298	0.562063	-8.27384e-05			RP11-863P13.3	0.108809	0.438066	-0.000883294
PCID2	0.0463995	0.610052	-0.0176352			COL18A1-AS1	0.317311	0.707276	-0.000461329			COL18A1-AS1	0.654721	0.562063	5.24887e-05			COL18A1-AS1	0.108809	0.438066	-0.000449506
TSKS	0.0463995	0.610052	0.0043533			SLC16A12-AS1	1	0.707276	0.000442537			SLC16A12-AS1	0.715001	0.562063	0.000110545			SLC16A12-AS1	0.108809	0.438066	0.000485302
SBDS	0.0463995	0.610052	-0.082886			RP1-193H18.3	1	0.641987	9.29431e-05			RP1-193H18.3	0.715001	0.562063	0.000602132			RP1-193H18.3	0.108809	0.438066	-9.02444e-05
DNAJC8	0.0463995	0.610052	-0.0598593			DLEU7-AS1	0.285049	0.641987	-2.89263e-05			DLEU7-AS1	0.715001	0.562063	0.000223036			DLEU7-AS1	0.108809	0.438066	-0.000932275
HIVEP3	0.0463995	0.610052	-0.0576939			RP1-269M15.3	1	0.641987	0.00076706			RP1-269M15.3	1	0.562063	0.000254649			RP1-269M15.3	0.108809	0.438066	0.000877697
F2RL3	0.0463995	0.610052	-0.0690294			LGALS8	1	0.565704	0.00808531			LGALS8	0.0431144	0.67803	0.0162925			LGALS8	0.144127	0.438066	0.048965
TUBA4A	0.0463995	0.610052	-0.138877			MED8	1	0.565704	-0.00600538			MED8	0.0431144	0.67803	0.0299462			MED8	0.144127	0.438066	0.0204134
TUBGCP6	0.0463995	0.610052	0.0594363			NPFFR2	0.715001	0.565704	0.000708671			NPFFR2	0.0431144	0.67803	0.00152964			NPFFR2	0.144127	0.438066	0.00125483
SDF2L1	0.0463995	0.610052	-0.035196			TF	0.715001	0.51351	-0.00820647			TF	0.0431144	0.67803	0.00468654			TF	0.144127	0.438066	0.00814254
APOBEC3A	0.0463995	0.610052	-0.00961205			ARHGEF6	0.715001	1	-0.0442078			ARHGEF6	0.0431144	0.67803	-0.134453			ARHGEF6	0.144127	0.438066	-0.0274373
MKLN1	0.0463995	0.610052	-0.0632315			AGAP1	0.715001	1	-0.0555945			AGAP1	0.0431144	0.67803	-0.0797343			AGAP1	0.144127	0.438066	-0.114041
THAP10	0.0463995	0.610052	-0.0150846			RP1-118J21.25	0.715001	1	-2.23947e-06			RP1-118J21.25	0.0431144	0.67803	0.000944107			RP1-118J21.25	0.144127	0.438066	-0.000916228
ILF3	0.0463995	0.610052	-0.0991589			BIRC2	0.465209	0.796423	-0.0243153			BIRC2	0.0431144	0.67803	-0.0647038			BIRC2	0.144127	0.438066	-0.0174028
RIPK3	0.0463995	0.610052	0.0152746			ABHD17A	0.465209	0.707276	0.04728			ABHD17A	0.0431144	0.67803	-0.0428946			ABHD17A	0.144127	0.438066	-0.0238248
CRACR2A	0.0463995	0.610052	-0.0327782			ADGRB1	0.465209	0.707276	0.00538615			ADGRB1	0.0431144	0.67803	0.00468489			ADGRB1	0.144127	0.438066	0.005711
NXNL2	0.0463995	0.610052	0.00145476			HOXB4	0.465209	0.707276	-0.0185256			HOXB4	0.0431144	0.67803	-0.0320559			HOXB4	0.144127	0.438066	-0.0124265
SAT1	0.0463995	0.610052	0.213188			C3orf62	0.465209	0.641987	0.0272152			C3orf62	0.0431144	0.67803	0.0260544			C3orf62	0.144127	0.438066	0.0220126
CNN1	0.0463995	0.610052	-0.268888			GRID2IP	0.465209	0.641987	0.00240392			GRID2IP	0.0431144	0.67803	0.00226962			GRID2IP	0.144127	0.438066	0.0045952
SLC27A1	0.0463995	0.610052	0.0277842			RP13-1016M1.2	0.465209	0.565704	0.0025288			RP13-1016M1.2	0.0431144	0.67803	0.00590662			RP13-1016M1.2	0.144127	0.438066	0.00899479
ATXN10	0.0463995	0.610052	-0.045403			KIFC2	0.273322	0.565704	0.0724463			KIFC2	0.0431144	0.67803	0.0897333			KIFC2	0.144127	0.438066	0.0799142
PNPLA7	0.0463995	0.610052	0.046104			GSG1L	0.273322	0.565704	-0.00681993			GSG1L	0.0431144	0.67803	-0.00858423			GSG1L	0.144127	0.438066	-0.00826947
EXOSC2	0.0463995	0.610052	-0.0193404			TANGO2	0.273322	0.51351	-0.0094134			TANGO2	0.0431144	0.67803	-0.0157599			TANGO2	0.144127	0.438066	-0.00646021
YIPF2	0.0463995	0.610052	-0.0201358			LINC00310	0.273322	1	0.00192225			LINC00310	0.0431144	0.67803	-0.00132449			LINC00310	0.144127	0.438066	-0.00982532
CLIP1	0.0463995	0.610052	-0.150745			CYTH3	0.144127	1	0.0784332			CYTH3	0.0431144	0.67803	-0.0414323			CYTH3	0.144127	0.438066	-0.10679
C1QL1	0.0463995	0.610052	0.0132675			KIF7	0.144127	1	-0.043052			KIF7	0.0431144	0.67803	-0.0189678			KIF7	0.144127	0.438066	-0.0221825
RBSN	0.0463995	0.610052	-0.0267963			METTL13	0.0678892	0.796423	-0.0794892			METTL13	0.0431144	0.782855	-0.0319687			METTL13	0.144127	0.438066	-0.0240893
AOC2	0.0463995	0.610052	0.00534249			GGA2	0.0678892	0.796423	0.17364			GGA2	0.0431144	0.782855	0.0778556			GGA2	0.144127	0.438066	0.0993483
SNRPA1	0.0463995	0.610052	-0.0345196			ZNF668	0.0678892	0.796423	-0.0100109			ZNF668	0.0431144	0.782855	-0.00522712			ZNF668	0.144127	0.438066	-0.0130622
NR0B2	0.0463995	0.610052	0.0073781			KCNAB3	0.0678892	0.796423	0.00686975			KCNAB3	0.0431144	0.782855	0.0091302			KCNAB3	0.144127	0.438066	0.00922752
THAP1	0.0463995	0.610052	-0.0203974			DDX23	0.0678892	0.796423	-0.0754194			DDX23	0.0431144	0.782855	-0.0739761			DDX23	0.144127	0.438066	-0.0399082
RFX1	0.0463995	0.610052	0.0181535			SRGAP1	0.0678892	0.707276	-0.0946269			SRGAP1	0.0431144	0.782855	-0.0260093			SRGAP1	0.144127	0.438066	-0.0155396
DHX30	0.0463995	0.610052	-0.0298082			ZNF407	0.0678892	0.707276	-0.0331087			ZNF407	0.0431144	0.782855	-0.0490288			ZNF407	0.144127	0.438066	-0.0136459
TRIM22	0.0463995	0.610052	0.0581502			AC027601.1	0.0678892	0.707276	0.00115762			AC027601.1	0.0431144	0.782855	0.00124003			AC027601.1	0.144127	0.438066	0.00148664
RRP8	0.0463995	0.610052	-0.0131575			LINC01290	0.0678892	0.707276	0.00465603			LINC01290	0.0431144	0.782855	0.00195598			LINC01290	0.144127	0.438066	0.00332232
MRPL35	0.0463995	0.610052	-0.0413272			LA16c-380H5.3	0.0678892	0.707276	0.00304753			LA16c-380H5.3	0.0431144	0.782855	0.00257875			LA16c-380H5.3	0.144127	0.438066	0.00250525
RAN	0.0463995	0.610052	-0.021033			RP11-640L9.1	0.0678892	0.641987	0.00210552			RP11-640L9.1	0.0431144	0.782855	0.00194644			RP11-640L9.1	0.144127	0.438066	0.00222405
COQ3	0.0463995	0.610052	-0.0050242			RP11-509J21.4	0.273322	0.565704	0.000247132			RP11-509J21.4	0.0678892	0.782855	0.00040004			RP11-509J21.4	0.144127	0.438066	0.000405324
H3F3B	0.0463995	0.610052	-0.0888125			GSPT1	1	0.565704	0.00661729			GSPT1	0.0796158	0.782855	0.112236			GSPT1	0.144127	0.438066	0.115196
MTSS1L	0.0463995	0.610052	-0.161249			TBL1XR1	1	0.565704	0.0128541			TBL1XR1	0.0796158	0.911014	0.0751817			TBL1XR1	0.144127	0.438066	0.181847
DAP3	0.0463995	0.610052	-0.0504293			LINC01572	1	0.51351	0.000189022			LINC01572	0.0796158	0.911014	0.000657621			LINC01572	0.144127	0.438066	0.000455752
NES	0.0463995	0.610052	-0.185414			ZNF280B	1	0.51351	0.00136207			ZNF280B	0.0796158	0.911014	0.00411931			ZNF280B	0.144127	0.438066	0.00170526
SYT11	0.0463995	0.610052	-0.0727305			PTPN18	0.715001	0.796423	0.0622303			PTPN18	0.0796158	0.911014	0.056949			PTPN18	0.144127	0.438066	0.0822022
LPIN3	0.0463995	0.610052	0.0297763			PTGDS	0.715001	1	0.0797766			PTGDS	0.0796158	0.911014	-0.180002			PTGDS	0.144127	0.438066	-0.300574
FBXO44	0.0463995	0.610052	0.0286481			TBCD	0.715001	0.620214	0.0175943			TBCD	0.0796158	0.911014	0.0740888			TBCD	0.144127	0.438066	0.0472278
NMUR2	0.0463995	0.610052	-0.0038774			ASAP2	0.715001	0.620214	-0.0105243			ASAP2	0.0796158	0.911014	-0.059932			ASAP2	0.144127	0.438066	-0.0455544
POMP	0.0463995	0.610052	-0.0629671			NDST2	0.715001	0.796423	0.000710696			NDST2	0.0796158	0.911014	0.00150458			NDST2	0.144127	0.438066	0.00159124
HRASLS2	0.0463995	0.610052	-0.0117304			UHRF1BP1	0.465209	0.796423	-0.0121085			UHRF1BP1	0.0796158	0.911014	-0.0293388			UHRF1BP1	0.144127	0.438066	0.0362803
FOPNL	0.0463995	0.610052	-0.0268207			IDH3G	0.465209	0.796423	-0.0144485			IDH3G	0.0796158	0.911014	0.0308382			IDH3G	0.144127	0.438066	0.0408409
ACTR3B	0.0463995	0.610052	-0.0141702			AKT3	0.465209	0.641987	0.0915275			AKT3	0.0796158	0.911014	-0.0830413			AKT3	0.144127	0.438066	-0.050948
TMTC1	0.0463995	0.610052	-0.174066			MTTP	0.465209	0.641987	-0.00112491			MTTP	0.0796158	0.911014	-0.00189146			MTTP	0.144127	0.438066	0.00256639
SPINK5	0.0463995	0.610052	0.0366201			C21orf91	0.465209	0.641987	-0.0148878			C21orf91	0.0796158	0.911014	-0.00586171			C21orf91	0.144127	0.438066	0.0363971
IRAK2	0.0463995	0.610052	-0.0244148			RP11-365P13.5	0.465209	0.620214	0.000797009			RP11-365P13.5	0.0796158	0.911014	0.00115133			RP11-365P13.5	0.144127	0.438066	0.00184301
CHL1	0.0463995	0.610052	-0.0386369			MANBAL	0.273322	0.620214	-0.0560409			MANBAL	0.0796158	0.911014	-0.020845			MANBAL	0.144127	0.438066	-0.050652
CHIA	0.0463995	0.610052	0.022988			CILP	0.273322	0.620214	0.0974138			CILP	0.0796158	0.911014	0.0582916			CILP	0.144127	0.438066	-0.0235997
TIMM17A	0.0463995	0.610052	-0.0228262			SNRPD2	0.144127	0.620214	-0.113847			SNRPD2	0.0796158	0.911014	-0.0672903			SNRPD2	0.144127	0.492546	-0.0787765
RBM17	0.0463995	0.610052	-0.0566186			WARS	0.144127	1	-0.248944			WARS	0.0796158	0.911014	-0.305854			WARS	0.144127	0.492546	-0.162713
KLRD1	0.0463995	0.610052	-0.0273837			RSRC1	0.144127	0.641987	-0.0239152			RSRC1	0.0796158	0.911014	-0.0144266			RSRC1	0.144127	0.492546	-0.0139617
DDB2	0.0463995	0.610052	0.044798			ZFP62	0.144127	0.641987	-0.025122			ZFP62	0.0796158	0.366194	-0.0397057			ZFP62	0.144127	0.492546	-0.0113129
TIMM10	0.0463995	0.610052	-0.017834			TBC1D17	0.0678892	0.620214	0.113198			TBC1D17	0.0796158	0.469475	0.086956			TBC1D17	0.144127	0.492546	0.0551525
TCN1	0.0463995	0.610052	-0.00413014			THG1L	0.0678892	0.620214	-0.049792			THG1L	0.0796158	0.469475	-0.0495274			THG1L	0.144127	0.492546	-0.0208391
CLOCK	0.0463995	0.610052	-0.0171422			COQ6	0.0678892	0.796423	0.00138443			COQ6	0.0796158	0.469475	0.00755784			COQ6	0.144127	0.492546	0.00440442
ISCA1	0.0463995	0.610052	-0.0448051			ASMTL	0.0678892	0.641987	-0.0175118			ASMTL	0.0796158	0.523832	-0.0523889			ASMTL	0.144127	0.492546	-0.0448226
ADAM19	0.0463995	0.610052	-0.0631172			CALML6	0.0678892	0.796423	0.000741722			CALML6	0.0796158	0.523832	0.00150737			CALML6	0.144127	0.492546	0.00144366
OASL	0.0463995	0.610052	0.0977427			NPIPB4	0.0678892	0.641987	0.00709308			NPIPB4	0.0796158	0.523832	0.00803104			NPIPB4	0.144127	0.492546	0.00905355
CCDC64	0.0463995	0.610052	0.13268			NIF3L1	0.0678892	0.620214	-0.0439005			NIF3L1	0.0796158	0.523832	-0.0171091			NIF3L1	0.144127	0.492546	-0.0201667
ORC3	0.0463995	0.610052	-0.0396325			TRIM29	1	0.565704	0.00865662			TRIM29	0.138011	0.523832	0.0528774			TRIM29	0.144127	0.492546	0.0340046
LMO2	0.0463995	0.610052	-0.115213			NAALADL1	1	0.796423	-0.0017			NAALADL1	0.138011	0.523832	-0.028691			NAALADL1	0.144127	0.492546	-0.0197877
PKIB	0.0463995	0.610052	-0.0113887			GALM	0.715001	0.641987	0.0391997			GALM	0.138011	0.523832	-0.0464906			GALM	0.144127	0.492546	-0.048887
FHOD1	0.0463995	0.610052	-0.0318309			IGHV3-15	0.715001	0.641987	0.0150687			IGHV3-15	0.138011	0.523832	0.0519178			IGHV3-15	0.144127	0.492546	0.101048
SLC9A5	0.0463995	0.610052	0.0129619			RASAL2-AS1	0.715001	0.641987	0.000134405			RASAL2-AS1	0.138011	0.523832	-0.00466599			RASAL2-AS1	0.144127	0.492546	-0.00450812
PCNXL2	0.0463995	0.610052	0.0109869			RP1-122P22.2	0.715001	0.641987	-0.00253634			RP1-122P22.2	0.138011	0.523832	-0.00841231			RP1-122P22.2	0.144127	0.492546	-0.00505696
DRAM1	0.0463995	0.610052	0.159715			PURA	0.465209	0.620214	-0.0162413			PURA	0.138011	0.562063	-0.0513236			PURA	0.144127	0.492546	0.0626149
BORA	0.0463995	0.610052	-0.00459027			RP11-775D22.2	0.465209	1	-0.00236546			RP11-775D22.2	0.138011	0.562063	-0.000296789			RP11-775D22.2	0.144127	0.492546	-0.00118961
TNS3	0.0463995	0.610052	-0.120634			PRADC1	0.273322	1	-0.0322877			PRADC1	0.138011	0.562063	-0.0175044			PRADC1	0.144127	0.492546	-0.0301343
AOAH	0.0463995	0.610052	-0.0350139			AC108142.1	0.273322	0.796423	-0.00290343			AC108142.1	0.138011	0.562063	-0.00184777			AC108142.1	0.144127	0.492546	-0.0028397
SCN2A	0.0463995	0.610052	0.00668188			PDHB	0.144127	0.796423	-0.0591524			PDHB	0.138011	0.562063	-0.020393			PDHB	0.144127	0.492546	-0.0319836
IMP4	0.0463995	0.610052	-0.047963			VAMP3	0.0678892	0.796423	0.0501596			VAMP3	0.138011	0.562063	-0.117991			VAMP3	0.144127	0.492546	-0.0474358
KIF12	0.0463995	0.610052	0.0102157			TMEM185A	0.0678892	0.707276	0.0110961			TMEM185A	0.138011	0.562063	-0.0283782			TMEM185A	0.144127	0.492546	-0.0251324
PSMB7	0.0463995	0.610052	-0.085348			MORC1	0.654721	0.641987	-0.000241718			MORC1	0.144127	0.67803	-0.000720359			MORC1	0.144127	0.492546	-0.000410105
DSCC1	0.0463995	0.610052	-0.00626316			FKBP6	1	0.641987	9.4653e-05			FKBP6	0.224916	0.67803	0.00109654			FKBP6	0.144127	0.492546	0.00130911
UBAP2	0.0463995	0.610052	0.0275376			IFT46	1	0.641987	0.000910831			IFT46	0.224916	0.782855	0.017536			IFT46	0.144127	0.492546	0.0292519
TMEM63B	0.0463995	0.610052	0.197704			UQCRHL	1	0.565704	0.000266568			UQCRHL	0.224916	0.782855	0.00295807			UQCRHL	0.144127	0.492546	0.00680147
FGFBP2	0.0463995	0.610052	-0.0227355			SLC41A3	0.715001	0.565704	0.0127257			SLC41A3	0.224916	0.782855	-0.0185365			SLC41A3	0.144127	0.492546	-0.0628997
IL18BP	0.0463995	0.610052	-0.0647235			IFT172	0.715001	0.51351	0.0488296			IFT172	0.224916	0.782855	0.0274329			IFT172	0.144127	0.492546	0.0660814
CTDSPL2	0.0463995	0.610052	-0.00983337			IGHV4-34	0.715001	0.51351	-0.0288007			IGHV4-34	0.224916	0.782855	0.0792456			IGHV4-34	0.144127	0.492546	0.107922
PNPT1	0.0463995	0.610052	-0.0426827			ASCC2	0.465209	0.51351	-0.00987114			ASCC2	0.224916	0.782855	0.0212472			ASCC2	0.144127	0.492546	0.0259679
ASNSD1	0.0463995	0.610052	-0.0518902			PDE12	0.465209	0.51351	-0.00325355			PDE12	0.224916	0.804323	0.0196141			PDE12	0.144127	0.492546	0.0749055
GPAT3	0.0463995	0.610052	-0.0275079			RNF175	0.273322	0.796423	0.00360522			RNF175	0.224916	1	0.0115828			RNF175	0.144127	0.492546	0.00585118
CXCL9	0.0463995	0.610052	-0.0629366			BRICD5	0.273322	0.796423	0.0132597			BRICD5	0.224916	1	0.00527767			BRICD5	0.144127	0.492546	0.0181908
GSTCD	0.0463995	0.610052	-0.00866703			CTD-2044J15.1	0.273322	0.796423	0.000247132			CTD-2044J15.1	0.224916	1	-0.000301123			CTD-2044J15.1	0.144127	0.492546	0.000427795
MAPK8IP3	0.0463995	0.610052	0.0738464			RP11-50D16.4	0.273322	0.796423	0.00177802			RP11-50D16.4	0.224916	0.354995	0.00172989			RP11-50D16.4	0.144127	0.492546	0.00210723
ETV6	0.0463995	0.610052	-0.0318575			TYK2	0.144127	0.796423	-0.0907345			TYK2	0.224916	0.354995	0.0121765			TYK2	0.144127	0.492546	0.0603206
TMEM132B	0.0463995	0.610052	0.00317944			RP11-106M3.2	0.144127	0.796423	0.000977837			RP11-106M3.2	0.224916	0.354995	0.00153603			RP11-106M3.2	0.144127	0.492546	0.00203881
CUL4A	0.0463995	0.610052	-0.0306968			INF2	0.0678892	0.707276	0.152931			INF2	0.224916	0.354995	0.0537879			INF2	0.144127	0.55814	0.119128
MDGA2	0.0463995	0.610052	0.000906253			RP1-142L7.5	0.0678892	0.707276	0.0014212			RP1-142L7.5	0.224916	0.354995	0.00106215			RP1-142L7.5	0.144127	0.55814	0.00181428
KCNH5	0.0463995	0.610052	0.00406953			RP11-178L8.9	0.59298	0.707276	-2.89263e-05			RP11-178L8.9	0.273322	0.354995	0.000773943			RP11-178L8.9	0.144127	0.55814	0.000902565
SORD	0.0463995	0.610052	-0.0428462			VSTM2L	1	0.707276	0.0648089			VSTM2L	0.345231	0.354995	0.0259248			VSTM2L	0.144127	0.55814	0.0690421
DUOX2	0.0463995	0.610052	0.0144272			TDG	1	0.641987	-0.00075595			TDG	0.345231	0.354995	0.0297805			TDG	0.144127	0.55814	0.0461412
PSTPIP1	0.0463995	0.610052	-0.00865232			AGAP4	1	0.565704	0.00334479			AGAP4	0.345231	0.354995	0.00241786			AGAP4	0.144127	0.55814	0.00843229
ETFA	0.0463995	0.610052	-0.0501195			PTAR1	1	0.565704	0.00821501			PTAR1	0.345231	0.354995	0.016625			PTAR1	0.144127	0.55814	0.130447
WDR61	0.0463995	0.610052	-0.0171205			RP5-1112D6.4	1	0.51351	0.000979819			RP5-1112D6.4	0.345231	0.354995	0.00155229			RP5-1112D6.4	0.144127	0.55814	0.00395929
PIF1	0.0463995	0.610052	0.00117961			RRS1-AS1	1	0.51351	-6.3181e-06			RRS1-AS1	0.345231	0.354995	0.000275939			RRS1-AS1	0.144127	0.55814	0.00119964
PCSK6	0.0463995	0.610052	-0.0360631			KB-1125A3.12	1	0.51351	0.000354553			KB-1125A3.12	0.345231	0.354995	-0.000294159			KB-1125A3.12	0.144127	0.55814	0.000657618
ARMC5	0.0463995	0.610052	0.016987			CCDC64B	0.715001	1	0.0540399			CCDC64B	0.345231	0.354995	0.0422869			CCDC64B	0.144127	0.55814	0.0458494
TXNL4B	0.0463995	0.610052	-0.00699145			ZNHIT2	0.715001	1	-0.00112964			ZNHIT2	0.345231	0.354995	0.0075547			ZNHIT2	0.144127	0.55814	0.0104876
ZFHX3	0.0463995	0.610052	-0.111568			FAM109B	0.715001	0.796423	-0.0242035			FAM109B	0.345231	0.366194	0.0043173			FAM109B	0.144127	0.55814	-0.0471664
NLRC5	0.0463995	0.610052	-0.0592838			ZNF552	0.715001	0.796423	0.0102022			ZNF552	0.345231	0.366194	0.00768088			ZNF552	0.144127	0.55814	0.00496384
KIFC3	0.0463995	0.610052	-0.0448516			MROH7	0.715001	0.707276	0.000231891			MROH7	0.345231	0.366194	0.00140214			MROH7	0.144127	0.55814	0.00124776
ADAD2	0.0463995	0.610052	0.00139721			LINC00885	0.715001	0.707276	0.00045595			LINC00885	0.345231	0.366194	0.00290206			LINC00885	0.144127	0.55814	0.00378984
PDPK1	0.0463995	0.610052	-0.0417726			AC078941.1	0.715001	0.641987	-0.000160402			AC078941.1	0.345231	0.366194	0.000218213			AC078941.1	0.144127	0.55814	0.00111221
COPS3	0.0463995	0.610052	-0.0438576			RP5-940J5.3	0.715001	0.641987	2.22726e-05			RP5-940J5.3	0.345231	0.366194	0.000275939			RP5-940J5.3	0.144127	0.55814	0.000539252
RHBDL3	0.0463995	0.610052	-0.00339763			ODF2L	0.465209	0.565704	-0.0314433			ODF2L	0.345231	0.366194	0.0449178			ODF2L	0.144127	0.55814	0.0799975
ASXL3	0.0463995	0.610052	-0.0131951			ATXN7	0.465209	0.51351	0.0324686			ATXN7	0.345231	0.366194	0.0274334			ATXN7	0.144127	0.55814	0.0623806
TBCD	0.0463995	0.610052	0.0219025			RP11-691N7.6	0.465209	1	0.000676061			RP11-691N7.6	0.345231	0.366194	0.000267209			RP11-691N7.6	0.144127	0.55814	0.00113553
SECTM1	0.0463995	0.610052	0.0825358			RBM8A	0.465209	1	-0.0534177			RBM8A	0.345231	0.366194	-0.0329819			RBM8A	0.144127	0.55814	0.0308953
TXNL4A	0.0463995	0.610052	-0.0621102			ARHGAP8	0.273322	0.796423	0.00107749			ARHGAP8	0.345231	0.366194	-0.000350282			ARHGAP8	0.144127	0.55814	0.00161455
DOPEY2	0.0463995	0.610052	-0.0302599			SLC35E3	0.144127	0.796423	0.0116364			SLC35E3	0.345231	0.366194	-0.00734988			SLC35E3	0.144127	0.55814	0.0119694
URB1	0.0463995	0.610052	-0.0800364			TPRN	0.144127	0.796423	0.0709616			TPRN	0.345231	0.366194	0.0291565			TPRN	0.144127	0.55814	0.0435074
ZNF787	0.0463995	0.610052	-0.0306729			RP11-146F11.1	0.144127	0.796423	0.00192455			RP11-146F11.1	0.345231	0.366194	0.00141689			RP11-146F11.1	0.144127	0.55814	0.00345677
FBN3	0.0463995	0.610052	0.00928741			RP11-1109F11.5	0.144127	0.707276	0.000882211			RP11-1109F11.5	0.345231	0.366194	0.00053152			RP11-1109F11.5	0.144127	0.55814	0.00168489
SIGLEC10	0.0463995	0.610052	-0.0224737			CTB-193M12.5	0.144127	0.707276	-0.001289			CTB-193M12.5	0.345231	0.366194	0.00477651			CTB-193M12.5	0.144127	0.55814	0.0140507
STRIP1	0.0463995	0.610052	-0.0287334			AP000708.1	0.715001	0.707276	-0.000436918			AP000708.1	0.465209	0.470912	0.000575675			AP000708.1	0.144127	0.55814	-0.000866108
ATP1B1	0.0463995	0.610052	0.116222			RP11-923I11.4	0.108809	0.707276	0.000439809			RP11-923I11.4	0.465209	0.470912	0.000251424			RP11-923I11.4	0.144127	0.55814	0.000604798
GPA33	0.0463995	0.610052	0.0239567			TXLNG	1	0.707276	-0.00139752			TXLNG	0.500184	0.470912	0.00356032			TXLNG	0.144127	0.55814	0.0246017
MRPL24	0.0463995	0.610052	-0.0459955			B3GNT5	1	0.707276	-0.00599199			B3GNT5	0.500184	0.470912	0.0143864			B3GNT5	0.144127	0.55814	0.0211061
S100A8	0.0463995	0.610052	-0.508049			FAM171A1	0.715001	0.707276	-0.0386389			FAM171A1	0.500184	0.470912	-0.0707569			FAM171A1	0.144127	0.55814	-0.087713
CDC42BPA	0.0463995	0.610052	-0.0832251			IGKV6D-21	0.715001	0.707276	0.00793819			IGKV6D-21	0.500184	0.470912	0.00301745			IGKV6D-21	0.144127	0.55814	0.00522306
LBR	0.0463995	0.610052	-0.0682562			YEATS2-AS1	0.715001	0.641987	0.000779601			YEATS2-AS1	0.500184	0.470912	0.000886962			YEATS2-AS1	0.144127	0.55814	0.000659842
RHOB	0.0463995	0.610052	-0.246452			RP11-680G10.1	0.715001	0.565704	-0.000178842			RP11-680G10.1	0.500184	0.470912	-0.00035623			RP11-680G10.1	0.144127	0.55814	0.000637501
ATP6V1C2	0.0463995	0.610052	0.00410202			RP11-85G18.6	0.715001	0.565704	0.000395516			RP11-85G18.6	0.500184	0.470912	-0.000694175			RP11-85G18.6	0.144127	0.55814	-0.00106882
CHAC2	0.0463995	0.610052	-0.0125251			NFYC-AS1	0.715001	0.51351	0.000584925			NFYC-AS1	0.500184	0.470912	0.00163845			NFYC-AS1	0.144127	0.55814	0.00142949
CIAO1	0.0463995	0.610052	-0.0521715			HEATR5B	0.465209	0.565704	0.0236622			HEATR5B	0.500184	0.523832	0.0233718			HEATR5B	0.144127	0.55814	0.0392406
SNRNP200	0.0463995	0.610052	-0.0808202			FRMPD1	0.465209	1	0.00113166			FRMPD1	0.500184	0.523832	6.69953e-05			FRMPD1	0.144127	0.55814	0.00164349
TPRKB	0.0463995	0.610052	-0.0233136			CCDC130	0.465209	0.796423	0.00789725			CCDC130	0.500184	0.523832	0.0249603			CCDC130	0.144127	0.55814	0.0505129
GOLGA4	0.0463995	0.610052	-0.0862789			SLC7A11	0.273322	0.796423	-0.0147611			SLC7A11	0.500184	0.523832	-0.0210287			SLC7A11	0.144127	0.55814	0.0423673
PTPRG	0.0463995	0.610052	-0.187739			FGFBP3	0.273322	0.796423	-0.00577542			FGFBP3	0.500184	0.523832	0.00354699			FGFBP3	0.144127	0.55814	-0.00274272
ARL6IP5	0.0463995	0.610052	0.073892			SP140L	0.273322	0.707276	-0.00751914			SP140L	0.500184	0.523832	0.000200682			SP140L	0.144127	0.55814	0.0245094
RABL3	0.0463995	0.610052	-0.0379504			N4BP1	0.144127	0.707276	0.0640568			N4BP1	0.500184	0.523832	-0.0630548			N4BP1	0.144127	0.55814	0.0463142
NICN1	0.0463995	0.610052	0.0108961			CDCA7	0.144127	0.707276	-0.0208147			CDCA7	0.500184	0.523832	0.0100801			CDCA7	0.144127	0.55814	0.0136547
SLC10A4	0.0463995	0.610052	0.00586676			RP11-227G15.10	0.144127	0.565704	0.00215704			RP11-227G15.10	0.500184	0.523832	0.000536427			RP11-227G15.10	0.144127	0.55814	0.00295054
MYO10	0.0463995	0.610052	-0.162015			TOP3A	0.0678892	0.565704	-0.0402352			TOP3A	0.500184	0.523832	-0.00992434			TOP3A	0.144127	0.55814	0.0245168
TNFAIP8	0.0463995	0.610052	-0.0456787			GPATCH2L	1	0.565704	0.00933539			GPATCH2L	0.68583	0.523832	-0.00404765			GPATCH2L	0.144127	0.55814	0.0672811
ARHGAP26	0.0463995	0.610052	-0.0572985			CBLN3	1	0.51351	0.0023707			CBLN3	0.68583	0.523832	-0.00873898			CBLN3	0.144127	0.55814	-0.00600382
TNIP1	0.0463995	0.610052	-0.105503			RP1-309F20.3	1	0.51351	0.000283548			RP1-309F20.3	0.68583	0.523832	-0.000615681			RP1-309F20.3	0.144127	0.55814	0.00162841
ABT1	0.0463995	0.610052	-0.0139461			XCL1	0.715001	0.796423	0.00156959			XCL1	0.68583	0.523832	0.00153596			XCL1	0.144127	0.55814	0.00412416
PSPH	0.0463995	0.610052	-0.0421314			IQCH	0.465209	0.565704	-0.00471408			IQCH	0.68583	0.523832	-0.00333236			IQCH	0.144127	0.55814	0.0100301
ATXN7L1	0.0463995	0.610052	-0.0102675			STK25	0.465209	1	-0.0376743			STK25	0.68583	0.523832	0.0285995			STK25	0.144127	0.55814	-0.037758
OGT	0.0463995	0.610052	0.0608728			NBPF11	0.465209	1	0.0129427			NBPF11	0.68583	0.523832	-0.00606847			NBPF11	0.144127	0.55814	0.00928115
PRPS1	0.0463995	0.610052	-0.0717579			EHD2	0.273322	1	0.0367511			EHD2	0.68583	0.523832	0.0129009			EHD2	0.144127	0.55814	-0.116049
ERLIN2	0.0463995	0.610052	-0.0703435			AF131216.6	0.273322	1	0.000492867			AF131216.6	0.68583	0.562063	0.00109689			AF131216.6	0.144127	0.55814	0.001414
TERF1	0.0463995	0.610052	-0.0185656			ASB3	0.144127	0.796423	0.00334755			ASB3	0.68583	0.562063	0.000497091			ASB3	0.144127	0.55814	0.00254617
TATDN1	0.0463995	0.610052	-0.0268672			TMEM106A	0.144127	0.796423	-0.0257948			TMEM106A	0.68583	0.562063	0.00191935			TMEM106A	0.144127	0.55814	0.00756169
AK3	0.0463995	0.610052	0.0484808			TMEM229A	0.144127	0.796423	0.000977813			TMEM229A	0.68583	0.562063	-0.000209036			TMEM229A	0.144127	0.55814	-0.000947042
INIP	0.0463995	0.610052	-0.0286424			IFI44	0.0678892	0.707276	-0.0613093			IFI44	0.68583	0.562063	0.00451166			IFI44	0.144127	0.55814	-0.0540078
NACC2	0.0463995	0.610052	-0.0970092			SEMA5B	1	0.707276	-0.000581271			SEMA5B	0.892738	0.562063	0.00127254			SEMA5B	0.144127	0.55814	0.00359878
ZEB1	0.0463995	0.610052	-0.0999589			PURB	1	0.707276	0.0118058			PURB	0.892738	0.562063	0.00474565			PURB	0.144127	0.55814	0.0983949
POLR3A	0.0463995	0.610052	-0.0257677			IQUB	1	0.707276	0.00368257			IQUB	0.892738	0.562063	-0.00131844			IQUB	0.144127	0.55814	0.0023391
PDCD11	0.0463995	0.610052	-0.0734542			CACNA1I	0.715001	0.707276	-0.00192045			CACNA1I	0.892738	0.562063	0.000350534			CACNA1I	0.144127	0.55814	0.00353205
SYT8	0.0463995	0.610052	0.0431205			ERCC5	0.715001	0.707276	0.0124265			ERCC5	0.892738	0.562063	-0.00679606			ERCC5	0.144127	0.55814	0.0314121
ENDOD1	0.0463995	0.610052	-0.0787662			ARL4C	0.715001	0.641987	-0.0382264			ARL4C	0.892738	0.562063	0.0274339			ARL4C	0.144127	0.55814	0.0955178
CCDC82	0.0463995	0.610052	-0.0203624			CFAP54	0.715001	0.641987	0.00661971			CFAP54	0.892738	0.562063	0.0015501			CFAP54	0.144127	0.55814	0.0231761
RPS3	0.0463995	0.610052	-0.0311007			CIPC	0.715001	0.565704	0.0249394			CIPC	0.892738	0.562063	0.00345311			CIPC	0.144127	0.55814	0.0176066
MS4A3	0.0463995	0.610052	-0.00167737			SENP5	0.465209	0.565704	0.0225639			SENP5	0.892738	0.67803	0.000610538			SENP5	0.144127	0.55814	0.0371754
MS4A2	0.0463995	0.610052	0.067267			C6orf52	0.465209	0.565704	-0.00195883			C6orf52	0.892738	0.67803	-0.000364683			C6orf52	0.144127	0.55814	0.00201123
CCDC15	0.0463995	0.610052	-0.00437839			AMDHD1	0.465209	0.51351	-0.00100702			AMDHD1	0.892738	0.67803	-0.00109035			AMDHD1	0.144127	0.55814	0.00248203
TAGLN	0.0463995	0.610052	-0.457281			ELK4	0.465209	0.51351	-0.0243486			ELK4	0.892738	0.67803	-0.0362425			ELK4	0.144127	0.55814	0.0742886
DUSP15	0.0463995	0.610052	0.00380384			CCDC12	0.465209	0.51351	-0.0164406			CCDC12	0.892738	0.67803	0.00653783			CCDC12	0.144127	0.55814	0.0338817
CWC15	0.0463995	0.610052	-0.0438328			CHEK1	0.273322	0.51351	-0.00530373			CHEK1	0.892738	0.67803	-0.00713066			CHEK1	0.144127	0.55814	0.0118213
RGS18	0.0463995	0.610052	-0.0450416			MAPK1	0.144127	0.51351	-0.047265			MAPK1	0.892738	0.67803	-0.00526456			MAPK1	0.144127	0.55814	0.0750694
DIXDC1	0.0463995	0.610052	-0.0846245			ZSCAN5A	0.144127	0.51351	-0.0204036			ZSCAN5A	0.892738	0.67803	0.0030733			ZSCAN5A	0.144127	0.55814	0.0022652
DLAT	0.0463995	0.610052	-0.0515357			TMED7	0.144127	1	-0.113945			TMED7	0.892738	0.67803	0.00866492			TMED7	0.144127	0.55814	0.0289963
GXYLT1	0.0463995	0.610052	-0.0291052			C1orf21	0.0678892	0.796423	0.110774			C1orf21	0.892738	0.67803	-0.0489234			C1orf21	0.144127	0.55814	-0.0901255
UPF2	0.0463995	0.610052	-0.0219151			RP11-894J14.5	0.0678892	0.796423	0.00125899			RP11-894J14.5	0.892738	0.67803	-4.99935e-05			RP11-894J14.5	0.144127	0.55814	0.00174632
VTI1A	0.0463995	0.610052	-0.0277988			C8orf22	0.59298	0.796423	-0.000422013			C8orf22	0.0678892	0.67803	-0.000400263			C8orf22	0.179712	0.55814	-0.00323882
ADAM8	0.0463995	0.610052	-0.062595			AC079305.8	1	0.796423	-0.000412507			AC079305.8	0.108809	0.67803	-0.000393266			AC079305.8	0.179712	0.55814	-0.000418701
TMEM56	0.0463995	0.610052	0.0396185			HSD3B2	0.179712	0.796423	-0.001139			HSD3B2	0.108809	0.67803	-0.000818918			HSD3B2	0.179712	0.55814	-0.00177193
ASTN1	0.0463995	0.610052	0.0222128			AP000355.2	0.179712	0.796423	0.00158407			AP000355.2	0.108809	0.67803	0.00192501			AP000355.2	0.179712	0.55814	0.00166447
GJA1	0.0463995	0.610052	0.164571			TMEM246-AS1	0.654721	0.796423	-2.49966e-05			TMEM246-AS1	0.179712	0.67803	0.000427795			TMEM246-AS1	0.179712	0.55814	0.000229951
HNRNPDL	0.0463995	0.610052	-0.111929			CTC-297N7.1	0.654721	0.707276	0.00045326			CTC-297N7.1	0.179712	0.67803	0.00113144			CTC-297N7.1	0.179712	0.55814	-0.000342294
JAKMIP1	0.0463995	0.610052	-0.00681232			AC006145.4	0.59298	0.707276	0.000383581			AC006145.4	0.179712	0.67803	0.000434442			AC006145.4	0.179712	0.55814	0.000434442
TXNDC11	0.0463995	0.610052	0.0402249			AC110781.3	0.317311	0.641987	-0.000422013			AC110781.3	0.179712	0.67803	-0.000373342			AC110781.3	0.179712	0.55814	-0.000437015
UBALD1	0.0463995	0.610052	0.0350816			RP5-1024C24.1	0.317311	0.641987	-0.000424481			RP5-1024C24.1	0.179712	0.67803	0.000280564			RP5-1024C24.1	0.179712	0.55814	0.000457273
ADPRHL1	0.0463995	0.610052	-0.0174089			OR9A4	0.317311	0.565704	0.000442537			OR9A4	0.179712	0.67803	0.000457273			OR9A4	0.179712	0.55814	0.000457273
MCOLN2	0.0463995	0.610052	-0.00953007			ACTRT1	0.179712	0.51351	0.000463919			ACTRT1	0.179712	0.67803	0.000463919			ACTRT1	0.179712	0.55814	0.000463919
SLC5A10	0.0463995	0.610052	0.00102192			PCA3	0.179712	0.51351	-0.000861172			PCA3	0.179712	0.67803	-0.000638188			PCA3	0.179712	0.55814	-0.000653908
TOMM70A	0.0463995	0.610052	-0.0519905			RP11-570L15.1	0.179712	1	0.000834687			RP11-570L15.1	0.179712	0.67803	0.000914822			RP11-570L15.1	0.179712	0.55814	0.00104344
GBP5	0.0463995	0.610052	-0.0220303			LINC01574		1	nan			LINC01574	0.179712	0.67803	-0.000380149			LINC01574	0.179712	0.55814	-0.000639491
PDE1C	0.0463995	0.610052	-0.0919904			AP002856.4	0.179712	0.796423	0.00573661			AP002856.4	0.273322	0.67803	0.000899606			AP002856.4	0.179712	0.55814	0.000701762
OXNAD1	0.0463995	0.610052	-0.0185731			ARHGAP19-SLIT1	1	0.796423	0.000442537			ARHGAP19-SLIT1	0.285049	0.782855	0.000442537			ARHGAP19-SLIT1	0.179712	0.55814	0.000463919
VPS37A	0.0463995	0.610052	-0.0170621			AC002310.7	0.317311	0.707276	0.000439809			AC002310.7	0.317311	0.782855	0.000439809			AC002310.7	0.179712	0.55814	-0.000422597
GNA14	0.0463995	0.610052	-0.0784527			RP11-277P12.9	0.317311	0.707276	-0.00130033			RP11-277P12.9	0.317311	0.782855	-0.000353418			RP11-277P12.9	0.179712	0.55814	-0.000661697
USP16	0.0463995	0.610052	-0.055869			OR10A3	0.179712	0.707276	-0.000431664			OR10A3	0.317311	0.782855	0.000383581			OR10A3	0.179712	0.55814	-0.000699292
TIAM1	0.0463995	0.610052	0.0533019			AC007163.2	0.179712	0.641987	-0.000436918			AC007163.2	0.317311	0.782855	-0.000409517			AC007163.2	0.179712	0.55814	-0.00044561
PHF6	0.0463995	0.610052	-0.0327988			LINC01111		0.565704	nan			LINC01111	0.317311	0.782855	-0.000409517			LINC01111	0.179712	0.55814	-0.000418701
MALSU1	0.0463995	0.610052	-0.0156589			CTD-3193O13.1	0.59298	0.565704	-0.000422013			CTD-3193O13.1	0.465209	0.782855	-0.000145716			CTD-3193O13.1	0.179712	0.55814	0.000463919
C8A	0.0463995	0.610052	0.000481537			RP11-6L6.2	0.285049	0.51351	-0.000422013			RP11-6L6.2	0.500184	0.782855	-0.000367031			RP11-6L6.2	0.179712	0.55814	0.00102835
PAXIP1	0.0463995	0.610052	-0.00906184			RP11-298E2.2	0.654721	1	-0.000404932			RP11-298E2.2	0.59298	0.782855	8.91188e-05			RP11-298E2.2	0.179712	0.55814	0.000494227
ARSE	0.0463995	0.610052	0.0330914			RP11-90D11.1	0.317311	0.707276	0.00145542			RP11-90D11.1	0.59298	0.782855	3.8514e-05			RP11-90D11.1	0.179712	0.55814	0.000963713
KCNJ15	0.0463995	0.610052	0.169959			DHRS7C	0.179712	0.565704	0.000196272			DHRS7C	0.59298	0.782855	0.000383581			DHRS7C	0.179712	0.55814	0.000413059
C2CD2	0.0463995	0.610052	-0.0415354			RP11-95P13.1	0.108809	0.641987	-0.000422013			RP11-95P13.1	0.59298	0.782855	0.000383581			RP11-95P13.1	0.179712	0.55814	0.000899572
FAM213B	0.0463995	0.610052	-0.0489713			FRY-AS1	0.59298	0.641987	-0.000433574			FRY-AS1	0.654721	0.782855	1.51461e-05			FRY-AS1	0.179712	0.55814	-0.00111945
MRPL17	0.0463995	0.610052	-0.0380974			LINC01228	0.317311	0.51351	0.000442537			LINC01228	0.654721	0.782855	-0.000761362			LINC01228	0.179712	0.55814	-0.000669814
CPA5	0.0463995	0.610052	-0.000161821			BCL2L2-PABPN1	0.285049	0.565704	-0.000461329			BCL2L2-PABPN1	0.715001	0.782855	-0.000360224			BCL2L2-PABPN1	0.179712	0.55814	-0.000956708
SYNJ1	0.0463995	0.610052	-0.025571			PLET1	0.317311	0.796423	8.96266e-06			PLET1	1	0.911014	3.8514e-05			PLET1	0.179712	0.55814	0.000457273
CBR1	0.0463995	0.610052	-0.0893939			TRBV14	0.285049	0.641987	-0.000825859			TRBV14	1	0.911014	0.00053152			TRBV14	0.179712	0.55814	0.00323766
SIM2	0.0463995	0.610052	0.00282959			RP11-15B24.5	0.179712	1	-0.000856495			RP11-15B24.5	1	0.911014	-0.000367031			RP11-15B24.5	0.179712	0.55814	-0.000163113
LYPD5	0.0463995	0.610052	-0.0530201			OR13C9		0.641987	nan			OR13C9		0.911014	nan			OR13C9	0.179712	0.55814	-0.000422597
CCDC107	0.0463995	0.610052	-0.0148493			MAGED4		0.641987	nan			MAGED4		0.911014	nan			MAGED4	0.179712	0.55814	-0.000418701
CALM3	0.0463995	0.610052	-0.077613			AL133249.1		0.620214	nan			AL133249.1		0.911014	nan			AL133249.1	0.179712	0.55814	-0.000871892
CCDC58	0.0463995	0.610052	-0.0176761			RP11-372E1.4		0.796423	nan			RP11-372E1.4		0.911014	nan			RP11-372E1.4	0.179712	0.55814	-0.00100331
KALRN	0.0463995	0.610052	-0.0643989			LINC01326		0.620214	nan			LINC01326		0.911014	nan			LINC01326	0.179712	0.55814	-0.00134392
AGPAT3	0.0463995	0.610052	-0.0843551			CH507-216K13.2		1	nan			CH507-216K13.2		0.911014	nan			CH507-216K13.2	0.179712	0.55814	-0.000437015
TRAPPC10	0.0463995	0.610052	-0.0236963			PGLYRP1	1	0.796423	0.0011506			PGLYRP1	0.0431144	0.911014	-0.00226917			PGLYRP1	0.273322	0.55814	-0.00261383
MCM3AP	0.0463995	0.610052	-0.062698			GUCY1A2	1	0.641987	0.0196453			GUCY1A2	0.0431144	0.911014	-0.234284			GUCY1A2	0.273322	0.55814	-0.124837
SPTBN4	0.0463995	0.610052	0.00601985			CNFN	0.715001	0.620214	0.00245558			CNFN	0.0431144	1	0.00363629			CNFN	0.273322	0.55814	0.000957267
ADAR	0.0463995	0.610052	-0.0428131			GTF3C5	0.715001	0.565704	0.0104962			GTF3C5	0.0431144	0.366194	0.0157555			GTF3C5	0.273322	0.55814	0.0338789
SLC25A44	0.0463995	0.610052	0.0278111			SCNN1D	0.715001	0.565704	0.0146876			SCNN1D	0.0431144	0.366194	0.0131356			SCNN1D	0.273322	0.55814	0.0161241
PSMC2	0.0463995	0.610052	-0.041249			ECE1	0.465209	0.796423	-0.0631906			ECE1	0.0431144	0.366194	-0.30871			ECE1	0.273322	0.55814	-0.0792431
SENP3	0.0463995	0.610052	-0.0212671			CENPT	0.273322	0.641987	0.052632			CENPT	0.0431144	0.469475	0.0469893			CENPT	0.273322	0.55814	0.0532081
FGF11	0.0463995	0.610052	0.00171054			HAS3	0.273322	0.620214	0.0549785			HAS3	0.0431144	0.469475	0.0186371			HAS3	0.273322	0.55814	0.0658962
MSLNL	0.0463995	0.610052	0.0052273			ASH2L	0.273322	0.620214	-0.0319079			ASH2L	0.0431144	0.479411	-0.0495796			ASH2L	0.273322	0.55814	-0.0159458
RBP7	0.0463995	0.610052	0.0431916			LRRC36	0.144127	0.620214	0.0365456			LRRC36	0.0431144	0.562063	0.0247709			LRRC36	0.273322	0.55814	0.0280596
TSSK3	0.0463995	0.610052	0.000926451			MESP2	0.144127	0.641987	-0.00134447			MESP2	0.0431144	0.562063	0.00153603			MESP2	0.273322	0.55814	0.0014982
DNAJB4	0.0463995	0.610052	-0.134643			MICALL1	0.0678892	0.641987	-0.165742			MICALL1	0.0431144	0.67803	-0.102881			MICALL1	0.273322	0.55814	-0.0472952
C1orf52	0.0463995	0.610052	-0.024148			NPC2	0.0678892	0.641987	0.358925			NPC2	0.0431144	0.67803	0.298036			NPC2	0.273322	0.55814	0.127675
FCGR3B	0.0463995	0.610052	-0.0955501			SEPHS2	0.0678892	0.641987	-0.0572844			SEPHS2	0.0431144	0.67803	-0.0573351			SEPHS2	0.273322	0.55814	-0.0252811
C1orf74	0.0463995	0.610052	-0.00640223			LIN9	0.0678892	0.641987	-0.0142699			LIN9	0.0431144	0.67803	-0.0120606			LIN9	0.273322	0.55814	-0.00652057
NEURL3	0.0463995	0.610052	-0.00805218			CDK2AP2	0.715001	0.641987	-0.0851362			CDK2AP2	0.0796158	0.67803	0.0378714			CDK2AP2	0.273322	0.55814	0.0889639
PACRGL	0.0463995	0.610052	-0.0364632			TRIM73	0.715001	0.641987	0.00224753			TRIM73	0.0796158	0.782855	0.00353528			TRIM73	0.273322	0.55814	0.00238334
ARHGAP25	0.0463995	0.610052	-0.0340019			RP11-136H19.1	0.715001	0.641987	-0.00127675			RP11-136H19.1	0.0796158	0.782855	-0.00838912			RP11-136H19.1	0.273322	0.55814	-0.00392858
S100A9	0.0463995	0.610052	-0.751751			NBPF14	0.715001	0.641987	-0.0136207			NBPF14	0.0796158	0.804323	-0.0147612			NBPF14	0.273322	0.55814	-0.00909486
S100A12	0.0463995	0.610052	-0.136867			RP11-65L3.4	0.715001	0.641987	2.36354e-05			RP11-65L3.4	0.0796158	0.804323	0.000178188			RP11-65L3.4	0.273322	0.55814	0.00044429
CCNYL1	0.0463995	0.610052	0.0584592			CTA-223H9.9	0.715001	0.641987	0.000434044			CTA-223H9.9	0.0796158	0.804323	0.000383581			CTA-223H9.9	0.273322	0.55814	0.00140423
ALPP	0.0463995	0.610052	0.0400961			C3orf18	0.465209	0.641987	0.00844817			C3orf18	0.0796158	0.804323	-0.0183055			C3orf18	0.273322	0.55814	-0.0113788
CLDN1	0.0463995	0.610052	0.205251			ABCD4	0.465209	0.641987	0.0654826			ABCD4	0.0796158	0.469475	0.0434909			ABCD4	0.273322	0.55814	0.0379125
LINC01116	0.0463995	0.610052	0.00601642			CA3	0.465209	0.641987	-0.0857102			CA3	0.0796158	0.469475	-0.0924505			CA3	0.273322	0.55814	-0.0677895
PROK2	0.0463995	0.610052	-0.031955			RP11-803B1.8	0.465209	0.641987	0.00171141			RP11-803B1.8	0.0796158	0.523832	0.00379738			RP11-803B1.8	0.273322	0.55814	0.00368065
TRAT1	0.0463995	0.610052	-0.00898936			RP11-415D17.3	0.273322	0.641987	0.000996794			RP11-415D17.3	0.0796158	0.523832	0.000663566			RP11-415D17.3	0.273322	0.55814	0.00159393
CTLA4	0.0463995	0.610052	-0.0056305			ZNF569	0.144127	0.641987	-0.0253992			ZNF569	0.0796158	0.523832	-0.0212224			ZNF569	0.273322	0.55814	-0.00714801
THOC7	0.0463995	0.610052	-0.0304614			LPO	0.108809	0.641987	-0.000422013			LPO	0.0796158	0.523832	-0.00202957			LPO	0.273322	0.55814	-0.00142214
PSMD6	0.0463995	0.610052	-0.0190303			AGO1	0.0678892	0.620214	-0.0676587			AGO1	0.0796158	0.523832	-0.0364088			AGO1	0.273322	0.55814	0.00546885
PCOLCE2	0.0463995	0.610052	0.112557			TMEM56	0.0678892	0.565704	0.0501927			TMEM56	0.0796158	0.562063	0.0387928			TMEM56	0.273322	0.55814	0.0459194
UCN	0.0463995	0.610052	0.00318508			CITF22-92A6.1	0.0678892	0.796423	0.00422804			CITF22-92A6.1	0.0796158	0.562063	0.00185918			CITF22-92A6.1	0.273322	0.55814	-0.00110541
SLC6A20	0.0463995	0.610052	0.0361958			ECHDC3	1	0.796423	-0.0104845			ECHDC3	0.138011	0.562063	-0.0927763			ECHDC3	0.273322	0.55814	-0.0550809
SMIM12	0.0463995	0.610052	-0.034312			RP11-624L4.1	1	0.796423	0.000581475			RP11-624L4.1	0.138011	0.562063	0.000359858			RP11-624L4.1	0.273322	0.55814	0.00180484
PBRM1	0.0463995	0.610052	-0.0490038			STARD5	0.715001	0.641987	0.0047176			STARD5	0.138011	0.562063	0.0111712			STARD5	0.273322	0.55814	0.00725835
FAM208A	0.0463995	0.610052	-0.0588247			KDF1	0.715001	0.620214	0.0496911			KDF1	0.138011	0.562063	0.0176323			KDF1	0.273322	0.55814	0.0331174
MON1A	0.0463995	0.610052	-0.0138539			ATM	0.465209	0.796423	-0.0634199			ATM	0.138011	0.562063	-0.0841176			ATM	0.273322	0.55814	0.0600856
HAND2	0.0463995	0.610052	-0.00304641			VAC14-AS1	0.465209	0.796423	-0.000644004			VAC14-AS1	0.138011	0.562063	-0.000808825			VAC14-AS1	0.273322	0.55814	-0.000325549
C4orf45	0.0463995	0.610052	0.000418787			GTF2H1	0.273322	0.796423	-0.0381615			GTF2H1	0.138011	0.562063	-0.0290512			GTF2H1	0.273322	0.55814	-0.0210197
NIPBL	0.0463995	0.610052	-0.0649313			RGAG1	0.273322	0.641987	-0.00296301			RGAG1	0.138011	0.562063	-0.00138152			RGAG1	0.273322	0.55814	-0.00307132
CMBL	0.0463995	0.610052	0.0191905			YKT6	0.144127	0.641987	-0.131773			YKT6	0.138011	0.562063	-0.0544982			YKT6	0.273322	0.55814	-0.067529
PRIMPOL	0.0463995	0.610052	-0.0276652			FMO4	0.0678892	0.641987	0.0173941			FMO4	0.138011	0.562063	0.0156057			FMO4	0.273322	0.55814	0.0119994
SAMD3	0.0463995	0.610052	-0.00909985			EPS15	1	0.641987	-0.00132732			EPS15	0.224916	0.562063	-0.0407956			EPS15	0.273322	0.55814	-0.059534
HCN1	0.0463995	0.610052	0.00151868			KCNJ11	1	0.641987	0.000683923			KCNJ11	0.224916	0.562063	-0.00381989			KCNJ11	0.273322	0.55814	-0.00358346
SLC29A4	0.0463995	0.610052	0.00738753			TEAD3	0.715001	0.641987	0.0284438			TEAD3	0.224916	0.562063	-0.00932503			TEAD3	0.273322	0.55814	-0.0271373
DEFB1	0.0463995	0.610052	0.00884336			RAB6A	0.715001	0.641987	0.00688141			RAB6A	0.224916	0.562063	-0.0653485			RAB6A	0.273322	0.55814	-0.0285243
CA3	0.0463995	0.610052	0.0617438			IGHG3	0.715001	0.641987	-0.101666			IGHG3	0.224916	0.562063	0.0929169			IGHG3	0.273322	0.55814	0.589572
KIAA1429	0.0463995	0.610052	-0.0535279			RP11-572O6.1	0.715001	0.641987	0.000242079			RP11-572O6.1	0.224916	0.562063	0.000485302			RP11-572O6.1	0.273322	0.55814	0.000434442
FAM219A	0.0463995	0.610052	-0.0312159			PAX6	0.465209	0.565704	-0.00211529			PAX6	0.224916	0.562063	-0.00837475			PAX6	0.273322	0.55814	-0.00881854
NUDT2	0.0463995	0.610052	-0.0222218			SPTLC1	0.465209	0.796423	-0.0166781			SPTLC1	0.224916	0.562063	-0.0159608			SPTLC1	0.273322	0.55814	-0.0408339
TMEM71	0.0463995	0.610052	-0.0125439			NSRP1	0.465209	0.620214	0.0231128			NSRP1	0.224916	0.562063	0.0500807			NSRP1	0.273322	0.55814	0.0697481
KDM1B	0.0463995	0.610052	-0.0266598			GPR87	0.465209	0.641987	-0.00240962			GPR87	0.224916	0.562063	0.000870663			GPR87	0.273322	0.55814	0.00339346
HNRNPK	0.0463995	0.610052	-0.124522			SLC37A1	0.465209	0.641987	0.0856719			SLC37A1	0.224916	0.562063	0.0298113			SLC37A1	0.273322	0.55814	0.0378587
HDX	0.0463995	0.610052	-0.00483683			RP11-872J21.3	0.465209	0.641987	-0.00184151			RP11-872J21.3	0.224916	0.562063	0.00306226			RP11-872J21.3	0.273322	0.55814	0.00171134
AQP7	0.0463995	0.610052	0.00800934			RP11-70L8.4	0.465209	0.641987	0.000971812			RP11-70L8.4	0.224916	0.562063	0.000714794			RP11-70L8.4	0.273322	0.55814	0.00115793
VCP	0.0463995	0.610052	-0.11598			RP1-30M3.5	0.465209	0.641987	0.0016978			RP1-30M3.5	0.224916	0.562063	0.000680277			RP1-30M3.5	0.273322	0.55814	0.00367823
WRN	0.0463995	0.610052	-0.0203876			PLEKHH2	0.273322	0.641987	0.200248			PLEKHH2	0.224916	0.562063	-0.0463906			PLEKHH2	0.273322	0.55814	-0.0598978
ZNF22	0.0463995	0.610052	-0.0643426			RCOR1	0.144127	0.620214	0.0716025			RCOR1	0.224916	0.562063	0.0357591			RCOR1	0.273322	0.55814	0.0697042
PRPF18	0.0463995	0.610052	-0.0141947			LINC00551	0.144127	1	-0.00473869			LINC00551	0.224916	0.562063	-0.0033183			LINC00551	0.273322	0.55814	-0.00066799
GHITM	0.0463995	0.610052	-0.102036			TTF2	0.0678892	1	-0.0440385			TTF2	0.224916	0.562063	-0.0125759			TTF2	0.273322	0.55814	0.0189726
E2F7	0.0463995	0.610052	-0.00322475			GNRHR	0.144127	1	-0.0013002			GNRHR	0.273322	0.562063	0.000403456			GNRHR	0.273322	0.55814	0.000321485
AMOTL1	0.0463995	0.610052	-0.0860823			PCAT14	1	1	0.000228188			PCAT14	0.345231	0.562063	0.000383581			PCAT14	0.273322	0.55814	0.00179059
DPCD	0.0463995	0.610052	-0.0305619			ZNF202	0.715001	0.796423	-0.00826725			ZNF202	0.345231	0.562063	0.00909157			ZNF202	0.273322	0.55814	0.00601675
ALKBH3	0.0463995	0.610052	-0.0122239			MUC20	0.715001	0.796423	0.00868387			MUC20	0.345231	0.67803	0.0096582			MUC20	0.273322	0.55814	0.0106279
SGPL1	0.0463995	0.610052	-0.0608529			ELANE	0.715001	0.796423	-0.000931213			ELANE	0.345231	0.782855	-0.00107626			ELANE	0.273322	0.55814	-0.00659101
TAF10	0.0463995	0.610052	-0.0595169			FARP2	0.465209	0.707276	-0.0186714			FARP2	0.345231	0.782855	-0.00409422			FARP2	0.273322	0.55814	0.0323279
TPP1	0.0463995	0.610052	0.114361			CEP170B	0.465209	0.707276	-0.0373662			CEP170B	0.345231	0.782855	0.0260036			CEP170B	0.273322	0.55814	0.0826129
BEAN1	0.0463995	0.610052	0.00434079			RP11-561I11.4	0.465209	0.707276	0.000501619			RP11-561I11.4	0.345231	0.782855	-0.000818918			RP11-561I11.4	0.273322	0.55814	-0.00097767
SLFN5	0.0463995	0.610052	-0.111467			VDAC3	0.144127	0.707276	-0.0893882			VDAC3	0.345231	0.782855	-0.00352822			VDAC3	0.273322	0.55814	-0.0309535
DCTN5	0.0463995	0.610052	-0.0526763			ATG7	0.144127	0.707276	-0.0123063			ATG7	0.345231	0.782855	-0.00449821			ATG7	0.273322	0.55814	0.0252391
CLPX	0.0463995	0.610052	-0.0255993			KCTD11	0.144127	0.641987	-0.0615116			KCTD11	0.345231	0.782855	0.0117941			KCTD11	0.273322	0.55814	-0.0141266
MS4A7	0.0463995	0.610052	0.0629418			TRAF7	0.0678892	0.641987	-0.118155			TRAF7	0.345231	0.782855	-0.0489127			TRAF7	0.273322	0.55814	-0.0433231
MAP1A	0.0463995	0.610052	-0.196965			ACOX2	0.0678892	0.565704	0.0201238			ACOX2	0.345231	0.782855	-0.0131555			ACOX2	0.273322	0.55814	-0.0126395
PHB	0.0463995	0.610052	-0.0971003			RP11-497G19.2	0.654721	0.565704	1.92219e-05			RP11-497G19.2	0.465209	0.782855	-0.000185502			RP11-497G19.2	0.273322	0.55814	-0.000569626
GOLGA2	0.0463995	0.610052	-0.0587815			TAL2	0.108809	0.565704	-0.000470108			TAL2	0.465209	0.782855	-0.000381133			TAL2	0.273322	0.55814	-0.00173253
ENDOG	0.0463995	0.610052	-0.0189107			TIAM2	1	0.565704	-0.00205263			TIAM2	0.500184	0.782855	-0.00601926			TIAM2	0.273322	0.55814	0.00547253
C15orf39	0.0463995	0.610052	-0.0924398			CLDN19	1	0.51351	1.30024e-06			CLDN19	0.500184	0.782855	0.000331519			CLDN19	0.273322	0.55814	0.000369576
ISLR2	0.0463995	0.610052	0.0306126			TEX264	1	0.51351	-0.00476441			TEX264	0.500184	0.782855	0.0137693			TEX264	0.273322	0.55814	0.0199636
HDHD2	0.0463995	0.610052	-0.0154861			RP11-126L15.4	1	0.51351	4.86459e-05			RP11-126L15.4	0.500184	0.782855	0.000184016			RP11-126L15.4	0.273322	0.55814	-0.000404138
TP53I13	0.0463995	0.610052	0.0574861			NUPR2	0.715001	0.51351	-0.00241121			NUPR2	0.500184	0.782855	0.00232225			NUPR2	0.273322	0.55814	0.00317128
TUBA1A	0.0463995	0.610052	-0.243896			ZNF398	0.715001	0.51351	-0.00514567			ZNF398	0.500184	0.782855	-0.01245			ZNF398	0.273322	0.55814	0.0129868
LENG8	0.0463995	0.610052	0.151942			TERC	0.715001	1	-0.000830303			TERC	0.500184	0.782855	0.000184016			TERC	0.273322	0.55814	-0.000838512
PPP1R14A	0.0463995	0.610052	-0.220583			GALC	0.465209	0.796423	0.0208415			GALC	0.500184	1	0.0353245			GALC	0.273322	0.55814	0.0464667
GPT	0.0463995	0.610052	0.00313691			TGFB1I1	0.465209	0.796423	-0.0880911			TGFB1I1	0.500184	1	0.0305753			TGFB1I1	0.273322	0.55814	-0.0869066
TRPV3	0.0463995	0.610052	0.00361667			PTMS	0.465209	0.796423	0.17544			PTMS	0.500184	0.354995	0.0194282			PTMS	0.273322	0.55814	-0.0814326
SOAT2	0.0463995	0.610052	0.00224887			AC078883.3	0.465209	0.707276	0.000354407			AC078883.3	0.500184	0.354995	3.10845e-06			AC078883.3	0.273322	0.55814	0.000610196
CD300A	0.0463995	0.610052	-0.0354923			RP11-157J24.2	0.465209	0.707276	-0.000652414			RP11-157J24.2	0.500184	0.354995	-0.000350282			RP11-157J24.2	0.273322	0.55814	-0.001392
ICT1	0.0463995	0.610052	-0.0334099			GATSL2	0.465209	0.707276	-0.00295109			GATSL2	0.500184	0.354995	-0.00111328			GATSL2	0.273322	0.55814	-0.00556774
SRP68	0.0463995	0.610052	-0.0472508			AC144449.1	0.285049	0.707276	-0.000807827			AC144449.1	0.500184	0.354995	-0.000301123			AC144449.1	0.273322	0.55814	-0.000841011
MGAT5B	0.0463995	0.610052	-0.00782527			HS3ST1	0.273322	0.707276	-0.0333671			HS3ST1	0.500184	0.354995	0.0203114			HS3ST1	0.273322	0.55814	0.0285685
RNF187	0.0463995	0.610052	-0.0732536			YARS	0.144127	0.641987	-0.131031			YARS	0.500184	0.354995	-0.0427475			YARS	0.273322	0.55814	0.0667118
GNG4	0.0463995	0.610052	0.00236445			TMEM171	0.144127	0.641987	-0.00664927			TMEM171	0.500184	0.354995	-0.00123296			TMEM171	0.273322	0.55814	-0.00219596
MGAT2	0.0463995	0.610052	-0.00161632			RP11-629O1.2	0.144127	0.565704	-0.00356012			RP11-629O1.2	0.500184	0.354995	-0.000902575			RP11-629O1.2	0.273322	0.55814	-0.00191686
ACOX2	0.0463995	0.610052	0.0255245			MLH1	0.0678892	0.565704	-0.0823517			MLH1	0.500184	0.354995	-0.0135791			MLH1	0.273322	0.55814	-0.0127029
TAP1	0.0463995	0.610052	-0.107637			DDA1	0.0678892	0.51351	0.0325521			DDA1	0.500184	0.354995	0.011898			DDA1	0.273322	0.55814	0.0152761
ATG4B	0.0463995	0.610052	0.0452382			GUCY2D	0.0678892	0.51351	0.0124723			GUCY2D	0.500184	0.354995	0.00142276			GUCY2D	0.273322	0.55814	0.00288579
SFTPC	0.0463995	0.610052	0.335455			APEH	0.0678892	0.796423	-0.0538733			APEH	0.500184	0.354995	0.012932			APEH	0.273322	0.55814	0.00876299
PHYHIP	0.0463995	0.610052	0.09202			GPR34	0.0678892	0.796423	0.0328303			GPR34	0.500184	0.354995	0.00473632			GPR34	0.273322	0.55814	0.0317477
SNRNP48	0.0463995	0.610052	-0.0185286			XXbac-BPG154L12.5	0.0678892	0.796423	-0.000442751			XXbac-BPG154L12.5	0.500184	0.354995	0.000357543			XXbac-BPG154L12.5	0.273322	0.55814	-6.50838e-05
PKIG	0.0463995	0.610052	-0.147371			FGGY	1	0.796423	-0.00167393			FGGY	0.68583	0.354995	0.00301263			FGGY	0.273322	0.55814	-0.00812962
STX18	0.0463995	0.610052	-0.0258886			MASP2	0.715001	0.796423	0.00144974			MASP2	0.68583	0.354995	-0.000209036			MASP2	0.273322	0.55814	0.0034867
PLA2G4F	0.0463995	0.610052	0.105265			ADAMTS7	0.715001	0.796423	-0.0537954			ADAMTS7	0.68583	0.354995	-0.0144513			ADAMTS7	0.273322	0.55814	-0.0451049
LGALS9	0.0463995	0.610052	0.0611533			PRSS12	0.715001	0.796423	0.0828505			PRSS12	0.68583	0.354995	0.0221151			PRSS12	0.273322	0.55814	0.0639793
JMJD7-PLA2G4B	0.0463995	0.610052	0.00573487			NFIL3	0.715001	0.707276	-0.153452			NFIL3	0.68583	0.354995	0.150502			NFIL3	0.273322	0.55814	0.0915638
CPLX1	0.0463995	0.610052	0.0452252			WBP1L	0.715001	0.707276	0.0125143			WBP1L	0.68583	0.354995	0.00525751			WBP1L	0.273322	0.55814	-0.0223624
MFSD7	0.0463995	0.610052	0.0172121			NAP1L5	0.715001	0.641987	-0.0246072			NAP1L5	0.68583	0.354995	0.018458			NAP1L5	0.273322	0.55814	-0.0205303
PARM1	0.0463995	0.610052	0.132247			NUTM2B-AS1	0.715001	0.565704	0.00790531			NUTM2B-AS1	0.68583	0.354995	-0.00048211			NUTM2B-AS1	0.273322	0.55814	0.0270036
STK32A	0.0463995	0.610052	0.0199897			PLEKHA6	0.465209	0.565704	0.0287579			PLEKHA6	0.68583	0.366194	0.0113188			PLEKHA6	0.273322	0.55814	-0.031586
CXCL8	0.0463995	0.610052	-0.0597434			PIGP	0.465209	0.565704	0.0181292			PIGP	0.68583	0.366194	-0.00522109			PIGP	0.273322	0.55814	-0.00997776
CNBP	0.0463995	0.610052	-0.0526874			ABCF3	0.273322	0.51351	-0.0333164			ABCF3	0.68583	0.366194	0.00561958			ABCF3	0.273322	0.55814	0.00730064
GPS1	0.0463995	0.610052	-0.0553145			KIAA1024	0.273322	1	-0.00177204			KIAA1024	0.68583	0.366194	0.000220176			KIAA1024	0.273322	0.55814	-0.00596768
KCNAB3	0.0463995	0.610052	0.0100017			CTD-2630F21.1	0.144127	0.796423	-0.00194346			CTD-2630F21.1	0.68583	0.366194	-0.000356417			CTD-2630F21.1	0.273322	0.55814	-0.00144076
UBB	0.0463995	0.610052	-0.0610078			RP11-728F11.4	0.0678892	0.796423	0.00106103			RP11-728F11.4	0.68583	0.366194	-7.77662e-05			RP11-728F11.4	0.273322	0.55814	0.00086128
FABP4	0.0463995	0.610052	0.264795			MIR9-3HG	0.0678892	0.796423	0.00140413			MIR9-3HG	0.68583	0.366194	0.000281037			MIR9-3HG	0.273322	0.55814	0.00259638
RALGAPB	0.0463995	0.610052	-0.043388			MYBL1	1	0.796423	0.00113528			MYBL1	0.892738	0.366194	-0.00547646			MYBL1	0.273322	0.55814	0.0112128
PA2G4	0.0463995	0.610052	-0.0215553			CDC37L1-AS1	1	0.796423	0.000590541			CDC37L1-AS1	0.892738	0.366194	-0.000129539			CDC37L1-AS1	0.273322	0.641113	0.00105227
ARL6IP1	0.0463995	0.610052	0.0684048			GRHL2	0.715001	0.707276	0.0421507			GRHL2	0.892738	0.366194	-0.00667652			GRHL2	0.273322	0.641113	0.0343097
MTSS1	0.0463995	0.610052	-0.0858257			RP11-528I4.2	0.715001	0.707276	-4.9534e-06			RP11-528I4.2	0.892738	0.366194	-0.000209036			RP11-528I4.2	0.273322	0.641113	0.000435632
PDGFD	0.0463995	0.610052	0.0580253			LHFPL2	0.465209	0.707276	-0.0703935			LHFPL2	0.892738	0.366194	-0.0367835			LHFPL2	0.273322	0.641113	0.0497323
S1PR1	0.0463995	0.610052	-0.145078			MPP3	0.465209	0.641987	0.0119778			MPP3	0.892738	0.366194	-0.00602943			MPP3	0.273322	0.641113	0.030173
FPR1	0.0463995	0.610052	-0.237418			RBM44	0.465209	0.641987	0.0013967			RBM44	0.892738	0.366194	-3.13217e-05			RBM44	0.273322	0.641113	0.00261483
TRIM8	0.0463995	0.610052	-0.0974939			RP1-137D17.1	0.273322	0.565704	0.00593452			RP1-137D17.1	0.892738	0.366194	0.00380427			RP1-137D17.1	0.273322	0.641113	-0.00555765
PGAM1	0.0463995	0.610052	-0.0417078			KLHL24	0.144127	0.565704	0.0859508			KLHL24	0.892738	0.470912	0.0544072			KLHL24	0.273322	0.641113	0.0931451
ZNF318	0.0463995	0.610052	-0.0412835			GRIK1-AS1	0.108809	0.51351	0.000439809			GRIK1-AS1	0.892738	0.470912	7.27784e-05			GRIK1-AS1	0.273322	0.641113	-0.000511611
PLEKHG5	0.0463995	0.610052	0.0333605			AC128709.3	0.0678892	1	0.00102662			AC128709.3	0.892738	0.470912	0.000442537			AC128709.3	0.273322	0.641113	-0.000473531
ANO5	0.0463995	0.610052	0.0101742			CA5A	1	1	-0.000441316			CA5A	1	0.470912	-0.000198412			CA5A	0.273322	0.641113	-0.000387796
FBXL14	0.0463995	0.610052	-0.047278			PAX2	0.465209	0.796423	7.66419e-06			PAX2	0.0678892	0.470912	0.000462556			PAX2	0.285049	0.641113	0.000485302
PRND	0.0463995	0.610052	0.00131096			RP11-118F19.1	0.108809	0.796423	4.79299e-05			RP11-118F19.1	0.0678892	0.470912	-0.000547249			RP11-118F19.1	0.285049	0.641113	0.000884938
LGALS9C	0.0463995	0.610052	-0.00209681			C7orf77	0.317311	0.707276	-0.000825859			C7orf77	0.0796158	0.470912	-0.000409517			C7orf77	0.285049	0.641113	-0.000848922
THOP1	0.0463995	0.610052	-0.059411			AC010761.9	0.285049	0.707276	0.000439809			AC010761.9	0.108809	0.470912	0.00074092			AC010761.9	0.285049	0.641113	0.00115044
SLC9C1	0.0463995	0.610052	0.00259176			CRABP1	0.0678892	0.641987	-0.00498587			CRABP1	0.108809	0.470912	-0.00342476			CRABP1	0.285049	0.641113	-0.00144016
B3GALT1	0.0463995	0.610052	0.00746776			LA16c-313D11.9	0.144127	0.641987	-0.000433821			LA16c-313D11.9	0.144127	0.470912	0.000446975			LA16c-313D11.9	0.285049	0.641113	0.000152596
SP3	0.0463995	0.610052	-0.0768611			RP11-357K6.3	0.654721	0.565704	-1.9216e-05			RP11-357K6.3	0.317311	0.470912	0.000383581			RP11-357K6.3	0.285049	0.641113	-0.000449506
LCLAT1	0.0463995	0.610052	-0.0262079			RP5-1184F4.5	0.285049	0.565704	0.000439809			RP5-1184F4.5	0.345231	0.470912	7.27784e-05			RP5-1184F4.5	0.285049	0.641113	0.00188711
FAM222B	0.0463995	0.610052	0.0352836			FP325331.1	1	0.51351	0.0001903			FP325331.1	0.465209	0.470912	0.000420411			FP325331.1	0.285049	0.641113	0.000708722
ESRRA	0.0463995	0.610052	-0.0689403			PBOV1	0.317311	0.51351	0.000442537			PBOV1	0.465209	0.470912	3.77528e-05			PBOV1	0.285049	0.641113	-0.000905561
MTX1	0.0463995	0.610052	-0.0189513			AC123023.1	0.285049	0.51351	-0.000939564			AC123023.1	0.465209	0.523832	-3.20211e-05			AC123023.1	0.285049	0.641113	0.001092
VANGL1	0.0463995	0.610052	-0.0592879			RP11-379B18.6	0.179712	0.51351	0.000609212			RP11-379B18.6	0.465209	0.523832	0.000444531			RP11-379B18.6	0.285049	0.641113	0.00076706
STOX2	0.0463995	0.610052	0.0220292			RP11-347C12.3	0.715001	0.51351	-0.000217005			RP11-347C12.3	0.500184	0.523832	0.00035885			RP11-347C12.3	0.285049	0.641113	0.00141666
MST1	0.0463995	0.610052	0.0357957			RP11-348J24.2	0.179712	0.51351	0.000891204			RP11-348J24.2	0.59298	0.523832	9.20358e-05			RP11-348J24.2	0.285049	0.641113	-0.000883294
HEG1	0.0463995	0.610052	-0.12709			RP1-20C7.6	1	0.51351	-0.000179575			RP1-20C7.6	0.68583	0.523832	0.000178188			RP1-20C7.6	0.285049	0.641113	0.000928323
USMG5	0.0463995	0.610052	-0.0647266			AC053503.6	0.654721	0.565704	0.000482976			AC053503.6	0.715001	0.523832	5.04254e-05			AC053503.6	0.285049	0.641113	-0.000883294
CEP19	0.0463995	0.610052	-0.0126978			RP11-495K9.6	0.285049	1	-0.000922511			RP11-495K9.6	0.715001	0.523832	0.000712002			RP11-495K9.6	0.285049	0.641113	-0.000424523
SLC25A30	0.0463995	0.610052	-0.0163632			LRRC2-AS1	0.179712	1	-0.000635295			LRRC2-AS1	0.715001	0.523832	-0.000185502			LRRC2-AS1	0.285049	0.641113	0.000472009
CTSF	0.0463995	0.610052	0.142399			NOTO	0.108809	1	0.000439809			NOTO	0.715001	0.523832	0.000239162			NOTO	0.285049	0.641113	0.000325345
C3orf33	0.0463995	0.610052	0.0130039			CTB-91J4.1	0.108809	1	-0.000422013			CTB-91J4.1	0.108809	0.523832	-0.000433495			CTB-91J4.1	0.317311	0.641113	-0.000441714
SEZ6L2	0.0463995	0.610052	0.0878203			TRBV7-5		0.796423	nan			TRBV7-5	0.108809	0.523832	-0.000409517			TRBV7-5	0.317311	0.641113	0.000472009
DES	0.0463995	0.610052	-0.57196			RP11-342H21.2	0.654721	0.796423	0.000222955			RP11-342H21.2	0.179712	0.523832	0.000675747			RP11-342H21.2	0.317311	0.641113	0.000472009
DRAP1	0.0463995	0.610052	-0.0419433			RP11-138H8.2	0.317311	0.796423	0.000439809			RP11-138H8.2	0.179712	0.523832	0.000272393			RP11-138H8.2	0.317311	0.641113	0.000472009
RUVBL1	0.0463995	0.610052	-0.130842			AC122136.2	0.179712	0.796423	0.000462556			AC122136.2	0.179712	0.523832	0.000462556			AC122136.2	0.317311	0.641113	-0.00036362
TSPEAR	0.0463995	0.610052	0.00227777			AMY1A	0.179712	0.796423	0.000631533			AMY1A	0.179712	0.562063	0.000631533			AMY1A	0.317311	0.641113	0.000383581
KLHL38	0.0463995	0.610052	-0.00189186			RP11-388G22.1	0.179712	0.796423	-0.000423041			RP11-388G22.1	0.179712	0.562063	-0.000380149			RP11-388G22.1	0.317311	0.641113	-0.000449506
TIMM22	0.0463995	0.610052	-0.0200486			TYR	0.317311	0.707276	0.000884938			TYR	0.317311	0.562063	0.000884938			TYR	0.317311	0.641113	0.000435432
SLC25A22	0.0463995	0.610052	-0.0536248			CFC1B	0.317311	0.707276	0.000485302			CFC1B	0.317311	0.562063	0.000485302			CFC1B	0.317311	0.641113	0.000485302
RNF212	0.0463995	0.610052	0.00934808			RP11-347L18.1	0.317311	0.707276	0.000442537			RP11-347L18.1	0.317311	0.562063	0.000442537			RP11-347L18.1	0.317311	0.641113	0.000442537
WDR6	0.0463995	0.610052	0.0820621			RP1-121G13.2	0.317311	0.707276	0.000442537			RP1-121G13.2	0.317311	0.562063	0.000442537			RP1-121G13.2	0.317311	0.641113	-0.000456335
PSAPL1	0.0463995	0.610052	0.00364043			RP11-193P11.3	0.317311	0.641987	0.000383581			RP11-193P11.3	0.317311	0.562063	0.000383581			RP11-193P11.3	0.317311	0.641113	0.000383581
COX5A	0.0463995	0.610052	-0.0339847			RP3-468B3.2	0.317311	0.641987	0.000442537			RP3-468B3.2	0.317311	0.562063	-0.000264213			RP3-468B3.2	0.317311	0.641113	0.000442537
GDPD4	0.0463995	0.610052	0.000415242			AC003988.1	0.317311	0.51351	0.000509112			AC003988.1	0.317311	0.562063	0.000970441			AC003988.1	0.317311	0.641113	0.000970441
SMIM10L2A	0.0463995	0.610052	0.0188121			ARHGEF7-AS2	0.317311	1	0.00176933			ARHGEF7-AS2	0.317311	0.562063	0.00106258			ARHGEF7-AS2	0.317311	0.641113	0.00176933
TUFM	0.0463995	0.610052	-0.0747169			AC079988.3	0.317311	1	0.000485302			AC079988.3	0.317311	0.562063	0.000485302			AC079988.3	0.317311	0.641113	0.000485302
EXD1	0.0463995	0.610052	0.00169742			AC142119.1	0.317311	0.796423	0.000383581			AC142119.1	0.317311	0.562063	0.000383581			AC142119.1	0.317311	0.641113	0.000383581
CYC1	0.0463995	0.610052	-0.0976981			RP11-875H7.1	0.317311	0.796423	0.00076706			RP11-875H7.1	0.317311	0.562063	0.00076706			RP11-875H7.1	0.317311	0.641113	0.00076706
FARSA	0.0463995	0.610052	-0.0353204			RP11-78J21.4	0.317311	0.796423	-0.000857795			RP11-78J21.4	0.317311	0.562063	8.91188e-05			RP11-78J21.4	0.317311	0.641113	0.000442537
GADD45GIP1	0.0463995	0.610052	-0.052906			ALDH1L1-AS1	0.317311	0.796423	0.000442537			ALDH1L1-AS1	0.317311	0.562063	8.91188e-05			ALDH1L1-AS1	0.317311	0.641113	0.000442537
PTPN11	0.0463995	0.610052	-0.0877824			RP11-116A1.1	0.317311	0.796423	0.000884938			RP11-116A1.1	0.317311	0.562063	0.000884938			RP11-116A1.1	0.317311	0.641113	0.000884938
ZNF154	0.0463995	0.610052	0.0125569			RP11-1028N23.3	0.317311	0.707276	0.000485302			RP11-1028N23.3	0.317311	0.562063	0.000485302			RP11-1028N23.3	0.317311	0.641113	0.000485302
ITLN1	0.0463995	0.610052	0.808192			RP11-12K6.2	0.317311	0.641987	0.000970441			RP11-12K6.2	0.317311	0.67803	0.000970441			RP11-12K6.2	0.317311	0.641113	0.000970441
PUF60	0.0463995	0.610052	-0.0889			RP11-84C10.3	0.317311	0.641987	0.000442537			RP11-84C10.3	0.317311	0.67803	0.000442537			RP11-84C10.3	0.317311	0.641113	0.000442537
C10orf91	0.0463995	0.610052	0.000599714			RP11-778O17.4	0.317311	0.565704	-0.000412507			RP11-778O17.4	0.317311	0.67803	-0.000433495			RP11-778O17.4	0.317311	0.641113	-0.000449506
D2HGDH	0.0463995	0.610052	0.043421			KRT31	0.179712	0.565704	-0.00088083			KRT31	0.317311	0.67803	-0.000409517			KRT31	0.317311	0.641113	-0.000449506
TMEM102	0.0463995	0.610052	0.0171822			AC114730.8	0.108809	0.565704	-0.000422013			AC114730.8	0.317311	0.67803	-0.000433495			AC114730.8	0.317311	0.641113	-0.000441714
SIAH2	0.0463995	0.610052	-0.0226796			LINC01078		0.565704	nan			LINC01078	0.317311	0.67803	-0.000409517			LINC01078	0.317311	0.641113	-0.000395687
SLC2A4	0.0463995	0.610052	0.0127367			AC015933.2		1	nan			AC015933.2	0.317311	0.67803	-0.000367031			AC015933.2	0.317311	0.641113	-0.000441714
COA4	0.0463995	0.610052	-0.0354355			RP11-184A2.3		0.796423	nan			RP11-184A2.3	0.317311	0.67803	-0.000818918			RP11-184A2.3	0.317311	0.641113	-0.000898871
MGAT4C	0.0463995	0.610052	0.0068789			RP11-134D3.1		0.707276	nan			RP11-134D3.1	0.317311	0.67803	-0.000409517			RP11-134D3.1	0.317311	0.641113	-0.000848922
TNRC18	0.0463995	0.610052	-0.133261			RP3-443C4.2		0.565704	nan			RP3-443C4.2	0.317311	0.67803	-0.000409517			RP3-443C4.2	0.317311	0.641113	-0.000441714
RP11-69E11.4	0.0463995	0.610052	0.00749686			H2BFS		0.565704	nan			H2BFS	0.317311	0.67803	0.000472009			H2BFS	0.317311	0.641113	0.000472009
ERCC6L2	0.0463995	0.610052	-0.0368275			AC012075.2		0.565704	nan			AC012075.2	0.317311	0.67803	0.00188711			AC012075.2	0.317311	0.641113	0.00188711
MRPS16	0.0463995	0.610052	-0.0414369			RP5-947P14.1		0.51351	nan			RP5-947P14.1	0.317311	0.67803	-0.000367031			RP5-947P14.1	0.317311	0.641113	-0.000449506
EXOC7	0.0463995	0.610052	-0.0517708			RP11-234B24.4		0.51351	nan			RP11-234B24.4	0.317311	0.67803	0.000472009			RP11-234B24.4	0.317311	0.641113	0.000472009
LIMK2	0.0463995	0.610052	-0.0657414			RP11-14J7.6		0.51351	nan			RP11-14J7.6	0.317311	0.67803	0.000472009			RP11-14J7.6	0.317311	0.641113	0.000472009
PPP1R27	0.0463995	0.610052	0.0004633			RP11-543H23.2		0.641987	nan			RP11-543H23.2	0.317311	0.67803	0.00141556			RP11-543H23.2	0.317311	0.641113	0.00141556
CCDC87	0.0463995	0.610052	0.00155242			RP13-379L11.4		0.796423	nan			RP13-379L11.4	0.317311	0.67803	0.000472009			RP13-379L11.4	0.317311	0.641113	0.000472009
GALNT9	0.0463995	0.610052	0.0501391			RP11-431N15.2	0.654721	0.641987	-0.000419999			RP11-431N15.2	0.345231	0.67803	-0.000409517			RP11-431N15.2	0.317311	0.641113	0.000442537
ADGRG3	0.0463995	0.610052	-0.0230856			RP11-179B15.5	0.654721	0.796423	0.000428849			RP11-179B15.5	0.465209	0.782855	-0.000393456			RP11-179B15.5	0.317311	0.641113	-0.000791266
SLC25A21	0.0463995	0.610052	-0.00272131			SYNE1-AS1	0.654721	0.620214	1.50147e-05			SYNE1-AS1	0.59298	0.782855	-0.000393266			SYNE1-AS1	0.317311	0.641113	0.000442537
BEGAIN	0.0463995	0.610052	0.0100265			AC009892.10	0.317311	0.620214	0.000879485			AC009892.10	0.59298	0.782855	3.8514e-05			AC009892.10	0.317311	0.641113	0.000472009
RUVBL2	0.0463995	0.610052	-0.134653			RP11-507J18.2	0.179712	0.796423	-0.000644515			RP11-507J18.2	0.59298	0.782855	-0.000353418			RP11-507J18.2	0.317311	0.641113	0.000548175
RIMBP3C	0.0463995	0.610052	0.000710979			RP11-410K21.2		0.620214	nan			RP11-410K21.2	0.59298	0.782855	-0.000353418			RP11-410K21.2	0.317311	0.641113	0.000472009
2015-09-01	0.0463995	0.610052	-0.0653503			BPIFA3	0.654721	0.796423	-0.00041747			BPIFA3	0.654721	0.782855	1.65097e-05			BPIFA3	0.317311	0.641113	0.000442537
EPHA10	0.0463995	0.610052	0.00607187			CALML3	0.654721	0.796423	3.11773e-06			CALML3	0.654721	0.782855	1.51461e-05			CALML3	0.317311	0.641113	-0.000898871
GTF2H2C	0.0463995	0.610052	-0.00878863			PHKA1-AS1	0.654721	0.620214	-0.000200683			PHKA1-AS1	0.654721	0.782855	-0.000172188			PHKA1-AS1	0.317311	0.641113	0.000442537
CHEK2	0.0463995	0.610052	0.00724471			MRGPRX4	0.317311	0.796423	0.000442537			MRGPRX4	0.654721	0.782855	4.52107e-06			MRGPRX4	0.317311	0.641113	0.000442537
FAM3B	0.0463995	0.610052	0.0318174			RP11-16L21.7	0.317311	0.796423	0.000970441			RP11-16L21.7	0.654721	0.782855	0.000268473			RP11-16L21.7	0.317311	0.641113	0.000545918
IQGAP3	0.0463995	0.610052	0.0120861			APOC4-APOC2	0.317311	1	0.000439809			APOC4-APOC2	0.654721	0.782855	4.31958e-05			APOC4-APOC2	0.317311	0.641113	-0.000449506
KCNH8	0.0463995	0.610052	0.0014415			AP000282.2	0.317311	0.796423	0.000442537			AP000282.2	0.654721	0.782855	-0.000172188			AP000282.2	0.317311	0.641113	-6.96903e-06
ST6GALNAC3	0.0463995	0.610052	-0.0350417			TRDD3	0.317311	0.796423	0.000879485			TRDD3	0.654721	0.782855	0.000222995			TRDD3	0.317311	0.641113	-0.000898871
PTP4A2	0.0463995	0.610052	-0.0680434			AC105398.3	0.317311	1	-0.000422013			AC105398.3	0.654721	0.782855	0.000340797			AC105398.3	0.317311	0.641113	0.00141556
CMSS1	0.0463995	0.610052	-0.0125602			CTD-2143L24.1	0.317311	1	8.96266e-06			CTD-2143L24.1	0.654721	0.911014	3.77528e-05			CTD-2143L24.1	0.317311	0.641113	0.000442537
TSSC4	0.0463995	0.610052	-0.0361955			RP11-831A10.2	0.317311	0.796423	0.000383581			RP11-831A10.2	0.654721	0.911014	-0.000175194			RP11-831A10.2	0.317311	0.641113	-5.81335e-05
EFNA5	0.0463995	0.610052	0.0361199			LINC01583	0.317311	0.707276	0.00178617			LINC01583	0.654721	0.911014	0.00114308			LINC01583	0.317311	0.641113	0.00175431
CDCA2	0.0463995	0.610052	0.00347753			FARSA-AS1	0.108809	0.641987	-0.000433574			FARSA-AS1	0.654721	0.911014	0.000531072			FARSA-AS1	0.317311	0.641113	0.00101988
BTBD6	0.0463995	0.610052	-0.0387634			RP5-1025A1.3		0.641987	nan			RP5-1025A1.3	0.654721	0.911014	5.92953e-05			RP5-1025A1.3	0.317311	0.641113	7.63211e-05
ANKS1B	0.0463995	0.610052	0.004903			RP11-108K14.12	0.59298	0.707276	-0.000415394			RP11-108K14.12	1	0.911014	-0.000175056			RP11-108K14.12	0.317311	0.641113	-1.39338e-05
TNFAIP2	0.0463995	0.610052	0.1429			RP13-16H11.5	0.179712	1	-0.000447452			RP13-16H11.5	1	0.911014	-0.000353418			RP13-16H11.5	0.317311	0.641113	0.000472009
PDE6G	0.0463995	0.610052	0.00340386			LINC00111	0.317311	0.707276	-0.00130033			LINC00111		0.911014	nan			LINC00111	0.317311	0.641113	-0.000449506
MRPL40	0.0463995	0.610052	-0.0178567			RP11-332K15.1	0.317311	0.641987	-0.000867018			RP11-332K15.1		0.911014	nan			RP11-332K15.1	0.317311	0.641113	-0.000395687
PSMD13	0.0463995	0.610052	-0.0800083			RP11-347D21.1	0.317311	0.51351	-0.000461329			RP11-347D21.1		0.523832	nan			RP11-347D21.1	0.317311	0.641113	-0.000883294
DRG1	0.0463995	0.610052	-0.0527532			RP11-386B13.3	0.317311	0.51351	-0.00173351			RP11-386B13.3		0.562063	nan			RP11-386B13.3	0.317311	0.641113	-0.000449506
MORF4L1	0.0463995	0.610052	-0.0964919			CTB-181F24.1	0.317311	1	-0.000867018			CTB-181F24.1		0.67803	nan			CTB-181F24.1	0.317311	0.641113	-0.000449506
TMLHE	0.0463995	0.610052	-0.011816			RP11-310N16.1	0.317311	0.796423	-0.000867018			RP11-310N16.1		0.804323	nan			RP11-310N16.1	0.317311	0.641113	-0.000449506
ZNF566	0.0463995	0.610052	0.00217509			AC106053.1	0.179712	0.707276	-0.000447452			AC106053.1		0.804323	nan			AC106053.1	0.317311	0.641113	-0.000441714
POLR1D	0.0463995	0.610052	0.0451153			OR1L4		0.707276	nan			OR1L4		0.523832	nan			OR1L4	0.317311	0.641113	-0.000898871
CYP4F12	0.0463995	0.610052	0.015756			LYZL4		0.641987	nan			LYZL4		0.562063	nan			LYZL4	0.317311	0.641113	-0.0013481
KRT10	0.0463995	0.610052	-0.0311602			KRTAP12-1		0.565704	nan			KRTAP12-1		0.562063	nan			KRTAP12-1	0.317311	0.641113	-0.000395687
NKRF	0.0463995	0.610052	-0.0186617			AC090286.4		0.51351	nan			AC090286.4		0.562063	nan			AC090286.4	0.317311	0.641113	-0.000395687
CLCNKA	0.0463995	0.610052	0.00287373			LINC00370		0.51351	nan			LINC00370		0.562063	nan			LINC00370	0.317311	0.641113	-0.00118674
KATNA1	0.0463995	0.610052	-0.0208148			RP11-328J2.1		1	nan			RP11-328J2.1		0.562063	nan			RP11-328J2.1	0.317311	0.641113	-0.000449506
ZFP91	0.0463995	0.610052	-0.0297227			RP11-436F21.1		0.796423	nan			RP11-436F21.1		0.67803	nan			RP11-436F21.1	0.317311	0.641113	-0.000898871
C17orf58	0.0463995	0.610052	-0.0257149			RP5-945F2.3		0.796423	nan			RP5-945F2.3		0.782855	nan			RP5-945F2.3	0.317311	0.641113	-0.000424523
FSCN2	0.0463995	0.610052	0.00149013			AC079612.2		0.796423	nan			AC079612.2		0.782855	nan			AC079612.2	0.317311	0.641113	-0.000449506
PDZD7	0.0463995	0.610052	0.00462462			AC140481.8		0.796423	nan			AC140481.8		1	nan			AC140481.8	0.317311	0.641113	-0.000898871
LILRA5	0.0463995	0.610052	-0.10361			RP1-10C16.1		0.796423	nan			RP1-10C16.1		1	nan			RP1-10C16.1	0.317311	0.641113	-0.000898871
CHP1	0.0463995	0.610052	0.104491			RP11-269F21.2		0.796423	nan			RP11-269F21.2		0.354995	nan			RP11-269F21.2	0.317311	0.641113	-0.000449506
TET3	0.0463995	0.610052	-0.0290743			RP11-280G9.1		0.796423	nan			RP11-280G9.1		0.366194	nan			RP11-280G9.1	0.317311	0.641113	-0.000791266
C2orf88	0.0463995	0.610052	-0.0161702			RP11-38H17.1		0.641987	nan			RP11-38H17.1		0.366194	nan			RP11-38H17.1	0.317311	0.641113	-0.000441714
TCEA1	0.0463995	0.610052	-0.0620156			RP11-313I2.11		0.51351	nan			RP11-313I2.11		0.366194	nan			RP11-313I2.11	0.317311	0.641113	-0.000395687
C9orf153	0.0463995	0.610052	-0.00216971			RP11-555G19.1		1	nan			RP11-555G19.1		0.366194	nan			RP11-555G19.1	0.317311	0.641113	-0.000441714
FAM122A	0.0463995	0.610052	-0.0462017			RP11-2G1.1		0.707276	nan			RP11-2G1.1		0.366194	nan			RP11-2G1.1	0.317311	0.641113	-0.000449506
MAPK12	0.0463995	0.610052	0.00715243			RP11-1096D5.2		0.565704	nan			RP11-1096D5.2		0.366194	nan			RP11-1096D5.2	0.317311	0.641113	-0.000883294
NHS	0.0463995	0.610052	-0.0182172			RP11-87G24.6		0.565704	nan			RP11-87G24.6		0.470912	nan			RP11-87G24.6	0.317311	0.641113	-0.000449506
HEPACAM2	0.0463995	0.610052	-0.000936639			IGHV1OR15-6		0.796423	nan			IGHV1OR15-6		0.523832	nan			IGHV1OR15-6	0.317311	0.641113	-0.000848922
SMTNL2	0.0463995	0.610052	0.0422721			RP11-25O10.2		0.796423	nan			RP11-25O10.2		0.523832	nan			RP11-25O10.2	0.317311	0.641113	-0.000449506
LRRIQ4	0.0463995	0.610052	-0.0014074			DOCK9	1	0.796423	-0.0810211			DOCK9	0.0431144	0.523832	-0.313596			DOCK9	0.465209	0.641113	-0.110268
C3orf62	0.0463995	0.610052	0.023079			BIK	1	0.51351	0.00173086			BIK	0.0431144	0.523832	0.0068903			BIK	0.465209	0.641113	0.00656904
KRTDAP	0.0463995	0.610052	0.00113739			DEFA3	1	0.796423	-0.000385503			DEFA3	0.0431144	0.523832	-0.0075627			DEFA3	0.465209	0.641113	-0.00189595
DUSP28	0.0463995	0.610052	0.00592921			CTA-989H11.1	1	0.620214	0.00131396			CTA-989H11.1	0.0431144	0.562063	0.00161124			CTA-989H11.1	0.465209	0.641113	0.000955409
SLX4	0.0463995	0.610052	-0.0134458			NFE4	0.715001	0.565704	-0.000212123			NFE4	0.0431144	0.562063	-0.000609741			NFE4	0.465209	0.641113	0.000684102
GJB3	0.0463995	0.610052	-0.0108752			RP11-182L21.6	0.715001	0.796423	0.00160164			RP11-182L21.6	0.0431144	0.562063	-0.00559639			RP11-182L21.6	0.465209	0.780013	-0.000880868
FAM196A	0.0463995	0.610052	0.0021751			RP11-395N3.2	0.715001	0.796423	-0.000405929			RP11-395N3.2	0.0431144	0.562063	-0.000346345			RP11-395N3.2	0.465209	0.780013	0.000677392
ARID2	0.0463995	0.610052	-0.0271841			ANKRD6	0.465209	0.565704	0.00713016			ANKRD6	0.0431144	0.562063	0.00519291			ANKRD6	0.465209	0.780013	0.00330895
SF3B3	0.0463995	0.610052	-0.0507125			ABI1	0.465209	0.641987	-0.0387474			ABI1	0.0431144	0.562063	-0.0430809			ABI1	0.465209	0.780013	0.0133305
BLOC1S3	0.0463995	0.610052	0.0165041			SYT2	0.465209	0.796423	-0.000577096			SYT2	0.0431144	0.562063	-0.000524462			SYT2	0.465209	0.780013	-0.000549267
ZNF527	0.0463995	0.610052	0.0078926			TM2D2	0.465209	1	-0.0298235			TM2D2	0.0431144	0.562063	-0.0564666			TM2D2	0.465209	0.780013	-0.0202057
S100A13	0.0463995	0.610052	0.0394644			TADA2B	0.465209	0.796423	0.0193509			TADA2B	0.0431144	0.67803	-0.0189012			TADA2B	0.465209	0.780013	0.00770669
NEMP2	0.0463995	0.610052	-0.00264538			VASH1	0.273322	0.707276	-0.101062			VASH1	0.0431144	0.67803	-0.0445022			VASH1	0.465209	0.780013	-0.0940717
HLA-DRB1	0.0463995	0.610052	0.230505			IRGQ	0.273322	0.51351	0.0251398			IRGQ	0.0431144	0.67803	0.0251939			IRGQ	0.465209	0.780013	0.0299804
ZNF766	0.0463995	0.610052	-0.0186704			GEMIN5	0.144127	0.51351	-0.0896365			GEMIN5	0.0431144	0.67803	-0.0411229			GEMIN5	0.465209	0.780013	-0.0097846
RYR1	0.0463995	0.610052	0.0275493			FAM118A	0.144127	0.796423	0.0236825			FAM118A	0.0431144	0.67803	0.0117225			FAM118A	0.465209	0.780013	0.0309767
ZNF836	0.0463995	0.610052	0.0094558			CNIH3	0.144127	0.641987	-0.0120761			CNIH3	0.0431144	0.67803	-0.0300472			CNIH3	0.465209	0.780013	0.017243
LONP1	0.0463995	0.610052	-0.0676228			CPNE1	0.144127	0.51351	0.00553335			CPNE1	0.0431144	0.67803	0.0264698			CPNE1	0.465209	0.780013	0.0455507
ZNF605	0.0463995	0.610052	0.00999068			NRCAM	0.0678892	0.641987	-0.0517497			NRCAM	0.0431144	0.67803	-0.0191033			NRCAM	0.465209	0.780013	-0.00311061
SLC6A9	0.0463995	0.610052	-0.0476069			TRIM62	0.0678892	0.641987	-0.00263098			TRIM62	0.0431144	0.67803	-0.00334443			TRIM62	0.465209	0.780013	-0.00246439
ZFP62	0.0463995	0.610052	-0.0202723			SP3	0.0678892	0.796423	-0.0930114			SP3	0.0431144	0.67803	-0.110147			SP3	0.465209	0.780013	-0.0218047
HLA-DQA1	0.0463995	0.610052	0.250661			CXorf40B	0.0678892	0.641987	-0.023363			CXorf40B	0.0431144	0.782855	-0.0157618			CXorf40B	0.465209	0.780013	-0.010087
CD47	0.0463995	0.610052	0.0883077			AGBL5-AS1	0.0678892	0.641987	0.000411695			AGBL5-AS1	0.0431144	0.782855	0.000383581			AGBL5-AS1	0.465209	0.780013	0.000336261
ZSCAN25	0.0463995	0.610052	-0.0246121			RP11-121M22.1	1	0.641987	7.33381e-05			RP11-121M22.1	0.0796158	0.782855	0.00128685			RP11-121M22.1	0.465209	0.780013	-0.000394105
GTF2E2	0.0463995	0.610052	-0.0304014			ADPRM	0.715001	0.641987	0.00080317			ADPRM	0.0796158	0.782855	-0.0161892			ADPRM	0.465209	0.780013	-0.00809931
MRPL21	0.0463995	0.610052	-0.0249619			RAB12	0.715001	0.641987	-0.00574433			RAB12	0.0796158	0.911014	-0.0447029			RAB12	0.465209	0.780013	-0.0133803
VEPH1	0.0463995	0.610052	0.0785371			KLHL10	0.59298	0.796423	7.11226e-05			KLHL10	0.0796158	0.911014	-0.000435337			KLHL10	0.465209	0.780013	-0.000438386
GYPE	0.0463995	0.610052	0.0106712			BPI	0.465209	0.796423	0.00108714			BPI	0.0796158	0.911014	-0.0038058			BPI	0.465209	0.780013	-0.00193137
SPN	0.0463995	0.610052	0.11654			BFAR	0.465209	0.641987	0.0138319			BFAR	0.0796158	0.911014	-0.0622836			BFAR	0.465209	0.780013	-0.0357184
FAM177B	0.0463995	0.610052	0.00137769			KIAA1217	0.465209	0.641987	-0.0267373			KIAA1217	0.0796158	0.354995	-0.140343			KIAA1217	0.465209	0.780013	-0.0402614
ZNF624	0.0463995	0.610052	-0.0143866			PRKACB	0.465209	0.641987	-0.0177243			PRKACB	0.0796158	0.469475	-0.0520191			PRKACB	0.465209	0.780013	-0.0268381
CCDC154	0.0463995	0.610052	0.00394328			LRRTM4	0.465209	0.641987	-0.00246866			LRRTM4	0.0796158	0.523832	-0.0031127			LRRTM4	0.465209	0.780013	-0.00120395
S100A10	0.0463995	0.610052	0.0972534			ONECUT2	0.273322	0.641987	-0.00158146			ONECUT2	0.0796158	0.562063	-0.000279063			ONECUT2	0.465209	0.780013	0.000248105
ATAD3A	0.0463995	0.610052	-0.0443493			PDDC1	0.273322	0.641987	0.0322331			PDDC1	0.0796158	0.562063	0.0329048			PDDC1	0.465209	0.780013	0.00173165
ZNF790	0.0463995	0.610052	-0.00531235			GTF3C1	0.144127	0.641987	-0.0443696			GTF3C1	0.0796158	0.562063	-0.0841675			GTF3C1	0.465209	0.780013	-0.0166973
UGT2B17	0.0463995	0.610052	0.00184698			ICAM5	0.144127	0.707276	0.123995			ICAM5	0.0796158	0.67803	0.0488479			ICAM5	0.465209	0.780013	0.0431659
PEG3	0.0463995	0.610052	-0.0232451			RP11-11N7.5	0.0678892	1	0.00364229			RP11-11N7.5	0.0796158	0.782855	0.00211443			RP11-11N7.5	0.465209	0.780013	0.00157579
SDAD1	0.0463995	0.610052	-0.0319517			CTC-281F24.5	0.0678892	0.796423	-0.00240449			CTC-281F24.5	0.0796158	0.782855	-0.00367993			CTC-281F24.5	0.465209	0.780013	-7.66705e-05
PLN	0.0463995	0.610052	-0.15796			DLG1	0.715001	0.796423	-0.0591326			DLG1	0.138011	0.782855	-0.0425482			DLG1	0.465209	0.780013	-0.0216998
KCNRG	0.0463995	0.610052	-0.00681579			ITPK1	0.715001	0.641987	0.00419595			ITPK1	0.138011	0.782855	-0.0786809			ITPK1	0.465209	0.780013	0.0158195
SH2D1B	0.0463995	0.610052	-0.0116787			CD93	0.715001	1	0.0613189			CD93	0.138011	0.782855	-0.21155			CD93	0.465209	0.780013	-0.0714661
LRBA	0.0463995	0.610052	-0.0609172			GCNT3	0.715001	0.51351	-0.000795035			GCNT3	0.138011	0.782855	0.00677942			GCNT3	0.465209	0.780013	0.00226993
CCDC69	0.0463995	0.610052	-0.150878			TMEM169	0.715001	0.796423	0.00310391			TMEM169	0.138011	0.911014	-0.00454551			TMEM169	0.465209	0.780013	-0.000350925
TUSC1	0.0463995	0.610052	-0.0264737			ZFP92	0.715001	0.565704	0.0125272			ZFP92	0.138011	0.911014	-0.0229045			ZFP92	0.465209	0.780013	-0.0114269
FAN1	0.0463995	0.610052	-0.0166613			C6orf99	0.715001	0.51351	0.00200466			C6orf99	0.138011	0.911014	0.00219386			C6orf99	0.465209	0.780013	0.000962609
LDB1	0.0463995	0.610052	0.0211271			CHRNA3	0.465209	0.796423	0.0022056			CHRNA3	0.138011	1	0.00230543			CHRNA3	0.465209	0.780013	0.000615451
MTOR	0.0463995	0.610052	-0.0545885			LAD1	0.465209	0.796423	-0.0540417			LAD1	0.138011	0.523832	0.0354644			LAD1	0.465209	0.780013	0.0595438
CCDC167	0.0463995	0.610052	-0.0157929			AC018766.6	0.273322	0.641987	0.000242043			AC018766.6	0.138011	0.523832	0.000951995			AC018766.6	0.465209	0.780013	0.000753239
MFAP3L	0.0463995	0.610052	0.0207244			KDM4A	0.144127	0.565704	-0.0313216			KDM4A	0.138011	0.562063	-0.0418759			KDM4A	0.465209	0.780013	-0.0274069
[truncated: 31,105 more rows]

## Sheet: Lung 0h vs other
Lung 0h vs 12h	pvals	p_vals.BH.adjusted	median_log2_foldchange			Lung 0h vs 24h	pvals	p_vals.BH.adjusted	median_log2_foldchange			Lung 0h vs 72h	pvals	p_vals.BH.adjusted	median_log2_foldchange
SLC25A13	0.68583	0.824182	0.00490213			SLC25A13	0.0277078	0.706224	0.0390549			SLC25A13	0.0431144	0.437799	0.0275292
AGK	0.892738	0.913391	-0.00592173			AGK	0.0277078	0.706224	0.0139142			AGK	0.0431144	0.437799	0.0232015
PGLYRP1	0.0796158	0.693618	0.0100096			PGLYRP1	0.0277078	0.706224	0.00617905			PGLYRP1	0.0431144	0.437799	0.0116519
PTBP1	0.224916	0.693618	-0.0480951			PTBP1	0.0277078	0.706224	0.09176			PTBP1	0.0431144	0.437799	0.0887657
PSMC4	0.224916	0.693618	-0.0511772			PSMC4	0.0277078	0.706224	0.0600471			PSMC4	0.0431144	0.437799	0.0891798
NR1H3	0.500184	0.76409	-0.0248101			NR1H3	0.0277078	0.706224	-0.0354705			NR1H3	0.0431144	0.437799	-0.0294395
COL23A1	0.224916	0.693618	-0.0062035			COL23A1	0.0277078	0.706224	-0.021197			COL23A1	0.0431144	0.437799	-0.0204072
MPHOSPH9	0.68583	0.824182	-0.00205324			MPHOSPH9	0.0277078	0.706224	0.0183155			MPHOSPH9	0.0431144	0.437799	0.0395395
NDC1	0.892738	0.913391	-0.0203457			NDC1	0.0277078	0.706224	0.0363841			NDC1	0.0431144	0.437799	0.0519468
CDC42	0.224916	0.693618	0.0530403			CDC42	0.0277078	0.706224	0.0446946			CDC42	0.0431144	0.437799	0.0568267
UBA5	0.892738	0.913391	-0.00403703			UBA5	0.0277078	0.706224	0.03563			UBA5	0.0431144	0.437799	0.0470744
HEPH	0.224916	0.693618	-0.0176654			HEPH	0.0277078	0.706224	-0.0819542			HEPH	0.0431144	0.437799	-0.109545
GNPTG	0.500184	0.76409	0.00987468			GNPTG	0.0277078	0.706224	-0.0178303			GNPTG	0.0431144	0.437799	-0.0845722
LAMB4	0.0431144	0.693618	-0.00321562			LAMB4	0.0277078	0.706224	-0.00308336			LAMB4	0.0431144	0.437799	-0.00399145
CBX5	0.892738	0.913391	0.0060052			CBX5	0.0277078	0.706224	0.0562876			CBX5	0.0431144	0.437799	0.16969
FKBP5	0.500184	0.76409	0.0237297			FKBP5	0.0277078	0.706224	-0.105524			FKBP5	0.0431144	0.437799	0.0897347
KLHL22	0.68583	0.824182	-0.00517346			KLHL22	0.0277078	0.706224	-0.0153462			KLHL22	0.0431144	0.437799	-0.042847
EIF3L	0.892738	0.913391	0.00599463			EIF3L	0.0277078	0.706224	-0.0920505			EIF3L	0.0431144	0.437799	-0.131285
CCDC134	0.500184	0.76409	0.000237438			CCDC134	0.0277078	0.706224	0.0105386			CCDC134	0.0431144	0.437799	0.00657977
SYNGR1	0.0431144	0.693618	-0.0265344			SYNGR1	0.0277078	0.706224	-0.0550754			SYNGR1	0.0431144	0.437799	-0.0306706
GRAP2	0.68583	0.824182	-0.000649621			GRAP2	0.0277078	0.706224	-0.0294783			GRAP2	0.0431144	0.437799	0.0238024
PIGU	0.0431144	0.693618	-0.0211741			PIGU	0.0277078	0.706224	0.0196081			PIGU	0.0431144	0.437799	0.0197168
USP31	0.345231	0.693618	0.0311112			USP31	0.0277078	0.706224	0.0404549			USP31	0.0431144	0.437799	0.0473799
CPQ	0.892738	0.913391	0.0129208			CPQ	0.0277078	0.706224	-0.0837298			CPQ	0.0431144	0.437799	-0.0920758
UBE2W	0.138011	0.693618	0.0267076			UBE2W	0.0277078	0.706224	0.0433994			UBE2W	0.0431144	0.437799	0.0674078
GLTSCR2	0.68583	0.824182	0.0430098			GLTSCR2	0.0277078	0.706224	-0.172962			GLTSCR2	0.0431144	0.437799	-0.175516
FBXO24	0.500184	0.76409	0.000672743			FBXO24	0.0277078	0.706224	0.00111622			FBXO24	0.0431144	0.437799	0.000789463
C1GALT1	0.224916	0.693618	0.0411245			C1GALT1	0.0277078	0.706224	0.0435435			C1GALT1	0.0431144	0.437799	0.0566742
RARRES2	0.892738	0.913391	-0.0215448			RARRES2	0.0277078	0.706224	-0.24032			RARRES2	0.0431144	0.437799	-0.156061
FSD1L	0.138011	0.693618	0.0342486			FSD1L	0.0277078	0.706224	0.0119759			FSD1L	0.0431144	0.437799	0.0618709
OGN	0.68583	0.824182	-0.00240381			OGN	0.0277078	0.706224	-0.163606			OGN	0.0431144	0.437799	-0.187294
NUFIP2	0.345231	0.693618	0.019637			NUFIP2	0.0277078	0.706224	0.0911567			NUFIP2	0.0431144	0.437799	0.22474
EFTUD2	0.345231	0.693618	-0.060354			EFTUD2	0.0277078	0.706224	0.0472492			EFTUD2	0.0431144	0.437799	0.108395
TMEM33	0.345231	0.693618	0.00649071			TMEM33	0.0277078	0.706224	0.0581795			TMEM33	0.0431144	0.437799	0.0791076
USP46	0.892738	0.913391	0.0200494			USP46	0.0277078	0.706224	0.0142762			USP46	0.0431144	0.437799	0.0399993
TNS2	0.892738	0.913391	0.00447034			TNS2	0.0277078	0.706224	-0.186855			TNS2	0.0431144	0.437799	-0.111186
RAD51AP1	0.500184	0.76409	6.34e-05			RAD51AP1	0.0277078	0.706224	0.0136136			RAD51AP1	0.0431144	0.437799	0.0130928
RFC5	0.224916	0.693618	0.00549028			RFC5	0.0277078	0.706224	0.0148092			RFC5	0.0431144	0.437799	0.0275303
CPSF6	0.892738	0.913391	0.0136675			CPSF6	0.0277078	0.706224	0.02228			CPSF6	0.0431144	0.437799	0.0779369
FBXO5	0.0431144	0.693618	-0.0096296			FBXO5	0.0277078	0.706224	-0.0169682			FBXO5	0.0431144	0.437799	-0.0120641
SLC16A10	0.0796158	0.693618	0.017998			SLC16A10	0.0277078	0.706224	0.0200696			SLC16A10	0.0431144	0.437799	0.0170452
CNOT6	0.224916	0.693618	0.0316827			CNOT6	0.0277078	0.706224	0.0462897			CNOT6	0.0431144	0.437799	0.0576484
ARMC8	0.892738	0.913391	0.0149646			ARMC8	0.0277078	0.706224	0.0402124			ARMC8	0.0431144	0.437799	0.0766144
ATP6V1A	0.224916	0.693618	0.0529049			ATP6V1A	0.0277078	0.706224	0.0581804			ATP6V1A	0.0431144	0.437799	0.0891511
INO80D	0.138011	0.693618	0.008146			INO80D	0.0277078	0.706224	0.0327129			INO80D	0.0431144	0.437799	0.0534091
GPD2	0.138011	0.693618	0.0390825			GPD2	0.0277078	0.706224	0.0458316			GPD2	0.0431144	0.437799	0.0895433
MOGS	0.224916	0.693618	-0.0349217			MOGS	0.0277078	0.706224	0.0159376			MOGS	0.0431144	0.437799	0.035635
FARSB	0.138011	0.693618	-0.0449751			FARSB	0.0277078	0.706224	0.0649305			FARSB	0.0431144	0.437799	0.0568717
OLFML3	0.0431144	0.693618	-0.144762			OLFML3	0.0277078	0.706224	-0.141275			OLFML3	0.0431144	0.437799	-0.178453
LGALS8	0.500184	0.76409	0.0263344			LGALS8	0.0277078	0.706224	0.0334766			LGALS8	0.0431144	0.437799	0.0588514
F3	0.0796158	0.693618	0.175671			F3	0.0277078	0.706224	0.178359			F3	0.0431144	0.437799	0.0384803
PCDHB10	0.500184	0.76409	-0.00369845			PCDHB10	0.0277078	0.706224	-0.00638801			PCDHB10	0.0431144	0.437799	-0.0115097
UFM1	0.224916	0.693618	-0.0381237			UFM1	0.0277078	0.706224	0.0548871			UFM1	0.0431144	0.437799	0.0411224
GLT8D2	0.0796158	0.693618	-0.0148241			GLT8D2	0.0277078	0.706224	-0.0708826			GLT8D2	0.0431144	0.437799	-0.0648694
LYPLA1	0.345231	0.693618	0.0452784			LYPLA1	0.0277078	0.706224	0.0678047			LYPLA1	0.0431144	0.437799	0.112683
RAP2C	0.345231	0.693618	0.0267633			RAP2C	0.0277078	0.706224	0.0458843			RAP2C	0.0431144	0.437799	0.0915385
KLHDC3	0.500184	0.76409	0.0301093			KLHDC3	0.0277078	0.706224	-0.0368349			KLHDC3	0.0431144	0.437799	-0.0499859
F10	0.345231	0.693618	0.00436392			F10	0.0277078	0.706224	-0.055028			F10	0.0431144	0.437799	-0.0624455
TMEM35	0.500184	0.76409	0.000298454			TMEM35	0.0277078	0.706224	-0.0136117			TMEM35	0.0431144	0.437799	-0.0159715
LRRC17	0.224916	0.693618	-0.0295317			LRRC17	0.0277078	0.706224	-0.0207669			LRRC17	0.0431144	0.437799	-0.0127503
CCNT1	0.345231	0.693618	0.0204289			CCNT1	0.0277078	0.706224	0.0380842			CCNT1	0.0431144	0.437799	0.0916731
HRC	0.345231	0.693618	-0.00186172			HRC	0.0277078	0.706224	-0.00758286			HRC	0.0431144	0.437799	-0.00626274
ZNF557	0.345231	0.693618	-0.00412595			ZNF557	0.0277078	0.706224	0.0112506			ZNF557	0.0431144	0.437799	0.0205002
C1QL1	0.224916	0.693618	-0.00408856			C1QL1	0.0277078	0.706224	-0.00350506			C1QL1	0.0431144	0.437799	-0.00296411
ANO1	0.500184	0.76409	-0.0101122			ANO1	0.0277078	0.706224	-0.079446			ANO1	0.0431144	0.437799	-0.0746085
PTCD3	0.345231	0.693618	-0.00955359			PTCD3	0.0277078	0.706224	0.028676			PTCD3	0.0431144	0.437799	0.0421658
PEMT	0.345231	0.693618	0.00405179			PEMT	0.0277078	0.706224	0.0105624			PEMT	0.0431144	0.437799	0.0314919
ATP13A3	0.224916	0.693618	0.0820753			ATP13A3	0.0277078	0.706224	0.148019			ATP13A3	0.0431144	0.437799	0.321906
DSC2	0.0431144	0.693618	0.0460329			DSC2	0.0277078	0.706224	0.0553418			DSC2	0.0431144	0.437799	0.0474825
WDR36	0.68583	0.824182	-0.00277081			WDR36	0.0277078	0.706224	0.0349841			WDR36	0.0431144	0.437799	0.105494
GPR55	0.0796158	0.693618	-0.00293568			GPR55	0.0277078	0.706224	-0.00261676			GPR55	0.0431144	0.437799	-0.0014479
ITM2C	0.224916	0.693618	-0.0374636			ITM2C	0.0277078	0.706224	-0.08283			ITM2C	0.0431144	0.437799	-0.0849466
EPT1	0.892738	0.913391	-0.0122807			EPT1	0.0277078	0.706224	0.0771161			EPT1	0.0431144	0.437799	0.0854151
OIT3	0.500184	0.76409	-0.000720065			OIT3	0.0277078	0.706224	-0.00495087			OIT3	0.0431144	0.437799	-0.00797675
SPPL2A	0.68583	0.824182	0.00735811			SPPL2A	0.0277078	0.706224	0.0169387			SPPL2A	0.0431144	0.437799	0.0540413
AP1AR	0.345231	0.693618	0.0236083			AP1AR	0.0277078	0.706224	0.024707			AP1AR	0.0431144	0.437799	0.0264914
LUM	0.224916	0.693618	-0.296869			LUM	0.0277078	0.706224	-0.20522			LUM	0.0431144	0.437799	-0.628002
TDG	0.68583	0.824182	0.0016402			TDG	0.0277078	0.706224	0.011693			TDG	0.0431144	0.437799	0.0396985
ANP32A	0.500184	0.76409	0.00273848			ANP32A	0.0277078	0.706224	0.0383822			ANP32A	0.0431144	0.437799	0.101149
MFGE8	0.892738	0.913391	-0.0361851			MFGE8	0.0277078	0.706224	-0.161755			MFGE8	0.0431144	0.437799	-0.169844
FAHD2B	0.892738	0.913391	-0.00103748			FAHD2B	0.0277078	0.706224	-0.0184679			FAHD2B	0.0431144	0.437799	-0.0217307
SPOPL	0.0431144	0.693618	0.0582955			SPOPL	0.0277078	0.706224	0.0220556			SPOPL	0.0431144	0.437799	0.0878426
RQCD1	0.500184	0.76409	-0.0175998			RQCD1	0.0277078	0.706224	0.0662649			RQCD1	0.0431144	0.437799	0.089506
ENOPH1	0.138011	0.693618	0.0429326			ENOPH1	0.0277078	0.706224	0.0320097			ENOPH1	0.0431144	0.437799	0.047974
G3BP1	0.68583	0.824182	-0.0439962			G3BP1	0.0277078	0.706224	0.104148			G3BP1	0.0431144	0.437799	0.156944
RAB41	0.68583	0.824182	0.00258994			RAB41	0.0277078	0.706224	-0.00287287			RAB41	0.0431144	0.437799	-0.00591581
MSRB2	0.345231	0.693618	-0.0107869			MSRB2	0.0277078	0.706224	-0.0231215			MSRB2	0.0431144	0.437799	-0.0352783
LIN7C	0.224916	0.693618	0.0244862			LIN7C	0.0277078	0.706224	0.0188889			LIN7C	0.0431144	0.437799	0.0733171
HYOU1	0.500184	0.76409	-0.000691542			HYOU1	0.0277078	0.706224	0.175787			HYOU1	0.0431144	0.437799	0.0830217
CNBD2	0.68583	0.824182	-4.85e-06			CNBD2	0.0277078	0.706224	0.00192787			CNBD2	0.0431144	0.437799	0.00209149
VPS51	0.892738	0.913391	0.0215425			VPS51	0.0277078	0.706224	-0.082133			VPS51	0.0431144	0.437799	-0.0585475
DLAT	0.68583	0.824182	-0.0104981			DLAT	0.0277078	0.706224	0.0904537			DLAT	0.0431144	0.437799	0.065633
FRMD4A	0.0431144	0.693618	0.0172005			FRMD4A	0.0277078	0.706224	0.0314001			FRMD4A	0.0431144	0.437799	0.0734101
UHMK1	0.224916	0.693618	0.0219397			UHMK1	0.0277078	0.706224	0.129259			UHMK1	0.0431144	0.437799	0.280175
UBASH3B	0.0431144	0.693618	0.0499938			UBASH3B	0.0277078	0.706224	0.0294845			UBASH3B	0.0431144	0.437799	0.0691256
ABCA9	0.68583	0.824182	0.00329837			ABCA9	0.0277078	0.706224	-0.0797171			ABCA9	0.0431144	0.437799	-0.0450453
ABCA6	0.68583	0.824182	0.0438253			ABCA6	0.0277078	0.706224	-0.120367			ABCA6	0.0431144	0.437799	-0.102497
HK1	0.345231	0.693618	-0.00352221			HK1	0.0277078	0.706224	0.127128			HK1	0.0431144	0.437799	0.189151
KCNJ6	0.0796158	0.693618	-0.00164932			KCNJ6	0.0277078	0.706224	-0.000943113			KCNJ6	0.0431144	0.437799	-0.0015913
CD1D	0.68583	0.824182	-0.004405			CD1D	0.0277078	0.706224	0.0137216			CD1D	0.0431144	0.437799	0.0199112
GART	0.345231	0.693618	-0.0194315			GART	0.0277078	0.706224	0.0587504			GART	0.0431144	0.437799	0.0536119
AMFR	0.68583	0.824182	0.0588255			AMFR	0.0277078	0.706224	-0.0577385			AMFR	0.0431144	0.437799	-0.0141654
TMEM69	0.892738	0.913391	0.00860992			TMEM69	0.0277078	0.706224	0.0162048			TMEM69	0.0431144	0.437799	0.0420342
TOR2A	0.138011	0.693618	0.0112457			TOR2A	0.0277078	0.706224	0.0213591			TOR2A	0.0431144	0.437799	0.0226591
NACC1	0.500184	0.76409	0.0185791			NACC1	0.0277078	0.706224	0.0940067			NACC1	0.0431144	0.437799	0.0923773
LARP4	0.892738	0.913391	0.00428736			LARP4	0.0277078	0.706224	0.0402607			LARP4	0.0431144	0.437799	0.111808
BEND5	0.0796158	0.693618	-0.00963446			BEND5	0.0277078	0.706224	-0.0115438			BEND5	0.0431144	0.437799	-0.0124294
FRZB	0.224916	0.693618	0.0115172			FRZB	0.0277078	0.706224	-0.0445342			FRZB	0.0431144	0.437799	-0.0188411
CDC25A	0.68583	0.824182	0.00300763			CDC25A	0.0277078	0.706224	0.00273708			CDC25A	0.0431144	0.437799	0.00984566
RANBP3L	0.892738	0.913391	0.00840254			RANBP3L	0.0277078	0.706224	-0.0252456			RANBP3L	0.0431144	0.437799	-0.0170198
GRPEL2	0.500184	0.76409	0.0101538			GRPEL2	0.0277078	0.706224	0.0342798			GRPEL2	0.0431144	0.437799	0.0417548
BAG5	0.500184	0.76409	0.00893618			BAG5	0.0277078	0.706224	0.0252703			BAG5	0.0431144	0.437799	0.0172306
C15orf39	0.0796158	0.693618	0.0371124			C15orf39	0.0277078	0.706224	0.0627322			C15orf39	0.0431144	0.437799	0.0868145
GATAD2A	0.68583	0.824182	-0.0102447			GATAD2A	0.0277078	0.706224	0.0404511			GATAD2A	0.0431144	0.437799	0.0353181
CDT1	0.345231	0.693618	-0.0286624			CDT1	0.0277078	0.706224	0.0107911			CDT1	0.0431144	0.437799	0.0143304
DHRS13	0.0431144	0.693618	0.0121459			DHRS13	0.0277078	0.706224	0.0109947			DHRS13	0.0431144	0.437799	0.013125
NLRC3	0.500184	0.76409	-0.00167625			NLRC3	0.0277078	0.706224	-0.00913476			NLRC3	0.0431144	0.437799	0.0311115
UBE2V2	0.892738	0.913391	-0.0195914			UBE2V2	0.0277078	0.706224	0.0238326			UBE2V2	0.0431144	0.437799	0.0449131
MAP3K2	0.0431144	0.693618	0.0489227			MAP3K2	0.0277078	0.706224	0.0625038			MAP3K2	0.0431144	0.437799	0.155327
C14orf142	0.224916	0.693618	0.0289589			C14orf142	0.0277078	0.706224	0.00894828			C14orf142	0.0431144	0.437799	0.0415367
DNAJC18	0.138011	0.693618	-0.0170584			DNAJC18	0.0277078	0.706224	-0.029436			DNAJC18	0.0431144	0.437799	-0.0543509
RBKS	0.892738	0.913391	0.002913			RBKS	0.0277078	0.706224	0.00876957			RBKS	0.0431144	0.437799	0.0185028
ZNF570	0.0431144	0.693618	-0.0174384			ZNF570	0.0277078	0.706224	-0.0215121			ZNF570	0.0431144	0.437799	-0.0265769
ABCG4	0.138011	0.693618	-0.00243383			ABCG4	0.0277078	0.706224	-0.0021378			ABCG4	0.0431144	0.437799	-0.00235394
OXSR1	0.345231	0.693618	0.0227213			OXSR1	0.0277078	0.706224	0.0093921			OXSR1	0.0431144	0.437799	0.0468114
C12orf66	0.500184	0.76409	-0.00617864			C12orf66	0.0277078	0.706224	0.0047948			C12orf66	0.0431144	0.437799	0.00968852
CSTF3	0.0431144	0.693618	-0.0114843			CSTF3	0.0277078	0.706224	0.0146326			CSTF3	0.0431144	0.437799	0.0164186
UFSP1	0.0431144	0.693618	0.00895174			UFSP1	0.0277078	0.706224	0.0142564			UFSP1	0.0431144	0.437799	0.0149946
FAM91A1	0.138011	0.693618	0.0290529			FAM91A1	0.0277078	0.706224	0.0611163			FAM91A1	0.0431144	0.437799	0.107427
THAP4	0.500184	0.76409	0.00987344			THAP4	0.0277078	0.706224	-0.0143085			THAP4	0.0431144	0.437799	-0.0311065
SLC25A22	0.345231	0.693618	-0.0190928			SLC25A22	0.0277078	0.706224	0.0702983			SLC25A22	0.0431144	0.437799	0.0429515
MBOAT4	0.224916	0.693618	0.00116434			MBOAT4	0.0277078	0.706224	0.00153143			MBOAT4	0.0431144	0.437799	0.000862932
FLII	0.892738	0.913391	-0.00534453			FLII	0.0277078	0.706224	0.0967723			FLII	0.0431144	0.437799	0.0686469
DCTPP1	0.138011	0.693618	-0.0352161			DCTPP1	0.0277078	0.706224	0.0125472			DCTPP1	0.0431144	0.437799	0.0145744
2001-09-01	0.345231	0.693618	-0.0161993			2001-09-01	0.0277078	0.706224	-0.0184616			2001-09-01	0.0431144	0.437799	0.024157
CHST13	0.0796158	0.693618	0.0077354			CHST13	0.0277078	0.706224	0.00582529			CHST13	0.0431144	0.437799	0.0134615
TMEM132C	0.224916	0.693618	-0.0214668			TMEM132C	0.0277078	0.706224	-0.0134124			TMEM132C	0.0431144	0.437799	-0.012377
C1S	0.0796158	0.693618	-0.0906612			C1S	0.0277078	0.706224	-0.169692			C1S	0.0431144	0.437799	-0.405703
JRKL	0.500184	0.76409	0.00902715			JRKL	0.0277078	0.706224	0.0101116			JRKL	0.0431144	0.437799	0.0148032
COPB2	0.345231	0.693618	-0.00662408			COPB2	0.0277078	0.706224	0.0886776			COPB2	0.0431144	0.437799	0.0635701
APOBR	0.138011	0.693618	0.104351			APOBR	0.0277078	0.706224	0.0794181			APOBR	0.0431144	0.437799	0.0924969
PRSS57	0.68583	0.824182	5.04e-05			PRSS57	0.0277078	0.706224	-0.00165524			PRSS57	0.0431144	0.437799	-0.000815342
SPIN4	0.500184	0.76409	0.00259406			SPIN4	0.0277078	0.706224	-0.0146468			SPIN4	0.0431144	0.437799	0.0107175
FNBP1	0.500184	0.76409	0.0112354			FNBP1	0.0277078	0.706224	-0.0298933			FNBP1	0.0431144	0.437799	0.0648952
COMMD6	0.500184	0.76409	-0.0251606			COMMD6	0.0277078	0.706224	-0.0188166			COMMD6	0.0431144	0.437799	-0.0342261
BCL2L15	0.345231	0.693618	-0.0050065			BCL2L15	0.0277078	0.706224	0.00244072			BCL2L15	0.0431144	0.437799	0.00476134
GSPT2	0.0796158	0.693618	-0.0126316			GSPT2	0.0277078	0.706224	-0.016124			GSPT2	0.0431144	0.437799	-0.00647102
GMFB	0.224916	0.693618	0.0491535			GMFB	0.0277078	0.706224	0.110922			GMFB	0.0431144	0.437799	0.142599
ZXDB	0.0431144	0.693618	0.0135065			ZXDB	0.0277078	0.706224	0.0263113			ZXDB	0.0431144	0.437799	0.0430999
IGLV3-19	0.224916	0.693618	-0.114421			IGLV3-19	0.0277078	0.706224	-0.063066			IGLV3-19	0.0431144	0.437799	0.0213329
HEXA	0.892738	0.913391	-0.00120336			HEXA	0.0277078	0.706224	-0.0254059			HEXA	0.0431144	0.437799	-0.0315949
TSPAN4	0.892738	0.913391	0.0393485			TSPAN4	0.0277078	0.706224	-0.123198			TSPAN4	0.0431144	0.437799	-0.175548
RP3-323P24.3	0.0796158	0.693618	-0.000871848			RP3-323P24.3	0.0277078	0.706224	-0.00168542			RP3-323P24.3	0.0431144	0.437799	-0.0015913
CACTIN-AS1	0.224916	0.693618	-0.000411321			CACTIN-AS1	0.0277078	0.706224	-0.00148703			CACTIN-AS1	0.0431144	0.437799	-0.00111054
AC017074.2	0.0431144	0.693618	-0.0022708			AC017074.2	0.0277078	0.706224	-0.00120715			AC017074.2	0.0431144	0.437799	-0.00106825
AC096558.1	0.68583	0.824182	-0.00153685			AC096558.1	0.0277078	0.706224	0.000951802			AC096558.1	0.0431144	0.437799	0.00186028
LIMD1-AS1	0.892738	0.913391	-0.000390045			LIMD1-AS1	0.0277078	0.706224	-0.000751466			LIMD1-AS1	0.0431144	0.437799	-0.00151692
RP11-379C10.4	0.0431144	0.693618	0.000486326			RP11-379C10.4	0.0277078	0.706224	0.000499012			RP11-379C10.4	0.0431144	0.437799	0.000486326
NALCN-AS1	0.0431144	0.693618	0.000561884			NALCN-AS1	0.0277078	0.706224	0.00098309			NALCN-AS1	0.0431144	0.437799	0.00068497
HOXB-AS3	0.500184	0.76409	-0.00410575			HOXB-AS3	0.0277078	0.706224	-0.0113249			HOXB-AS3	0.0431144	0.437799	-0.00727049
C2orf74	0.345231	0.693618	-0.00659036			C2orf74	0.0277078	0.706224	-0.0178974			C2orf74	0.0431144	0.437799	-0.027532
LINC01589	0.0796158	0.693618	-0.00280342			LINC01589	0.0277078	0.706224	-0.00437128			LINC01589	0.0431144	0.437799	-0.0110774
RP11-134O21.1	0.500184	0.76409	0.000100702			RP11-134O21.1	0.0277078	0.706224	0.00118033			RP11-134O21.1	0.0431144	0.437799	0.000599364
RP11-400N9.1	0.0431144	0.693618	-0.000824897			RP11-400N9.1	0.0277078	0.706224	-0.00109289			RP11-400N9.1	0.0431144	0.437799	-0.00169734
DOCK9-AS2	0.892738	0.913391	0.00132615			DOCK9-AS2	0.0277078	0.706224	-0.0031412			DOCK9-AS2	0.0431144	0.437799	-0.00521135
LINC00621	0.345231	0.693618	-0.000293658			LINC00621	0.0277078	0.706224	0.000491735			LINC00621	0.0431144	0.437799	-0.00125512
SMIM17	0.0431144	0.693618	-0.000683492			SMIM17	0.0277078	0.706224	-0.00171338			SMIM17	0.0431144	0.437799	-0.00169734
RP11-722G7.1	0.892738	0.913391	0.000288668			RP11-722G7.1	0.0277078	0.706224	-0.00103666			RP11-722G7.1	0.0431144	0.437799	-0.00318529
ZNF587B	0.500184	0.76409	-0.00324002			ZNF587B	0.0277078	0.706224	0.0102449			ZNF587B	0.0431144	0.437799	0.0178891
RNF225	0.224916	0.693618	-0.00119843			RNF225	0.0277078	0.706224	-0.000762002			RNF225	0.0431144	0.437799	-0.00125512
RMRP	0.0796158	0.693618	0.00289337			RMRP	0.0277078	0.706224	0.0044504			RMRP	0.0431144	0.437799	0.00149664
LINC01023	0.224916	0.693618	-0.00450924			LINC01023	0.0277078	0.706224	-0.00500981			LINC01023	0.0431144	0.437799	-0.00580436
GAS6-AS2	0.892738	0.913391	-0.00244958			GAS6-AS2	0.0277078	0.706224	-0.0119859			GAS6-AS2	0.0431144	0.437799	-0.0147054
RP11-170N16.3	0.0431144	0.693618	0.000862293			RP11-170N16.3	0.0277078	0.706224	0.00210253			RP11-170N16.3	0.0431144	0.437799	0.00151837
IGKV1D-13	0.345231	0.693618	0.00221147			IGKV1D-13	0.0277078	0.706224	0.00186666			IGKV1D-13	0.0431144	0.437799	0.00561871
RAB7B	0.138011	0.693618	-0.0459723			RAB7B	0.0277078	0.706224	-0.0270336			RAB7B	0.0431144	0.437799	-0.0251916
RP11-162A12.4	0.0431144	0.693618	-0.00112984			RP11-162A12.4	0.0277078	0.706224	-0.00349107			RP11-162A12.4	0.0431144	0.437799	-0.00354003
TOP3B	0.892738	0.913391	-0.000410814			TOP3B	0.0431144	0.706224	0.000511697			TOP3B	0.0431144	0.437799	-0.000451763
NTN3	0.224916	0.693618	-0.000946384			NTN3	0.0431144	0.706224	-0.000818918			NTN3	0.0431144	0.437799	-0.000870986
CTD-2201G3.1	0.500184	0.76409	-0.000357955			CTD-2201G3.1	0.0431144	0.706224	-0.00171237			CTD-2201G3.1	0.0431144	0.437799	-0.000451763
RP11-689K5.3	0.144127	0.693618	-0.000678043			RP11-689K5.3	0.0431144	0.706224	-0.000367031			RP11-689K5.3	0.0431144	0.437799	-0.000796087
RP11-665C16.6	0.317311	0.693618	-0.00210883			RP11-665C16.6	0.0431144	0.706224	-0.000433495			RP11-665C16.6	0.0431144	0.437799	-0.000848922
AC026150.8	0.715001	0.842497	-1.54e-06			AC026150.8	0.0431144	0.706224	-0.000246423			AC026150.8	0.0431144	0.437799	-0.000441714
MSL3	0.345231	0.693618	0.0221661			MSL3	0.0463995	0.706224	0.0168221			MSL3	0.0431144	0.437799	0.0680348
KDM7A	0.0431144	0.693618	0.0533838			KDM7A	0.0463995	0.706224	0.0670788			KDM7A	0.0431144	0.437799	0.125157
ZNF207	0.892738	0.913391	-0.0223673			ZNF207	0.0463995	0.706224	0.0550827			ZNF207	0.0431144	0.437799	0.0553163
GCLM	0.500184	0.76409	-0.0195816			GCLM	0.0463995	0.706224	0.130188			GCLM	0.0431144	0.437799	0.221381
MSR1	0.0431144	0.693618	0.233724			MSR1	0.0463995	0.706224	0.0963333			MSR1	0.0431144	0.437799	0.108873
FAM120A	0.68583	0.824182	0.0487693			FAM120A	0.0463995	0.706224	0.102273			FAM120A	0.0431144	0.437799	0.152689
RRP12	0.345231	0.693618	-0.0372445			RRP12	0.0463995	0.706224	0.085028			RRP12	0.0431144	0.437799	0.0838887
KCNH2	0.224916	0.693618	-0.00739398			KCNH2	0.0463995	0.706224	-0.0318591			KCNH2	0.0431144	0.437799	-0.0205077
CA11	0.345231	0.693618	-0.00793162			CA11	0.0463995	0.706224	-0.032099			CA11	0.0431144	0.437799	-0.025618
RRP15	0.68583	0.824182	0.0103202			RRP15	0.0463995	0.706224	0.0269204			RRP15	0.0431144	0.437799	0.0465909
LAPTM4A	0.892738	0.913391	-0.0503092			LAPTM4A	0.0463995	0.706224	-0.0598648			LAPTM4A	0.0431144	0.437799	-0.155408
TFRC	0.0431144	0.693618	0.0914114			TFRC	0.0463995	0.706224	0.256143			TFRC	0.0431144	0.437799	0.153131
AFF4	0.224916	0.693618	0.0707478			AFF4	0.0463995	0.706224	0.0581113			AFF4	0.0431144	0.437799	0.24423
MLH1	0.138011	0.693618	-0.0139277			MLH1	0.0463995	0.706224	0.0371322			MLH1	0.0431144	0.437799	0.0294971
DNAJC10	0.500184	0.76409	-0.00329639			DNAJC10	0.0463995	0.706224	0.117626			DNAJC10	0.0431144	0.437799	0.107481
ZW10	0.500184	0.76409	0.0108729			ZW10	0.0463995	0.706224	0.0224685			ZW10	0.0431144	0.437799	0.0373849
CMTM6	0.0796158	0.693618	0.0733025			CMTM6	0.0463995	0.706224	0.0908423			CMTM6	0.0431144	0.437799	0.181235
SRPK1	0.892738	0.913391	-0.0111285			SRPK1	0.0463995	0.706224	0.0408241			SRPK1	0.0431144	0.437799	0.0806978
TM9SF1	0.892738	0.913391	0.00139186			TM9SF1	0.0463995	0.706224	0.00787442			TM9SF1	0.0431144	0.437799	0.0117937
NDFIP2	0.345231	0.693618	0.0412387			NDFIP2	0.0463995	0.706224	0.0974182			NDFIP2	0.0431144	0.437799	0.0796372
NFAT5	0.224916	0.693618	0.0863241			NFAT5	0.0463995	0.706224	0.0590064			NFAT5	0.0431144	0.437799	0.139934
GSPT1	0.224916	0.693618	0.0569149			GSPT1	0.0463995	0.706224	0.124844			GSPT1	0.0431144	0.437799	0.167206
DOT1L	0.345231	0.693618	0.0293021			DOT1L	0.0463995	0.706224	0.0419486			DOT1L	0.0431144	0.437799	0.0553809
CLIP3	0.0796158	0.693618	-0.0397012			CLIP3	0.0463995	0.706224	-0.0532426			CLIP3	0.0431144	0.437799	-0.0356476
COMP	0.68583	0.824182	-0.00414825			COMP	0.0463995	0.706224	-0.0294631			COMP	0.0431144	0.437799	-0.037151
MPP2	0.68583	0.824182	0.004953			MPP2	0.0463995	0.706224	-0.015154			MPP2	0.0431144	0.437799	-0.0123608
SOD3	0.892738	0.913391	0.0473069			SOD3	0.0463995	0.706224	-0.177417			SOD3	0.0431144	0.437799	-0.215703
DNAJC4	0.345231	0.693618	-0.0198518			DNAJC4	0.0463995	0.706224	-0.0173121			DNAJC4	0.0431144	0.437799	-0.018592
HECA	0.224916	0.693618	0.0425742			HECA	0.0463995	0.706224	-0.0256303			HECA	0.0431144	0.437799	0.0668653
KPNA1	0.892738	0.913391	0.0130673			KPNA1	0.0463995	0.706224	0.0561446			KPNA1	0.0431144	0.437799	0.0851781
SLC41A3	0.892738	0.913391	0.00884167			SLC41A3	0.0463995	0.706224	-0.051654			SLC41A3	0.0431144	0.437799	-0.049699
IGFBP5	0.224916	0.693618	-0.126774			IGFBP5	0.0463995	0.706224	-0.53458			IGFBP5	0.0431144	0.437799	-1.06481
PLEKHB2	0.0431144	0.693618	0.119309			PLEKHB2	0.0463995	0.706224	0.125454			PLEKHB2	0.0431144	0.437799	0.179637
DOCK7	0.500184	0.76409	-0.0065224			DOCK7	0.0463995	0.706224	0.0178792			DOCK7	0.0431144	0.437799	0.0537655
PHTF1	0.500184	0.76409	-0.00943467			PHTF1	0.0463995	0.706224	0.0132619			PHTF1	0.0431144	0.437799	0.0459562
IDE	0.892738	0.913391	0.0227341			IDE	0.0463995	0.706224	0.0617775			IDE	0.0431144	0.437799	0.0763563
TCP1	0.345231	0.693618	-0.0621298			TCP1	0.0463995	0.706224	0.0865848			TCP1	0.0431144	0.437799	0.11457
NFYB	0.68583	0.824182	0.00331346			NFYB	0.0463995	0.706224	-0.081243			NFYB	0.0431144	0.437799	-0.0773974
KCNJ8	0.892738	0.913391	-0.00331529			KCNJ8	0.0463995	0.706224	-0.0457211			KCNJ8	0.0431144	0.437799	-0.0477252
AGO2	0.224916	0.693618	0.0836993			AGO2	0.0463995	0.706224	0.0452944			AGO2	0.0431144	0.437799	0.121393
PI3	0.500184	0.76409	0.00592029			PI3	0.0463995	0.706224	0.0166796			PI3	0.0431144	0.437799	0.034984
TMTC4	0.345231	0.693618	-0.0162981			TMTC4	0.0463995	0.706224	0.0326869			TMTC4	0.0431144	0.437799	0.0437343
MBOAT7	0.892738	0.913391	0.0106695			MBOAT7	0.0463995	0.706224	0.079171			MBOAT7	0.0431144	0.437799	0.0277035
TRAP1	0.345231	0.693618	-0.0268482			TRAP1	0.0463995	0.706224	0.0441037			TRAP1	0.0431144	0.437799	0.0602297
HRASLS	0.892738	0.913391	9.13e-05			HRASLS	0.0463995	0.706224	0.00203522			HRASLS	0.0431144	0.437799	0.00155901
PAICS	0.224916	0.693618	-0.123731			PAICS	0.0463995	0.706224	0.0750255			PAICS	0.0431144	0.437799	0.0325198
GNL3L	0.500184	0.76409	-0.0127779			GNL3L	0.0463995	0.706224	0.0120541			GNL3L	0.0431144	0.437799	0.0331544
GTPBP3	0.0796158	0.693618	-0.0174746			GTPBP3	0.0463995	0.706224	0.0220363			GTPBP3	0.0431144	0.437799	0.022155
MYBBP1A	0.0796158	0.693618	-0.110349			MYBBP1A	0.0463995	0.706224	0.0512177			MYBBP1A	0.0431144	0.437799	0.0465824
TPT1	0.224916	0.693618	-0.050837			TPT1	0.0463995	0.706224	-0.170882			TPT1	0.0431144	0.437799	-0.272496
GSTM3	0.892738	0.913391	-0.00991616			GSTM3	0.0463995	0.706224	-0.0449955			GSTM3	0.0431144	0.437799	-0.0870889
VAV3	0.68583	0.824182	0.00461091			VAV3	0.0463995	0.706224	0.0202174			VAV3	0.0431144	0.437799	0.0457347
ISCU	0.892738	0.913391	-0.035521			ISCU	0.0463995	0.706224	-0.050708			ISCU	0.0431144	0.437799	-0.0599852
MED4	0.500184	0.76409	-0.0110764			MED4	0.0463995	0.706224	-0.0206472			MED4	0.0431144	0.437799	-0.0102262
GARNL3	0.0796158	0.693618	-0.00585249			GARNL3	0.0463995	0.706224	-0.0311226			GARNL3	0.0431144	0.437799	-0.0204571
SIX3	0.892738	0.913391	-0.00225407			SIX3	0.0463995	0.706224	0.00198061			SIX3	0.0431144	0.437799	0.00194432
STAT4	0.345231	0.693618	0.00478958			STAT4	0.0463995	0.706224	-0.00606204			STAT4	0.0431144	0.437799	0.0171844
HERC3	0.224916	0.693618	0.0134558			HERC3	0.0463995	0.706224	-0.0352452			HERC3	0.0431144	0.437799	0.0576802
TMEM132B	0.68583	0.824182	0.000113972			TMEM132B	0.0463995	0.706224	-0.00135063			TMEM132B	0.0431144	0.437799	-0.00277181
NUP58	0.224916	0.693618	0.041635			NUP58	0.0463995	0.706224	0.0596527			NUP58	0.0431144	0.437799	0.121136
KSR1	0.224916	0.693618	-0.0143454			KSR1	0.0463995	0.706224	0.0574994			KSR1	0.0431144	0.437799	0.0752674
DPT	0.68583	0.824182	0.038867			DPT	0.0463995	0.706224	-0.109917			DPT	0.0431144	0.437799	-0.187028
ABL2	0.892738	0.913391	0.011992			ABL2	0.0463995	0.706224	0.0261284			ABL2	0.0431144	0.437799	0.107951
EML4	0.0431144	0.693618	0.0337548			EML4	0.0463995	0.706224	0.0704251			EML4	0.0431144	0.437799	0.106576
ASXL2	0.345231	0.693618	0.0268159			ASXL2	0.0463995	0.706224	0.0592552			ASXL2	0.0431144	0.437799	0.153547
MRRF	0.0431144	0.693618	-0.0335418			MRRF	0.0463995	0.706224	0.0205821			MRRF	0.0431144	0.437799	0.0148281
SERPING1	0.0431144	0.693618	-0.104342			SERPING1	0.0463995	0.706224	-0.252359			SERPING1	0.0431144	0.437799	-0.252827
CDH22	0.68583	0.824182	-0.000537192			CDH22	0.0463995	0.706224	-0.00395222			CDH22	0.0431144	0.437799	-0.00238437
DLG2	0.224916	0.693618	-0.0161839			DLG2	0.0463995	0.706224	-0.0104085			DLG2	0.0431144	0.437799	-0.0179005
IPMK	0.345231	0.693618	0.0170438			IPMK	0.0463995	0.706224	0.039174			IPMK	0.0431144	0.437799	0.076538
SPARCL1	0.500184	0.76409	-0.390631			SPARCL1	0.0463995	0.706224	-0.523061			SPARCL1	0.0431144	0.437799	-0.66421
GPR180	0.68583	0.824182	0.00522692			GPR180	0.0463995	0.706224	0.0328773			GPR180	0.0431144	0.437799	0.0461677
OTULIN	0.224916	0.693618	0.00545125			OTULIN	0.0463995	0.706224	0.0309407			OTULIN	0.0431144	0.437799	0.0376176
ABCA10	0.224916	0.693618	-0.0122195			ABCA10	0.0463995	0.706224	-0.0253473			ABCA10	0.0431144	0.437799	-0.027116
PGM5	0.68583	0.824182	0.029393			PGM5	0.0463995	0.706224	-0.157996			PGM5	0.0431144	0.437799	-0.106542
AGPAT5	0.500184	0.76409	-0.00287873			AGPAT5	0.0463995	0.706224	0.0637609			AGPAT5	0.0431144	0.437799	0.0548222
FAM126B	0.0796158	0.693618	0.0545106			FAM126B	0.0463995	0.706224	0.0250135			FAM126B	0.0431144	0.437799	0.0695885
DEPTOR	0.68583	0.824182	0.00194137			DEPTOR	0.0463995	0.706224	-0.0194715			DEPTOR	0.0431144	0.437799	-0.020924
PHF6	0.892738	0.913391	0.00777327			PHF6	0.0463995	0.706224	0.0285084			PHF6	0.0431144	0.437799	0.046327
CNOT11	0.892738	0.913391	0.0179065			CNOT11	0.0463995	0.706224	0.0533933			CNOT11	0.0431144	0.437799	0.0470217
YDJC	0.892738	0.913391	0.00306972			YDJC	0.0463995	0.706224	0.023035			YDJC	0.0431144	0.437799	0.018081
ABCF3	0.68583	0.824182	-0.0201938			ABCF3	0.0463995	0.706224	0.0352419			ABCF3	0.0431144	0.437799	0.0262218
FUBP1	0.68583	0.824182	0.033303			FUBP1	0.0463995	0.706224	0.0708219			FUBP1	0.0431144	0.437799	0.102855
KBTBD8	0.500184	0.76409	0.00190794			KBTBD8	0.0463995	0.706224	0.00713026			KBTBD8	0.0431144	0.437799	0.0231163
COX18	0.68583	0.824182	0.0110514			COX18	0.0463995	0.706224	0.0135247			COX18	0.0431144	0.437799	0.0118515
RPP14	0.500184	0.76409	-0.00640691			RPP14	0.0463995	0.706224	-0.00995651			RPP14	0.0431144	0.437799	0.015166
RCHY1	0.892738	0.913391	-0.00148402			RCHY1	0.0463995	0.706224	0.00589862			RCHY1	0.0431144	0.437799	0.036251
ASB11	0.465209	0.76409	-0.000848372			ASB11	0.0463995	0.706224	-0.000558133			ASB11	0.0431144	0.437799	-0.00132474
TRIM44	0.500184	0.76409	0.0059076			TRIM44	0.0463995	0.706224	0.0626215			TRIM44	0.0431144	0.437799	0.0922235
CLPX	0.224916	0.693618	0.015592			CLPX	0.0463995	0.706224	0.0286958			CLPX	0.0431144	0.437799	0.026863
GPR182	0.0796158	0.693618	-0.00312188			GPR182	0.0463995	0.706224	-0.00605663			GPR182	0.0431144	0.437799	-0.00944434
LTBP3	0.224916	0.693618	-0.0517398			LTBP3	0.0463995	0.706224	-0.231299			LTBP3	0.0431144	0.437799	-0.346507
IL7R	0.138011	0.693618	0.221528			IL7R	0.0463995	0.706224	-0.131822			IL7R	0.0431144	0.437799	0.181607
LCMT2	0.68583	0.824182	-0.00178609			LCMT2	0.0463995	0.706224	0.0229169			LCMT2	0.0431144	0.437799	0.0320576
CSNK1G1	0.68583	0.824182	0.0136894			CSNK1G1	0.0463995	0.706224	0.0205135			CSNK1G1	0.0431144	0.437799	0.0491385
CRTAP	0.345231	0.693618	-0.0743866			CRTAP	0.0463995	0.706224	-0.174948			CRTAP	0.0431144	0.437799	-0.0707119
C14orf169	0.500184	0.76409	-0.00405166			C14orf169	0.0463995	0.706224	0.0203192			C14orf169	0.0431144	0.437799	0.0179631
MINA	0.68583	0.824182	0.0187458			MINA	0.0463995	0.706224	0.0449183			MINA	0.0431144	0.437799	0.0629379
PLRG1	0.68583	0.824182	0.00989236			PLRG1	0.0463995	0.706224	0.0480146			PLRG1	0.0431144	0.437799	0.0626416
FAM192A	0.138011	0.693618	0.0216805			FAM192A	0.0463995	0.706224	0.0308485			FAM192A	0.0431144	0.437799	0.0601096
DCP2	0.224916	0.693618	0.0204778			DCP2	0.0463995	0.706224	0.052055			DCP2	0.0431144	0.437799	0.111018
ADGRF3	0.500184	0.76409	0.00249129			ADGRF3	0.0463995	0.706224	0.0026404			ADGRF3	0.0431144	0.437799	0.00422952
AGFG1	0.224916	0.693618	0.0835552			AGFG1	0.0463995	0.706224	0.106025			AGFG1	0.0431144	0.437799	0.154335
CTSF	0.892738	0.913391	0.00484359			CTSF	0.0463995	0.706224	-0.224247			CTSF	0.0431144	0.437799	-0.112479
PITPNA	0.0796158	0.693618	0.0258439			PITPNA	0.0463995	0.706224	0.047319			PITPNA	0.0431144	0.437799	0.0385446
PQLC2L	0.345231	0.693618	0.00183707			PQLC2L	0.0463995	0.706224	-0.0122113			PQLC2L	0.0431144	0.437799	-0.00942273
ALG10B	0.68583	0.824182	0.00983912			ALG10B	0.0463995	0.706224	0.0123353			ALG10B	0.0431144	0.437799	0.0231029
RUVBL1	0.345231	0.693618	-0.0623852			RUVBL1	0.0463995	0.706224	0.062243			RUVBL1	0.0431144	0.437799	0.240159
ZDHHC21	0.138011	0.693618	0.0443336			ZDHHC21	0.0463995	0.706224	0.0776814			ZDHHC21	0.0431144	0.437799	0.0628537
SEC24C	0.345231	0.693618	-0.0157705			SEC24C	0.0463995	0.706224	0.0261309			SEC24C	0.0431144	0.437799	0.0490021
DDX10	0.68583	0.824182	0.0156193			DDX10	0.0463995	0.706224	0.0387438			DDX10	0.0431144	0.437799	0.0780521
GALNT11	0.892738	0.913391	0.00292439			GALNT11	0.0463995	0.706224	-0.0387868			GALNT11	0.0431144	0.437799	-0.0471381
PCGF5	0.0796158	0.693618	0.0586033			PCGF5	0.0463995	0.706224	0.0749147			PCGF5	0.0431144	0.437799	0.208255
ARSJ	0.68583	0.824182	0.0343252			ARSJ	0.0463995	0.706224	0.0505725			ARSJ	0.0431144	0.437799	0.0436427
PRR14L	0.224916	0.693618	0.0279155			PRR14L	0.0463995	0.706224	0.032017			PRR14L	0.0431144	0.437799	0.0710747
OLFML1	0.345231	0.693618	-0.0731147			OLFML1	0.0463995	0.706224	-0.136571			OLFML1	0.0431144	0.437799	-0.20404
DIABLO	0.224916	0.693618	-0.00312142			DIABLO	0.0463995	0.706224	-0.00418235			DIABLO	0.0431144	0.437799	-0.00246413
AHNAK2	0.224916	0.693618	-0.0379682			AHNAK2	0.0463995	0.706224	-0.0550554			AHNAK2	0.0431144	0.437799	-0.0737727
LUZP2	0.500184	0.76409	-0.00111311			LUZP2	0.0463995	0.706224	-0.00380446			LUZP2	0.0431144	0.437799	-0.00322479
ZNF70	0.68583	0.824182	-0.00159849			ZNF70	0.0463995	0.706224	0.00471569			ZNF70	0.0431144	0.437799	0.017049
SRSF10	0.68583	0.824182	-0.0151538			SRSF10	0.0463995	0.706224	0.049718			SRSF10	0.0431144	0.437799	0.112497
MTF1	0.892738	0.913391	0.00722319			MTF1	0.0463995	0.706224	0.0224793			MTF1	0.0431144	0.437799	0.0902925
GDAP2	0.345231	0.693618	0.0114493			GDAP2	0.0463995	0.706224	0.0259939			GDAP2	0.0431144	0.437799	0.0336691
ZNF100	0.892738	0.913391	0.00234099			ZNF100	0.0463995	0.706224	0.0114272			ZNF100	0.0431144	0.437799	0.0328594
PSMD12	0.500184	0.76409	-0.0111499			PSMD12	0.0463995	0.706224	0.0207867			PSMD12	0.0431144	0.437799	0.0380952
GZMM	0.68583	0.824182	-0.000781493			GZMM	0.0463995	0.706224	-0.00673683			GZMM	0.0431144	0.437799	0.0143735
FAM49A	0.345231	0.693618	0.0111793			FAM49A	0.0463995	0.706224	-0.0506189			FAM49A	0.0431144	0.437799	0.0123094
ERO1A	0.500184	0.76409	0.0444908			ERO1A	0.0463995	0.706224	0.0570925			ERO1A	0.0431144	0.437799	0.113948
SELT	0.138011	0.693618	0.0749338			SELT	0.0463995	0.706224	0.108103			SELT	0.0431144	0.437799	0.0557346
LIN52	0.224916	0.693618	0.0144015			LIN52	0.0463995	0.706224	-0.00806681			LIN52	0.0431144	0.437799	0.012385
RP11-513G11.4	0.500184	0.76409	-0.000316914			RP11-513G11.4	0.0463995	0.706224	-0.00160593			RP11-513G11.4	0.0431144	0.437799	-0.00225471
AP4B1-AS1	0.345231	0.693618	0.000759665			AP4B1-AS1	0.0463995	0.706224	0.000390487			AP4B1-AS1	0.0431144	0.437799	0.00117718
MEOX2-AS1	0.224916	0.693618	-0.00126247			MEOX2-AS1	0.0463995	0.706224	-0.00311736			MEOX2-AS1	0.0431144	0.437799	-0.00555124
FLJ31356	0.138011	0.693618	0.00262086			FLJ31356	0.0463995	0.706224	0.0015706			FLJ31356	0.0431144	0.437799	0.00296529
RP11-80H5.7	0.0431144	0.693618	0.00106844			RP11-80H5.7	0.0463995	0.706224	0.000632718			RP11-80H5.7	0.0431144	0.437799	0.000852489
RP11-138B4.1	0.68583	0.824182	0.00043153			RP11-138B4.1	0.0463995	0.706224	0.000458928			RP11-138B4.1	0.0431144	0.437799	0.000775946
HOXA-AS2	0.68583	0.824182	0.000101733			HOXA-AS2	0.0463995	0.706224	-0.0193181			HOXA-AS2	0.0431144	0.437799	-0.00943498
SIGLEC14	0.138011	0.693618	0.0175908			SIGLEC14	0.0463995	0.706224	0.0242221			SIGLEC14	0.0431144	0.437799	0.0374777
RP11-712L6.5	0.224916	0.693618	-0.00657631			RP11-712L6.5	0.0463995	0.706224	-0.00298877			RP11-712L6.5	0.0431144	0.437799	-0.0036211
CTC-260F20.3	0.892738	0.913391	5.04e-05			CTC-260F20.3	0.0463995	0.706224	0.000838251			CTC-260F20.3	0.0431144	0.437799	0.000511697
RP11-407N17.5	0.138011	0.693618	0.00224082			RP11-407N17.5	0.0463995	0.706224	0.00267598			RP11-407N17.5	0.0431144	0.437799	0.00166125
MAFTRR	0.0796158	0.693618	-0.00250762			MAFTRR	0.0463995	0.706224	-0.00160471			MAFTRR	0.0431144	0.437799	-0.000913017
CTD-2267D19.3	0.138011	0.693618	-0.0109282			CTD-2267D19.3	0.0463995	0.706224	-0.0165215			CTD-2267D19.3	0.0431144	0.437799	-0.0163523
RP11-165E7.1	0.0796158	0.693618	-0.00273043			RP11-165E7.1	0.0463995	0.706224	-0.00434345			RP11-165E7.1	0.0431144	0.437799	-0.00139307
RNU12	0.224916	0.693618	-0.000867018			RNU12	0.0463995	0.706224	-0.00167933			RNU12	0.0431144	0.437799	-0.00278464
RP11-351J23.2	0.0796158	0.693618	-0.00123717			RP11-351J23.2	0.0463995	0.706224	-0.000668006			RP11-351J23.2	0.0431144	0.437799	-0.00356541
RP11-1246C19.1	0.500184	0.76409	-0.00459321			RP11-1246C19.1	0.0463995	0.706224	-0.00708303			RP11-1246C19.1	0.0431144	0.437799	-0.00560159
RP11-358N2.2	0.345231	0.693618	0.000488179			RP11-358N2.2	0.0463995	0.706224	0.000681955			RP11-358N2.2	0.0431144	0.437799	0.00122018
HIST1H2AI	0.0431144	0.693618	-0.00132667			HIST1H2AI	0.0678892	0.706224	-0.000813972			HIST1H2AI	0.0431144	0.437799	-0.000761498
SLC7A2	0.0431144	0.693618	0.0769035			SLC7A2	0.0747355	0.706224	0.102994			SLC7A2	0.0431144	0.437799	0.129198
CAMK1G	0.500184	0.76409	0.000210192			CAMK1G	0.0747355	0.706224	-0.0043099			CAMK1G	0.0431144	0.437799	-0.00363019
POLR3B	0.500184	0.76409	-0.0158344			POLR3B	0.0747355	0.706224	0.0510267			POLR3B	0.0431144	0.437799	0.0417695
TTC27	0.892738	0.913391	0.0229225			TTC27	0.0747355	0.706224	0.0240369			TTC27	0.0431144	0.437799	0.0456164
NDUFS1	0.500184	0.76409	0.0677536			NDUFS1	0.0747355	0.706224	0.0766308			NDUFS1	0.0431144	0.437799	0.0717656
TYMP	0.500184	0.76409	-0.00597846			TYMP	0.0747355	0.706224	0.0946431			TYMP	0.0431144	0.437799	0.120381
TIMP2	0.500184	0.76409	-0.00912815			TIMP2	0.0747355	0.706224	-0.19211			TIMP2	0.0431144	0.437799	-0.17545
THRAP3	0.68583	0.824182	0.0293621			THRAP3	0.0747355	0.706224	0.0530011			THRAP3	0.0431144	0.437799	0.112344
GNA15	0.500184	0.76409	0.0127927			GNA15	0.0747355	0.706224	0.0410931			GNA15	0.0431144	0.437799	0.0672113
SEZ6	0.500184	0.76409	0.000732736			SEZ6	0.0747355	0.706224	-0.00146166			SEZ6	0.0431144	0.437799	0.0016594
SPI1	0.138011	0.693618	0.223365			SPI1	0.0747355	0.706224	0.115937			SPI1	0.0431144	0.437799	0.182981
LMAN1	0.500184	0.76409	-0.101518			LMAN1	0.0747355	0.706224	0.118644			LMAN1	0.0431144	0.437799	0.11457
UBE2K	0.500184	0.76409	0.0331673			UBE2K	0.0747355	0.706224	0.0546043			UBE2K	0.0431144	0.437799	0.0871967
NRDC	0.0431144	0.693618	-0.00234619			NRDC	0.0747355	0.706224	0.049462			NRDC	0.0431144	0.437799	0.144836
CLDND1	0.500184	0.76409	0.00787685			CLDND1	0.0747355	0.706224	-0.0266919			CLDND1	0.0431144	0.437799	-0.0232771
TCF7	0.68583	0.824182	0.000315878			TCF7	0.0747355	0.706224	-0.00596476			TCF7	0.0431144	0.437799	0.0378756
FOLH1	0.0796158	0.693618	-0.00349029			FOLH1	0.0747355	0.706224	-0.0145421			FOLH1	0.0431144	0.437799	-0.0096604
SNX10	0.0431144	0.693618	0.0729484			SNX10	0.0747355	0.706224	0.0729254			SNX10	0.0431144	0.437799	0.10794
PAPOLA	0.892738	0.913391	0.0158417			PAPOLA	0.0747355	0.706224	0.0748975			PAPOLA	0.0431144	0.437799	0.110851
DLD	0.68583	0.824182	0.0373005			DLD	0.0747355	0.706224	0.0520944			DLD	0.0431144	0.437799	0.0587942
GSKIP	0.68583	0.824182	0.00658984			GSKIP	0.0747355	0.706224	0.0174857			GSKIP	0.0431144	0.437799	0.0244827
ATG4A	0.500184	0.76409	0.00315234			ATG4A	0.0747355	0.706224	0.0284624			ATG4A	0.0431144	0.437799	0.018372
NXT2	0.500184	0.76409	0.0248466			NXT2	0.0747355	0.706224	0.0327996			NXT2	0.0431144	0.437799	0.0425482
XIAP	0.0796158	0.693618	0.0422861			XIAP	0.0747355	0.706224	0.0361695			XIAP	0.0431144	0.437799	0.0989741
SLC25A15	0.224916	0.693618	0.00598494			SLC25A15	0.0747355	0.706224	0.0127635			SLC25A15	0.0431144	0.437799	0.00745479
RPGRIP1L	0.68583	0.824182	0.0136356			RPGRIP1L	0.0747355	0.706224	0.0119433			RPGRIP1L	0.0431144	0.437799	0.0312066
PYCRL	0.224916	0.693618	-0.0288729			PYCRL	0.0747355	0.706224	0.0339999			PYCRL	0.0431144	0.437799	0.0654557
PLD3	0.224916	0.693618	0.0373293			PLD3	0.0747355	0.706224	-0.11306			PLD3	0.0431144	0.437799	-0.0913629
MAST1	0.892738	0.913391	9.25e-05			MAST1	0.0747355	0.706224	-0.00311676			MAST1	0.0431144	0.437799	-0.00242595
USF2	0.892738	0.913391	-0.0277549			USF2	0.0747355	0.706224	-0.0338328			USF2	0.0431144	0.437799	-0.0409603
AVL9	0.500184	0.76409	0.0316605			AVL9	0.0747355	0.706224	0.0486663			AVL9	0.0431144	0.437799	0.0962638
TFAM	0.68583	0.824182	-0.000799375			TFAM	0.0747355	0.706224	0.0646861			TFAM	0.0431144	0.437799	0.0675396
PSMD11	0.224916	0.693618	-0.0378319			PSMD11	0.0747355	0.706224	0.0395948			PSMD11	0.0431144	0.437799	0.00788953
CBL	0.224916	0.693618	0.0282028			CBL	0.0747355	0.706224	0.08658			CBL	0.0431144	0.437799	0.134734
SLC11A2	0.500184	0.76409	0.0241492			SLC11A2	0.0747355	0.706224	0.0617548			SLC11A2	0.0431144	0.437799	0.0551749
ART4	0.500184	0.76409	-0.0103408			ART4	0.0747355	0.706224	-0.0273579			ART4	0.0431144	0.437799	-0.00650205
ADGRD1	0.892738	0.913391	-0.0328851			ADGRD1	0.0747355	0.706224	-0.0418304			ADGRD1	0.0431144	0.437799	-0.153669
HMGXB3	0.500184	0.76409	0.00112812			HMGXB3	0.0747355	0.706224	0.0516628			HMGXB3	0.0431144	0.437799	0.0679724
PCCB	0.892738	0.913391	-0.000923439			PCCB	0.0747355	0.706224	0.0405895			PCCB	0.0431144	0.437799	0.0201009
PRKAR2A	0.892738	0.913391	0.00065706			PRKAR2A	0.0747355	0.706224	0.0359421			PRKAR2A	0.0431144	0.437799	0.106018
DCAF17	0.892738	0.913391	0.00187994			DCAF17	0.0747355	0.706224	0.0198815			DCAF17	0.0431144	0.437799	0.0410117
C1orf21	0.224916	0.693618	0.0365468			C1orf21	0.0747355	0.706224	-0.0681479			C1orf21	0.0431144	0.437799	-0.128376
NCF2	0.138011	0.693618	0.242441			NCF2	0.0747355	0.706224	0.156952			NCF2	0.0431144	0.437799	0.26687
EXOC8	0.138011	0.693618	0.0193569			EXOC8	0.0747355	0.706224	0.0254816			EXOC8	0.0431144	0.437799	0.0410743
ABCD3	0.0431144	0.693618	0.0422716			ABCD3	0.0747355	0.706224	0.105546			ABCD3	0.0431144	0.437799	0.0438546
DIEXF	0.224916	0.693618	-0.0137731			DIEXF	0.0747355	0.706224	0.0485589			DIEXF	0.0431144	0.437799	0.0538271
FASTKD2	0.500184	0.76409	0.0101437			FASTKD2	0.0747355	0.706224	0.048647			FASTKD2	0.0431144	0.437799	0.0629176
C1orf54	0.0431144	0.693618	-0.0089823			C1orf54	0.0747355	0.706224	-0.0228934			C1orf54	0.0431144	0.437799	-0.0311053
FCF1	0.500184	0.76409	0.0434561			FCF1	0.0747355	0.706224	0.0744308			FCF1	0.0431144	0.437799	0.0617915
COPA	0.68583	0.824182	0.0119165			COPA	0.0747355	0.706224	0.0996006			COPA	0.0431144	0.437799	0.101786
DCAF10	0.345231	0.693618	0.00983711			DCAF10	0.0747355	0.706224	0.0150055			DCAF10	0.0431144	0.437799	0.0699007
CNTFR	0.138011	0.693618	-0.0352428			CNTFR	0.0747355	0.706224	-0.0329536			CNTFR	0.0431144	0.437799	-0.0189412
LPGAT1	0.138011	0.693618	0.024535			LPGAT1	0.0747355	0.706224	0.0368297			LPGAT1	0.0431144	0.437799	0.0822176
STAU1	0.68583	0.824182	-0.0149645			STAU1	0.0747355	0.706224	0.0518362			STAU1	0.0431144	0.437799	0.0499836
UBR4	0.500184	0.76409	-0.0185097			UBR4	0.0747355	0.706224	-0.0454885			UBR4	0.0431144	0.437799	0.105895
COPB1	0.68583	0.824182	0.0682976			COPB1	0.0747355	0.706224	0.0643832			COPB1	0.0431144	0.437799	0.108575
CRACR2A	0.500184	0.76409	-0.00241144			CRACR2A	0.0747355	0.706224	0.00609389			CRACR2A	0.0431144	0.437799	0.0341418
TSPAN16	0.0431144	0.693618	0.000900451			TSPAN16	0.0747355	0.706224	0.00134759			TSPAN16	0.0431144	0.437799	0.000587501
DNMT1	0.0796158	0.693618	-0.0496438			DNMT1	0.0747355	0.706224	0.0646939			DNMT1	0.0431144	0.437799	0.10883
PSME3	0.500184	0.76409	-0.0177082			PSME3	0.0747355	0.706224	0.0928737			PSME3	0.0431144	0.437799	0.0419142
RAP1GAP2	0.224916	0.693618	0.0272828			RAP1GAP2	0.0747355	0.706224	0.0344431			RAP1GAP2	0.0431144	0.437799	0.0452713
XPO4	0.138011	0.693618	0.0564328			XPO4	0.0747355	0.706224	0.0568146			XPO4	0.0431144	0.437799	0.0988457
SLC39A11	0.500184	0.76409	0.00576731			SLC39A11	0.0747355	0.706224	0.0120932			SLC39A11	0.0431144	0.437799	0.0227403
SRRM1	0.892738	0.913391	0.0369405			SRRM1	0.0747355	0.706224	0.099829			SRRM1	0.0431144	0.437799	0.0970131
CDK7	0.345231	0.693618	-0.0086259			CDK7	0.0747355	0.706224	0.0210904			CDK7	0.0431144	0.437799	0.0247427
ACVR1B	0.892738	0.913391	-0.0174029			ACVR1B	0.0747355	0.706224	0.0521314			ACVR1B	0.0431144	0.437799	0.0549407
RTF1	0.500184	0.76409	-0.0259297			RTF1	0.0747355	0.706224	-0.0299495			RTF1	0.0431144	0.437799	-0.0130162
BCAR3	0.345231	0.693618	0.0290268			BCAR3	0.0747355	0.706224	0.0410159			BCAR3	0.0431144	0.437799	0.0892129
USP3	0.345231	0.693618	0.0100223			USP3	0.0747355	0.706224	0.020176			USP3	0.0431144	0.437799	0.0408297
EFTUD1	0.224916	0.693618	0.0037176			EFTUD1	0.0747355	0.706224	0.0173024			EFTUD1	0.0431144	0.437799	0.0200857
VAV1	0.345231	0.693618	0.0524526			VAV1	0.0747355	0.706224	0.0433474			VAV1	0.0431144	0.437799	0.114793
SIGLEC10	0.500184	0.76409	0.00978506			SIGLEC10	0.0747355	0.706224	0.0158621			SIGLEC10	0.0431144	0.437799	0.0210894
GOLGA4	0.892738	0.913391	0.0283728			GOLGA4	0.0747355	0.706224	0.0367112			GOLGA4	0.0431144	0.437799	0.0593946
SHQ1	0.892738	0.913391	-0.00557837			SHQ1	0.0747355	0.706224	0.0222918			SHQ1	0.0431144	0.437799	0.0396227
EIF2B5	0.224916	0.693618	-0.0308288			EIF2B5	0.0747355	0.706224	0.030919			EIF2B5	0.0431144	0.437799	0.023816
FEM1C	0.224916	0.693618	0.0242327			FEM1C	0.0747355	0.706224	0.0174057			FEM1C	0.0431144	0.437799	0.0534276
DOK2	0.345231	0.693618	0.017495			DOK2	0.0747355	0.706224	0.0412163			DOK2	0.0431144	0.437799	0.100685
PXDNL	0.68583	0.824182	0.00060118			PXDNL	0.0747355	0.706224	-0.00287272			PXDNL	0.0431144	0.437799	-0.00122999
PDCD11	0.138011	0.693618	-0.09225			PDCD11	0.0747355	0.706224	0.0694806			PDCD11	0.0431144	0.437799	0.0692395
CCT5	0.892738	0.913391	-0.00840978			CCT5	0.0747355	0.706224	0.132558			CCT5	0.0431144	0.437799	0.184002
SLC7A11	0.500184	0.76409	0.012578			SLC7A11	0.0747355	0.706224	0.0119238			SLC7A11	0.0431144	0.437799	0.0146339
NOCT	0.345231	0.693618	0.0141628			NOCT	0.0747355	0.706224	0.0204317			NOCT	0.0431144	0.437799	0.0120563
BICD1	0.138011	0.693618	0.0160571			BICD1	0.0747355	0.706224	0.0430094			BICD1	0.0431144	0.437799	0.0327829
PDLIM3	0.500184	0.76409	-0.0539207			PDLIM3	0.0747355	0.706224	-0.125153			PDLIM3	0.0431144	0.437799	-0.0868476
ATP6V1C1	0.138011	0.693618	0.0279397			ATP6V1C1	0.0747355	0.706224	0.057202			ATP6V1C1	0.0431144	0.437799	0.101258
C10orf12	0.345231	0.693618	0.0107218			C10orf12	0.0747355	0.706224	0.0118566			C10orf12	0.0431144	0.437799	0.0208915
MFSD14A	0.0431144	0.693618	0.0533165			MFSD14A	0.0747355	0.706224	0.0643309			MFSD14A	0.0431144	0.437799	0.0533682
GNE	0.500184	0.76409	0.0288971			GNE	0.0747355	0.706224	0.0648269			GNE	0.0431144	0.437799	0.0958227
ACOX1	0.0431144	0.693618	0.0262117			ACOX1	0.0747355	0.706224	0.0334428			ACOX1	0.0431144	0.437799	0.0566186
BROX	0.138011	0.693618	0.0494917			BROX	0.0747355	0.706224	0.0348965			BROX	0.0431144	0.437799	0.048084
RFTN2	0.68583	0.824182	-0.00152654			RFTN2	0.0747355	0.706224	-0.0318021			RFTN2	0.0431144	0.437799	-0.0174311
NAA15	0.500184	0.76409	-0.0136052			NAA15	0.0747355	0.706224	0.0769465			NAA15	0.0431144	0.437799	0.163646
ANKS6	0.892738	0.913391	-0.00696667			ANKS6	0.0747355	0.706224	0.0538324			ANKS6	0.0431144	0.437799	0.0347186
BMS1	0.138011	0.693618	-0.0329071			BMS1	0.0747355	0.706224	0.0596031			BMS1	0.0431144	0.437799	0.0519705
NGFRAP1	0.500184	0.76409	0.0156749			NGFRAP1	0.0747355	0.706224	-0.0537868			NGFRAP1	0.0431144	0.437799	-0.141838
ZCCHC18	0.345231	0.693618	-0.00205849			ZCCHC18	0.0747355	0.706224	-0.00172898			ZCCHC18	0.0431144	0.437799	-0.00251355
AP1G1	0.138011	0.693618	0.0477139			AP1G1	0.0747355	0.706224	0.100589			AP1G1	0.0431144	0.437799	0.150133
LAIR1	0.224916	0.693618	0.0228005			LAIR1	0.0747355	0.706224	0.0366196			LAIR1	0.0431144	0.437799	0.0933626
HR	0.892738	0.913391	0.000137093			HR	0.0747355	0.706224	-0.00482884			HR	0.0431144	0.437799	-0.0196841
MAP2K1	0.500184	0.76409	0.00669898			MAP2K1	0.0747355	0.706224	0.0504639			MAP2K1	0.0431144	0.437799	0.0654984
HNRNPA3	0.0796158	0.693618	-0.0189945			HNRNPA3	0.0747355	0.706224	0.0488867			HNRNPA3	0.0431144	0.437799	0.0453236
ZNF562	0.68583	0.824182	-0.00662819			ZNF562	0.0747355	0.706224	0.0170942			ZNF562	0.0431144	0.437799	0.0624163
HCFC1	0.68583	0.824182	0.00915799			HCFC1	0.0747355	0.706224	0.0635057			HCFC1	0.0431144	0.437799	0.124334
MYD88	0.345231	0.693618	0.0134976			MYD88	0.0747355	0.706224	0.0981408			MYD88	0.0431144	0.437799	0.100451
EIF1AX	0.500184	0.76409	-0.0304052			EIF1AX	0.0747355	0.706224	0.0424161			EIF1AX	0.0431144	0.437799	0.101733
ERCC4	0.892738	0.913391	-0.0110218			ERCC4	0.0747355	0.706224	0.0184711			ERCC4	0.0431144	0.437799	0.0293269
FBXO39	0.0796158	0.693618	-0.000770625			FBXO39	0.0747355	0.706224	-0.00220471			FBXO39	0.0431144	0.437799	-0.00225471
ZBTB41	0.500184	0.76409	0.00463007			ZBTB41	0.0747355	0.706224	0.0289505			ZBTB41	0.0431144	0.437799	0.0879992
RPS27	0.892738	0.913391	-0.00173857			RPS27	0.0747355	0.706224	-0.0497763			RPS27	0.0431144	0.437799	-0.0972373
NDUFAF3	0.892738	0.913391	-0.0173169			NDUFAF3	0.0747355	0.706224	0.0418476			NDUFAF3	0.0431144	0.437799	0.0518925
ELMOD2	0.892738	0.913391	-0.000423593			ELMOD2	0.0747355	0.706224	0.018471			ELMOD2	0.0431144	0.437799	0.0596855
SOCS4	0.892738	0.913391	0.0035408			SOCS4	0.0747355	0.706224	0.0105042			SOCS4	0.0431144	0.437799	0.0708035
CLN8	0.0431144	0.693618	0.0127131			CLN8	0.0747355	0.706224	0.0266674			CLN8	0.0431144	0.437799	0.0260768
RWDD4	0.500184	0.76409	-0.0107264			RWDD4	0.0747355	0.706224	0.0148584			RWDD4	0.0431144	0.437799	0.0176345
ACBD3	0.345231	0.693618	0.0355652			ACBD3	0.0747355	0.706224	0.033287			ACBD3	0.0431144	0.437799	0.0617732
PTP4A2	0.0796158	0.693618	0.0477187			PTP4A2	0.0747355	0.706224	0.0253783			PTP4A2	0.0431144	0.437799	0.0877996
FAM86B1	0.500184	0.76409	0.0026235			FAM86B1	0.0747355	0.706224	0.00360224			FAM86B1	0.0431144	0.437799	0.00903947
TMPPE	0.138011	0.693618	0.00268835			TMPPE	0.0747355	0.706224	0.00747599			TMPPE	0.0431144	0.437799	0.00764389
OR7A5	0.892738	0.913391	0.000384775			OR7A5	0.0747355	0.706224	0.00061825			OR7A5	0.0431144	0.437799	0.00150876
FAM196A	0.224916	0.693618	-0.000316914			FAM196A	0.0747355	0.706224	-0.00307839			FAM196A	0.0431144	0.437799	-0.000932803
S100A13	0.892738	0.913391	-0.0221443			S100A13	0.0747355	0.706224	-0.0668612			S100A13	0.0431144	0.437799	-0.129061
HDAC2	0.68583	0.824182	0.000845209			HDAC2	0.0747355	0.706224	0.0139042			HDAC2	0.0431144	0.437799	0.0296962
LINC01560	0.345231	0.693618	-0.00446739			LINC01560	0.0747355	0.706224	-0.00945675			LINC01560	0.0431144	0.437799	-0.00672117
SPIN3	0.224916	0.693618	-0.0106403			SPIN3	0.0747355	0.706224	-0.0114298			SPIN3	0.0431144	0.437799	-0.0122787
FAM155A	0.345231	0.693618	0.00218452			FAM155A	0.0747355	0.706224	-0.0129471			FAM155A	0.0431144	0.437799	-0.011062
GNL1	0.0796158	0.693618	-0.00615449			GNL1	0.0747355	0.706224	-0.0675639			GNL1	0.0431144	0.437799	-0.0233951
TMEM170B	0.0431144	0.693618	0.0684939			TMEM170B	0.0747355	0.706224	0.0442728			TMEM170B	0.0431144	0.437799	0.0642489
RP4-535B20.1	0.345231	0.693618	0.000443021			RP4-535B20.1	0.0747355	0.706224	-0.00118046			RP4-535B20.1	0.0431144	0.437799	-0.00102595
SNHG7	0.892738	0.913391	-0.0224276			SNHG7	0.0747355	0.706224	-0.0510674			SNHG7	0.0431144	0.437799	-0.0629311
TMEM229A	0.224916	0.693618	-0.000683492			TMEM229A	0.0747355	0.706224	-0.000545224			TMEM229A	0.0431144	0.437799	-0.000451763
AC012074.2	0.892738	0.913391	5.04e-05			AC012074.2	0.0747355	0.706224	-0.00145753			AC012074.2	0.0431144	0.437799	-0.000501917
PKN2-AS1	0.0431144	0.693618	0.00230309			PKN2-AS1	0.0747355	0.706224	0.00125809			PKN2-AS1	0.0431144	0.437799	0.00307344
RP11-110I1.12	0.892738	0.913391	-0.00197697			RP11-110I1.12	0.0747355	0.706224	0.00164612			RP11-110I1.12	0.0431144	0.437799	0.00597167
LINC01579	0.892738	0.913391	0.00043153			LINC01579	0.0747355	0.706224	-0.000996134			LINC01579	0.0431144	0.437799	-0.00254527
JHDM1D-AS1	0.500184	0.76409	0.00476444			JHDM1D-AS1	0.0747355	0.706224	0.0105667			JHDM1D-AS1	0.0431144	0.437799	0.0172247
ITFG1-AS1	0.224916	0.693618	-0.00138355			ITFG1-AS1	0.0747355	0.706224	-0.000699037			ITFG1-AS1	0.0431144	0.437799	-0.000400616
AC010524.2	0.0796158	0.693618	0.00228479			AC010524.2	0.0747355	0.706224	0.002674			AC010524.2	0.0431144	0.437799	0.00163993
RP11-219D15.3	0.345231	0.693618	-0.000587058			RP11-219D15.3	0.0747355	0.706224	-0.00123979			RP11-219D15.3	0.0431144	0.437799	-0.00133452
RP11-335L23.5	0.500184	0.76409	-0.00102859			RP11-335L23.5	0.0747355	0.706224	-0.00294018			RP11-335L23.5	0.0431144	0.437799	-0.00490034
TADA2A	0.500184	0.76409	0.00376984			TADA2A	0.0747355	0.706224	0.0208778			TADA2A	0.0431144	0.437799	0.0270627
IRG1	0.68583	0.824182	-2.67e-05			IRG1	0.0796158	0.706224	0.000511697			IRG1	0.0431144	0.437799	0.00231965
RP11-2E11.5	0.465209	0.76409	-0.000558518			RP11-2E11.5	0.0796158	0.706224	-0.00268312			RP11-2E11.5	0.0431144	0.437799	-0.000848922
RPAP3	0.500184	0.76409	-0.000694401			RPAP3	0.115851	0.706224	0.0295769			RPAP3	0.0431144	0.437799	0.0607767
IBTK	0.500184	0.76409	0.0480904			IBTK	0.115851	0.706224	0.0466645			IBTK	0.0431144	0.437799	0.122826
MRC2	0.0796158	0.693618	-0.137058			MRC2	0.115851	0.706224	-0.0935043			MRC2	0.0431144	0.437799	-0.0641151
LARS2	0.500184	0.76409	-0.0211027			LARS2	0.115851	0.706224	0.0175139			LARS2	0.0431144	0.437799	0.0329231
POLA2	0.500184	0.76409	0.00230703			POLA2	0.115851	0.706224	0.018494			POLA2	0.0431144	0.437799	0.0250391
ZC3H3	0.224916	0.693618	0.0205198			ZC3H3	0.115851	0.706224	0.0171143			ZC3H3	0.0431144	0.437799	0.0528892
VRK2	0.500184	0.76409	0.00153668			VRK2	0.115851	0.706224	0.0239794			VRK2	0.0431144	0.437799	0.0224308
BCLAF1	0.892738	0.913391	0.0279713			BCLAF1	0.115851	0.706224	0.0531347			BCLAF1	0.0431144	0.437799	0.113921
UBA6	0.345231	0.693618	0.0120029			UBA6	0.115851	0.706224	0.0642073			UBA6	0.0431144	0.437799	0.104075
ADSS	0.68583	0.824182	0.0120711			ADSS	0.115851	0.706224	0.0762305			ADSS	0.0431144	0.437799	0.0601573
RAB27B	0.0796158	0.693618	0.105051			RAB27B	0.115851	0.706224	0.123912			RAB27B	0.0431144	0.437799	0.0931674
YTHDC2	0.68583	0.824182	-0.0175823			YTHDC2	0.115851	0.706224	0.0135123			YTHDC2	0.0431144	0.437799	0.0666689
NNAT	0.138011	0.693618	-0.00587049			NNAT	0.115851	0.706224	-0.0131817			NNAT	0.0431144	0.437799	-0.0120225
CBLN4	0.0431144	0.693618	-0.0133168			CBLN4	0.115851	0.706224	-0.0299021			CBLN4	0.0431144	0.437799	-0.00651011
RELT	0.345231	0.693618	0.00736703			RELT	0.115851	0.706224	0.0155984			RELT	0.0431144	0.437799	0.0363876
SOAT1	0.345231	0.693618	0.0224317			SOAT1	0.115851	0.706224	0.127326			SOAT1	0.0431144	0.437799	0.206636
TARBP1	0.892738	0.913391	0.00414136			TARBP1	0.115851	0.706224	0.0344041			TARBP1	0.0431144	0.437799	0.025033
DGAT2	0.224916	0.693618	0.00319471			DGAT2	0.115851	0.706224	0.0189121			DGAT2	0.0431144	0.437799	0.0286023
ZC3H15	0.500184	0.76409	-0.0240343			ZC3H15	0.115851	0.706224	0.0408783			ZC3H15	0.0431144	0.437799	0.0439712
CYB5R4	0.0431144	0.693618	0.0306716			CYB5R4	0.115851	0.706224	0.0420786			CYB5R4	0.0431144	0.437799	0.0574659
PSME4	0.500184	0.76409	0.0286285			PSME4	0.115851	0.706224	0.0908869			PSME4	0.0431144	0.437799	0.121121
VPS35	0.500184	0.76409	0.0295613			VPS35	0.115851	0.706224	0.0881123			VPS35	0.0431144	0.437799	0.0777556
MAPK6	0.500184	0.76409	0.00722903			MAPK6	0.115851	0.706224	0.0717739			MAPK6	0.0431144	0.437799	0.0591455
EXOC5	0.68583	0.824182	0.000600391			EXOC5	0.115851	0.706224	0.0602585			EXOC5	0.0431144	0.437799	0.137331
SMARCE1	0.892738	0.913391	0.00282795			SMARCE1	0.115851	0.706224	-0.0356845			SMARCE1	0.0431144	0.437799	-0.0380805
IGF2BP2	0.68583	0.824182	0.0125727			IGF2BP2	0.115851	0.706224	0.0396872			IGF2BP2	0.0431144	0.437799	0.0471582
SLC25A40	0.892738	0.913391	-0.0008402			SLC25A40	0.115851	0.706224	0.0167807			SLC25A40	0.0431144	0.437799	0.0379877
SPAG5	0.0431144	0.693618	-0.0176369			SPAG5	0.115851	0.706224	-0.0108154			SPAG5	0.0431144	0.437799	-0.00235824
FBLN1	0.0796158	0.693618	-0.330855			FBLN1	0.115851	0.706224	-0.457659			FBLN1	0.0431144	0.437799	-0.371811
GSK3B	0.0431144	0.693618	0.0372231			GSK3B	0.115851	0.706224	0.0444073			GSK3B	0.0431144	0.437799	0.0809212
XPO1	0.892738	0.913391	0.00914406			XPO1	0.115851	0.706224	0.0386415			XPO1	0.0431144	0.437799	0.128008
DIMT1	0.138011	0.693618	-0.0530358			DIMT1	0.115851	0.706224	0.0481728			DIMT1	0.0431144	0.437799	0.0819069
DDX18	0.68583	0.824182	-0.00513695			DDX18	0.115851	0.706224	0.0553525			DDX18	0.0431144	0.437799	0.129728
PDRG1	0.224916	0.693618	-0.0242159			PDRG1	0.115851	0.706224	-0.0289034			PDRG1	0.0431144	0.437799	-0.0151066
TRMT6	0.345231	0.693618	-0.0141863			TRMT6	0.115851	0.706224	0.0278794			TRMT6	0.0431144	0.437799	0.0504787
NLRC4	0.224916	0.693618	0.0235124			NLRC4	0.115851	0.706224	0.0399629			NLRC4	0.0431144	0.437799	0.0530096
GPATCH2	0.500184	0.76409	-0.00338668			GPATCH2	0.115851	0.706224	0.0147378			GPATCH2	0.0431144	0.437799	0.0147219
NUP50	0.500184	0.76409	0.028937			NUP50	0.115851	0.706224	0.0395702			NUP50	0.0431144	0.437799	0.0960124
MSH2	0.68583	0.824182	0.011024			MSH2	0.115851	0.706224	0.0221503			MSH2	0.0431144	0.437799	0.0411495
ARCN1	0.892738	0.913391	0.0208689			ARCN1	0.115851	0.706224	0.067623			ARCN1	0.0431144	0.437799	0.0959902
BTAF1	0.500184	0.76409	-0.0189994			BTAF1	0.115851	0.706224	0.0341543			BTAF1	0.0431144	0.437799	0.0668776
MAPK1	0.224916	0.693618	0.0438929			MAPK1	0.115851	0.706224	0.0574088			MAPK1	0.0431144	0.437799	0.114548
RPL3	0.138011	0.693618	-0.0447681			RPL3	0.115851	0.706224	-0.138011			RPL3	0.0431144	0.437799	-0.139258
COCH	0.138011	0.693618	-0.00250762			COCH	0.115851	0.706224	-0.00248078			COCH	0.0431144	0.437799	-0.00400642
AHSA1	0.500184	0.76409	-0.034819			AHSA1	0.115851	0.706224	0.0796439			AHSA1	0.0431144	0.437799	0.124508
PRELID3B	0.500184	0.76409	0.0189188			PRELID3B	0.115851	0.706224	0.0779032			PRELID3B	0.0431144	0.437799	0.0571533
SLC52A3	0.345231	0.693618	-0.00290495			SLC52A3	0.115851	0.706224	-0.00684984			SLC52A3	0.0431144	0.437799	-0.0126087
E2F1	0.224916	0.693618	0.0254206			E2F1	0.115851	0.706224	0.0173297			E2F1	0.0431144	0.437799	0.0406722
RNMT	0.892738	0.913391	8.6e-08			RNMT	0.115851	0.706224	0.0323724			RNMT	0.0431144	0.437799	0.0935978
RP2	0.138011	0.693618	0.0761212			RP2	0.115851	0.706224	0.0388971			RP2	0.0431144	0.437799	0.102457
DNAJC3	0.892738	0.913391	0.00870886			DNAJC3	0.115851	0.706224	0.0830635			DNAJC3	0.0431144	0.437799	0.151045
KPNA3	0.138011	0.693618	0.0905704			KPNA3	0.115851	0.706224	0.101409			KPNA3	0.0431144	0.437799	0.101655
USP10	0.138011	0.693618	-0.037245			USP10	0.115851	0.706224	0.0331776			USP10	0.0431144	0.437799	0.0659207
QPRT	0.68583	0.824182	0.000909917			QPRT	0.115851	0.706224	-0.0296221			QPRT	0.0431144	0.437799	-0.0312954
KNOP1	0.224916	0.693618	-0.0195135			KNOP1	0.115851	0.706224	0.0227083			KNOP1	0.0431144	0.437799	0.00919533
IMPAD1	0.68583	0.824182	0.0479006			IMPAD1	0.115851	0.706224	0.0942307			IMPAD1	0.0431144	0.437799	0.157247
NDRG1	0.500184	0.76409	0.00728312			NDRG1	0.115851	0.706224	-0.124297			NDRG1	0.0431144	0.437799	-0.193341
SPAG1	0.0796158	0.693618	0.0330575			SPAG1	0.115851	0.706224	0.0357091			SPAG1	0.0431144	0.437799	0.0176289
ERI1	0.500184	0.76409	-0.0073566			ERI1	0.115851	0.706224	0.0115757			ERI1	0.0431144	0.437799	0.0512664
GSR	0.892738	0.913391	0.000285061			GSR	0.115851	0.706224	0.0630609			GSR	0.0431144	0.437799	0.046821
TNFRSF10A	0.68583	0.824182	0.00366231			TNFRSF10A	0.115851	0.706224	0.0290734			TNFRSF10A	0.0431144	0.437799	0.0339585
LIG1	0.892738	0.913391	0.0182272			LIG1	0.115851	0.706224	0.0196108			LIG1	0.0431144	0.437799	0.039012
RBM28	0.138011	0.693618	-0.0280284			RBM28	0.115851	0.706224	0.0221175			RBM28	0.0431144	0.437799	0.0554439
ASPN	0.500184	0.76409	0.0501388			ASPN	0.115851	0.706224	-0.0142375			ASPN	0.0431144	0.437799	-0.0112988
GLIS3	0.224916	0.693618	-0.0602058			GLIS3	0.115851	0.706224	0.0642485			GLIS3	0.0431144	0.437799	0.0576079
MAPK8	0.0431144	0.693618	0.00265913			MAPK8	0.115851	0.706224	0.020122			MAPK8	0.0431144	0.437799	0.0348458
CDH23	0.0796158	0.693618	-0.0415119			CDH23	0.115851	0.706224	-0.044369			CDH23	0.0431144	0.437799	-0.0927904
CASC3	0.138011	0.693618	0.0225572			CASC3	0.115851	0.706224	0.0487577			CASC3	0.0431144	0.437799	0.106175
MTMR4	0.500184	0.76409	0.00711772			MTMR4	0.115851	0.706224	0.0343541			MTMR4	0.0431144	0.437799	0.0639705
MANBA	0.138011	0.693618	0.0195829			MANBA	0.115851	0.706224	-0.0288133			MANBA	0.0431144	0.437799	-0.0498028
DDX6	0.892738	0.913391	-0.02567			DDX6	0.115851	0.706224	-0.0438496			DDX6	0.0431144	0.437799	0.0658077
CD81	0.224916	0.693618	-0.0420962			CD81	0.115851	0.706224	-0.100579			CD81	0.0431144	0.437799	-0.175491
PITPNM1	0.892738	0.913391	0.0619548			PITPNM1	0.115851	0.706224	0.0715844			PITPNM1	0.0431144	0.437799	0.159156
MGP	0.0431144	0.693618	-0.178011			MGP	0.115851	0.706224	-0.23862			MGP	0.0431144	0.437799	-0.193998
NUP107	0.224916	0.693618	-0.0268124			NUP107	0.115851	0.706224	0.0260178			NUP107	0.0431144	0.437799	0.0476071
TMEM14C	0.500184	0.76409	0.0245485			TMEM14C	0.115851	0.706224	-0.0220552			TMEM14C	0.0431144	0.437799	-0.0751399
SMAP1	0.500184	0.76409	-0.0114976			SMAP1	0.115851	0.706224	0.0113306			SMAP1	0.0431144	0.437799	0.0162008
MSH3	0.892738	0.913391	-0.00287043			MSH3	0.115851	0.706224	0.0318515			MSH3	0.0431144	0.437799	0.040619
TCERG1	0.0796158	0.693618	-0.0175351			TCERG1	0.115851	0.706224	0.0409767			TCERG1	0.0431144	0.437799	0.0846213
CSNK1A1	0.892738	0.913391	-0.0283912			CSNK1A1	0.115851	0.706224	0.0513201			CSNK1A1	0.0431144	0.437799	0.0953293
NEK4	0.500184	0.76409	0.0156362			NEK4	0.115851	0.706224	0.0258			NEK4	0.0431144	0.437799	0.0642157
STEAP3	0.892738	0.913391	-0.0183983			STEAP3	0.115851	0.706224	0.0987227			STEAP3	0.0431144	0.437799	0.134661
GTF3C2	0.500184	0.76409	-0.00497462			GTF3C2	0.115851	0.706224	0.0323159			GTF3C2	0.0431144	0.437799	0.0427603
MRPL19	0.68583	0.824182	0.0241703			MRPL19	0.115851	0.706224	0.0417512			MRPL19	0.0431144	0.437799	0.0308729
TAF1B	0.500184	0.76409	0.0149932			TAF1B	0.115851	0.706224	0.0259322			TAF1B	0.0431144	0.437799	0.0406125
DNAJC16	0.224916	0.693618	0.0231767			DNAJC16	0.115851	0.706224	0.0272993			DNAJC16	0.0431144	0.437799	0.0486182
STXBP3	0.500184	0.76409	0.0239795			STXBP3	0.115851	0.706224	0.0293212			STXBP3	0.0431144	0.437799	0.0349824
SFPQ	0.224916	0.693618	-0.0526064			SFPQ	0.115851	0.706224	0.0556277			SFPQ	0.0431144	0.437799	0.110216
SLC2A1	0.892738	0.913391	0.00576019			SLC2A1	0.115851	0.706224	0.0385098			SLC2A1	0.0431144	0.437799	0.134812
PPP1R8	0.892738	0.913391	0.00331901			PPP1R8	0.115851	0.706224	0.0369685			PPP1R8	0.0431144	0.437799	0.0417508
ELL2	0.500184	0.76409	0.113198			ELL2	0.115851	0.706224	0.0954508			ELL2	0.0431144	0.437799	0.217774
PTBP3	0.345231	0.693618	0.0419231			PTBP3	0.115851	0.706224	0.0958369			PTBP3	0.0431144	0.437799	0.201225
FKBP15	0.0431144	0.693618	0.0280925			FKBP15	0.115851	0.706224	0.0383522			FKBP15	0.0431144	0.437799	0.0804912
ABCD4	0.224916	0.693618	-0.0647884			ABCD4	0.115851	0.706224	-0.0688308			ABCD4	0.0431144	0.437799	-0.0507706
PANK3	0.0796158	0.693618	0.110382			PANK3	0.115851	0.706224	0.144799			PANK3	0.0431144	0.437799	0.208944
PCDHB14	0.68583	0.824182	-0.00647656			PCDHB14	0.115851	0.706224	-0.01228			PCDHB14	0.0431144	0.437799	-0.0148824
SERP1	0.68583	0.824182	-0.0047168			SERP1	0.115851	0.706224	0.0915264			SERP1	0.0431144	0.437799	0.0523063
UTP20	0.68583	0.824182	0.0091156			UTP20	0.115851	0.706224	0.0560007			UTP20	0.0431144	0.437799	0.0811305
OPA3	0.892738	0.913391	0.00505964			OPA3	0.115851	0.706224	0.0234229			OPA3	0.0431144	0.437799	0.0189884
TRMT5	0.500184	0.76409	-0.0191994			TRMT5	0.115851	0.706224	0.019592			TRMT5	0.0431144	0.437799	0.031528
SGCE	0.224916	0.693618	0.0669959			SGCE	0.115851	0.706224	-0.0604409			SGCE	0.0431144	0.437799	-0.187477
KLHDC10	0.138011	0.693618	0.0458085			KLHDC10	0.115851	0.706224	0.0252497			KLHDC10	0.0431144	0.437799	0.0772763
E2F8	0.68583	0.824182	4.23e-05			E2F8	0.115851	0.706224	0.00315712			E2F8	0.0431144	0.437799	0.00655713
ABHD17A	0.345231	0.693618	0.0248762			ABHD17A	0.115851	0.706224	-0.0428703			ABHD17A	0.0431144	0.437799	-0.0492066
CLIP1	0.0796158	0.693618	0.128951			CLIP1	0.115851	0.706224	0.0860896			CLIP1	0.0431144	0.437799	0.145591
RLIM	0.0796158	0.693618	0.044441			RLIM	0.115851	0.706224	0.0666084			RLIM	0.0431144	0.437799	0.151462
FBXO44	0.892738	0.913391	-0.00424524			FBXO44	0.115851	0.706224	-0.0179761			FBXO44	0.0431144	0.437799	-0.0341887
TCEAL4	0.68583	0.824182	-0.0466741			TCEAL4	0.115851	0.706224	-0.0875667			TCEAL4	0.0431144	0.437799	-0.13344
RTN3	0.0796158	0.693618	0.0637729			RTN3	0.115851	0.706224	0.0269357			RTN3	0.0431144	0.437799	0.068333
E2F5	0.68583	0.824182	0.00330111			E2F5	0.115851	0.706224	0.00826363			E2F5	0.0431144	0.437799	0.00980097
MBD2	0.0796158	0.693618	0.0407724			MBD2	0.115851	0.706224	0.0286409			MBD2	0.0431144	0.437799	0.060342
CLOCK	0.68583	0.824182	0.00411133			CLOCK	0.115851	0.706224	0.0399973			CLOCK	0.0431144	0.437799	0.116258
TMED7	0.68583	0.824182	0.0590605			TMED7	0.115851	0.706224	0.0694743			TMED7	0.0431144	0.437799	0.055477
KHDC1	0.138011	0.693618	-0.00365816			KHDC1	0.115851	0.706224	-0.00248498			KHDC1	0.0431144	0.437799	-0.00398942
NAT10	0.0796158	0.693618	-0.0907098			NAT10	0.115851	0.706224	0.0411228			NAT10	0.0431144	0.437799	0.0369038
REPS1	0.500184	0.76409	0.0210846			REPS1	0.115851	0.706224	0.0480506			REPS1	0.0431144	0.437799	0.0458262
DHX9	0.500184	0.76409	-0.0163064			DHX9	0.115851	0.706224	0.105821			DHX9	0.0431144	0.437799	0.0841723
SLC31A1	0.68583	0.824182	0.0771247			SLC31A1	0.115851	0.706224	0.0888838			SLC31A1	0.0431144	0.437799	0.0696405
TLR2	0.138011	0.693618	0.0839818			TLR2	0.115851	0.706224	0.0935129			TLR2	0.0431144	0.437799	0.105575
MGARP	0.224916	0.693618	-0.00107322			MGARP	0.115851	0.706224	-0.00516251			MGARP	0.0431144	0.437799	-0.00212506
BBS7	0.345231	0.693618	0.00678794			BBS7	0.115851	0.706224	0.0273718			BBS7	0.0431144	0.437799	0.0308878
USO1	0.500184	0.76409	0.0325245			USO1	0.115851	0.706224	0.0707311			USO1	0.0431144	0.437799	0.0955526
ETNK1	0.0796158	0.693618	0.0629606			ETNK1	0.115851	0.706224	0.0220684			ETNK1	0.0431144	0.437799	0.147657
MTMR6	0.345231	0.693618	0.0169248			MTMR6	0.115851	0.706224	0.0517771			MTMR6	0.0431144	0.437799	0.0956555
GLYR1	0.68583	0.824182	-0.00435073			GLYR1	0.115851	0.706224	0.0654014			GLYR1	0.0431144	0.437799	0.101885
SLC39A6	0.68583	0.824182	-0.0354046			SLC39A6	0.115851	0.706224	0.103626			SLC39A6	0.0431144	0.437799	0.0904728
CBLC	0.500184	0.76409	-0.00657235			CBLC	0.115851	0.706224	0.00991053			CBLC	0.0431144	0.437799	0.0110607
XPR1	0.345231	0.693618	0.0631571			XPR1	0.115851	0.706224	0.0516895			XPR1	0.0431144	0.437799	0.141233
TPM3	0.68583	0.824182	0.0261168			TPM3	0.115851	0.706224	0.0944748			TPM3	0.0431144	0.437799	0.12918
DQX1	0.68583	0.824182	0.000192504			DQX1	0.115851	0.706224	0.000896691			DQX1	0.0431144	0.437799	0.00195219
FANCD2	0.500184	0.76409	-0.00350098			FANCD2	0.115851	0.706224	0.00741496			FANCD2	0.0431144	0.437799	0.0114363
DGKQ	0.68583	0.824182	-0.00345021			DGKQ	0.115851	0.706224	-0.0138202			DGKQ	0.0431144	0.437799	-0.0108941
TRMT10A	0.500184	0.76409	-0.000220251			TRMT10A	0.115851	0.706224	0.00758982			TRMT10A	0.0431144	0.437799	0.0175972
TMEM209	0.500184	0.76409	-0.00499584			TMEM209	0.115851	0.706224	0.011094			TMEM209	0.0431144	0.437799	0.0231857
NOM1	0.892738	0.913391	0.00868452			NOM1	0.115851	0.706224	0.0413192			NOM1	0.0431144	0.437799	0.0609544
PRPS1	0.500184	0.76409	-0.0201712			PRPS1	0.115851	0.706224	0.0596498			PRPS1	0.0431144	0.437799	0.0754074
ERLIN2	0.892738	0.913391	0.0175393			ERLIN2	0.115851	0.706224	0.0364829			ERLIN2	0.0431144	0.437799	0.0626955
FAM73B	0.224916	0.693618	-0.0317248			FAM73B	0.115851	0.706224	-0.0130846			FAM73B	0.0431144	0.437799	-0.0171741
SSRP1	0.138011	0.693618	-0.084209			SSRP1	0.115851	0.706224	0.0719624			SSRP1	0.0431144	0.437799	0.123783
GLB1L2	0.892738	0.913391	0.0027817			GLB1L2	0.115851	0.706224	0.0368724			GLB1L2	0.0431144	0.437799	0.0443451
INCENP	0.892738	0.913391	0.000936016			INCENP	0.115851	0.706224	0.00686419			INCENP	0.0431144	0.437799	0.0333757
PTPRO	0.224916	0.693618	0.0253787			PTPRO	0.115851	0.706224	0.0124218			PTPRO	0.0431144	0.437799	0.0273742
SAR1B	0.345231	0.693618	0.0399128			SAR1B	0.115851	0.706224	0.0405176			SAR1B	0.0431144	0.437799	0.0264152
NUS1	0.500184	0.76409	0.0507111			NUS1	0.115851	0.706224	0.0602993			NUS1	0.0431144	0.437799	0.105227
APOOL	0.345231	0.693618	0.0359619			APOOL	0.115851	0.706224	0.0156844			APOOL	0.0431144	0.437799	0.0369481
LARP1	0.892738	0.913391	-0.00135367			LARP1	0.115851	0.706224	0.0517559			LARP1	0.0431144	0.437799	0.103148
NUP205	0.68583	0.824182	0.00806521			NUP205	0.115851	0.706224	0.0196818			NUP205	0.0431144	0.437799	0.101646
CARNMT1	0.500184	0.76409	-0.0232963			CARNMT1	0.115851	0.706224	0.0174189			CARNMT1	0.0431144	0.437799	0.0324368
USP16	0.345231	0.693618	0.0103017			USP16	0.115851	0.706224	0.0383164			USP16	0.0431144	0.437799	0.0598475
UQCRB	0.892738	0.913391	-0.019574			UQCRB	0.115851	0.706224	-0.0459166			UQCRB	0.0431144	0.437799	-0.0454641
LRP8	0.345231	0.693618	-0.00756554			LRP8	0.115851	0.706224	0.0474656			LRP8	0.0431144	0.437799	0.107349
CD1B	0.68583	0.824182	0.000201268			CD1B	0.115851	0.706224	-0.00520219			CD1B	0.0431144	0.437799	-0.000104819
C21orf59	0.68583	0.824182	-0.00520527			C21orf59	0.115851	0.706224	0.0139168			C21orf59	0.0431144	0.437799	0.0167994
CCDC107	0.224916	0.693618	0.00152884			CCDC107	0.115851	0.706224	0.00475018			CCDC107	0.0431144	0.437799	0.00864324
AGPAT3	0.345231	0.693618	0.0375965			AGPAT3	0.115851	0.706224	0.0706687			AGPAT3	0.0431144	0.437799	0.114825
ZBTB7B	0.138011	0.693618	0.0788195			ZBTB7B	0.115851	0.706224	0.0461311			ZBTB7B	0.0431144	0.437799	0.0416755
NEU3	0.892738	0.913391	-0.00178496			NEU3	0.115851	0.706224	-0.0104695			NEU3	0.0431144	0.437799	0.0156661
TTC9C	0.500184	0.76409	-0.0143915			TTC9C	0.115851	0.706224	0.0124983			TTC9C	0.0431144	0.437799	0.0148835
SLC1A7	0.224916	0.693618	-0.00342265			SLC1A7	0.115851	0.706224	-0.015614			SLC1A7	0.0431144	0.437799	-0.0109025
DIRAS3	0.0796158	0.693618	-0.0141764			DIRAS3	0.115851	0.706224	-0.0153306			DIRAS3	0.0431144	0.437799	-0.0196948
LRRC52	0.345231	0.693618	0.000511697			LRRC52	0.115851	0.706224	0.000299836			LRRC52	0.0431144	0.437799	0.000455742
PACRGL	0.892738	0.913391	0.00587639			PACRGL	0.115851	0.706224	0.016652			PACRGL	0.0431144	0.437799	0.0234952
PAQR3	0.224916	0.693618	0.0390848			PAQR3	0.115851	0.706224	0.0378929			PAQR3	0.0431144	0.437799	0.044124
PPP4R2	0.224916	0.693618	0.0477583			PPP4R2	0.115851	0.706224	0.0446686			PPP4R2	0.0431144	0.437799	0.106823
CXCL5	0.345231	0.693618	0.0120895			CXCL5	0.115851	0.706224	0.046395			CXCL5	0.0431144	0.437799	0.0298075
ARFIP1	0.345231	0.693618	0.0270297			ARFIP1	0.115851	0.706224	0.0133341			ARFIP1	0.0431144	0.437799	0.0591251
FNDC1	0.0796158	0.693618	0.0158835			FNDC1	0.115851	0.706224	-0.0139091			FNDC1	0.0431144	0.437799	-0.00608959
METTL2B	0.138011	0.693618	-0.00599398			METTL2B	0.115851	0.706224	0.0310802			METTL2B	0.0431144	0.437799	0.0400434
CLDN2	0.345231	0.693618	-0.0136666			CLDN2	0.115851	0.706224	0.00477264			CLDN2	0.0431144	0.437799	-0.00279301
C1QL3	0.0796158	0.693618	0.0020457			C1QL3	0.115851	0.706224	0.00203835			C1QL3	0.0431144	0.437799	0.00252569
GPT2	0.500184	0.76409	-0.00817408			GPT2	0.115851	0.706224	0.0208092			GPT2	0.0431144	0.437799	0.012839
AKIP1	0.500184	0.76409	-0.00962638			AKIP1	0.115851	0.706224	-0.0229689			AKIP1	0.0431144	0.437799	-0.0200821
NDST2	0.345231	0.693618	0.000474301			NDST2	0.115851	0.706224	0.00116273			NDST2	0.0431144	0.437799	0.0011342
BEAN1	0.224916	0.693618	-0.00253555			BEAN1	0.115851	0.706224	-0.00409986			BEAN1	0.0431144	0.437799	-0.00447117
SLC43A2	0.0431144	0.693618	0.0169974			SLC43A2	0.115851	0.706224	0.0754644			SLC43A2	0.0431144	0.437799	0.122901
DDIT4	0.345231	0.693618	0.0765626			DDIT4	0.115851	0.706224	0.111532			DDIT4	0.0431144	0.437799	0.384894
ATXN2L	0.68583	0.824182	0.00779941			ATXN2L	0.115851	0.706224	0.046985			ATXN2L	0.0431144	0.437799	0.0385191
LETM1	0.500184	0.76409	-0.00895099			LETM1	0.115851	0.706224	0.0331369			LETM1	0.0431144	0.437799	0.0199211
PFKFB3	0.0796158	0.693618	0.115484			PFKFB3	0.115851	0.706224	0.163859			PFKFB3	0.0431144	0.437799	0.186438
HSPA4	0.500184	0.76409	0.0343727			HSPA4	0.115851	0.706224	0.114039			HSPA4	0.0431144	0.437799	0.158582
ZNF217	0.892738	0.913391	0.0137345			ZNF217	0.115851	0.706224	0.047284			ZNF217	0.0431144	0.437799	0.115261
NOC3L	0.500184	0.76409	-0.0123701			NOC3L	0.115851	0.706224	0.0280814			NOC3L	0.0431144	0.437799	0.0447026
MZT2A	0.224916	0.693618	-0.0301655			MZT2A	0.115851	0.706224	-0.0302563			MZT2A	0.0431144	0.437799	-0.0473518
SMARCC1	0.345231	0.693618	0.0347627			SMARCC1	0.115851	0.706224	0.0617414			SMARCC1	0.0431144	0.437799	0.104092
CEP19	0.500184	0.76409	0.00719967			CEP19	0.115851	0.706224	0.0115619			CEP19	0.0431144	0.437799	0.0220135
PODN	0.0431144	0.693618	-0.167865			PODN	0.115851	0.706224	-0.152698			PODN	0.0431144	0.437799	-0.0889892
ABRA	0.500184	0.76409	-0.000173625			ABRA	0.115851	0.706224	-0.00346752			ABRA	0.0431144	0.437799	-0.00185263
ATP2A2	0.892738	0.913391	-0.0641623			ATP2A2	0.115851	0.706224	0.210838			ATP2A2	0.0431144	0.437799	0.266085
AKIRIN1	0.500184	0.76409	0.0152612			AKIRIN1	0.115851	0.706224	0.0537641			AKIRIN1	0.0431144	0.437799	0.0659327
SPSB4	0.892738	0.913391	0.00121378			SPSB4	0.115851	0.706224	-0.0121467			SPSB4	0.0431144	0.437799	-0.0178726
C11orf68	0.68583	0.824182	-0.0186382			C11orf68	0.115851	0.706224	-0.0396532			C11orf68	0.0431144	0.437799	-0.0452646
UBE2O	0.68583	0.824182	-0.0162502			UBE2O	0.115851	0.706224	0.0226395			UBE2O	0.0431144	0.437799	0.053237
KCMF1	0.345231	0.693618	0.0258836			KCMF1	0.115851	0.706224	0.0376519			KCMF1	0.0431144	0.437799	0.0525012
ZNF575	0.500184	0.76409	-0.00561339			ZNF575	0.115851	0.706224	-0.0170041			ZNF575	0.0431144	0.437799	-0.0105189
C2orf69	0.892738	0.913391	3.34e-05			C2orf69	0.115851	0.706224	0.016947			C2orf69	0.0431144	0.437799	0.0170731
ZC3H12D	0.892738	0.913391	2.49e-05			ZC3H12D	0.115851	0.706224	-0.00138164			ZC3H12D	0.0431144	0.437799	0.00376882
BEND3	0.345231	0.693618	0.00911958			BEND3	0.115851	0.706224	0.00664316			BEND3	0.0431144	0.437799	0.00439981
GAS1	0.224916	0.693618	-0.163754			GAS1	0.115851	0.706224	-0.168847			GAS1	0.0431144	0.437799	-0.232707
CMTR2	0.345231	0.693618	0.0197659			CMTR2	0.115851	0.706224	0.0197891			CMTR2	0.0431144	0.437799	0.0486519
FANCF	0.345231	0.693618	-0.0105369			FANCF	0.115851	0.706224	0.0208145			FANCF	0.0431144	0.437799	0.0244778
ACSM5	0.500184	0.76409	0.000676294			ACSM5	0.115851	0.706224	-0.00946463			ACSM5	0.0431144	0.437799	-0.00342893
BRCC3	0.500184	0.76409	-0.0117235			BRCC3	0.115851	0.706224	0.0344861			BRCC3	0.0431144	0.437799	0.0566549
ZFP36L1	0.892738	0.913391	-0.016436			ZFP36L1	0.115851	0.706224	0.0308346			ZFP36L1	0.0431144	0.437799	0.10879
THNSL1	0.68583	0.824182	-0.00145295			THNSL1	0.115851	0.706224	0.0108972			THNSL1	0.0431144	0.437799	0.03161
KLHDC8B	0.68583	0.824182	-0.00365029			KLHDC8B	0.115851	0.706224	-0.0505868			KLHDC8B	0.0431144	0.437799	-0.0576705
ZNF267	0.224916	0.693618	-0.0274199			ZNF267	0.115851	0.706224	0.0300186			ZNF267	0.0431144	0.437799	0.0629618
FAM186A	0.345231	0.693618	-0.000619046			FAM186A	0.115851	0.706224	-0.00077259			FAM186A	0.0431144	0.437799	-0.00119616
POLR1D	0.892738	0.913391	-0.0271784			POLR1D	0.115851	0.706224	-0.0205592			POLR1D	0.0431144	0.437799	-0.0474222
KPNA4	0.345231	0.693618	0.0487376			KPNA4	0.115851	0.706224	0.0343485			KPNA4	0.0431144	0.437799	0.107449
HSPA14	0.892738	0.913391	-0.00180072			HSPA14	0.115851	0.706224	0.0307332			HSPA14	0.0431144	0.437799	0.0366909
TET3	0.0431144	0.693618	0.0591074			TET3	0.115851	0.706224	0.0376689			TET3	0.0431144	0.437799	0.112979
SLX4	0.500184	0.76409	-0.00334672			SLX4	0.115851	0.706224	0.0130738			SLX4	0.0431144	0.437799	0.0144534
PLAC9	0.892738	0.913391	0.00127938			PLAC9	0.115851	0.706224	-0.120764			PLAC9	0.0431144	0.437799	-0.0659109
IL1RAP	0.345231	0.693618	0.0146262			IL1RAP	0.115851	0.706224	0.0469056			IL1RAP	0.0431144	0.437799	0.0735251
IARS	0.500184	0.76409	-0.0805438			IARS	0.115851	0.706224	0.177243			IARS	0.0431144	0.437799	0.0362177
CPNE4	0.892738	0.913391	5.04e-05			CPNE4	0.115851	0.706224	-0.00107531			CPNE4	0.0431144	0.437799	-0.0030984
CTBP1-AS2	0.500184	0.76409	-0.00749859			CTBP1-AS2	0.115851	0.706224	-0.0110488			CTBP1-AS2	0.0431144	0.437799	-0.0129485
ZNF460	0.138011	0.693618	0.0152053			ZNF460	0.115851	0.706224	0.00462963			ZNF460	0.0431144	0.437799	0.0143703
RPS4X	0.345231	0.693618	-0.0546626			RPS4X	0.115851	0.706224	-0.127694			RPS4X	0.0431144	0.437799	-0.143946
ZNF587	0.68583	0.824182	0.00621194			ZNF587	0.115851	0.706224	0.0126759			ZNF587	0.0431144	0.437799	0.0320851
GJC2	0.500184	0.76409	-0.00669927			GJC2	0.115851	0.706224	-0.0141084			GJC2	0.0431144	0.437799	-0.0117405
SHISA4	0.68583	0.824182	0.00653143			SHISA4	0.115851	0.706224	-0.0332438			SHISA4	0.0431144	0.437799	-0.0479186
FCGR3A	0.0431144	0.693618	0.101292			FCGR3A	0.115851	0.706224	0.174748			FCGR3A	0.0431144	0.437799	0.172017
MICA	0.500184	0.76409	-0.0646671			MICA	0.115851	0.706224	-0.0403924			MICA	0.0431144	0.437799	-0.0376635
SNX2	0.0796158	0.693618	0.051605			SNX2	0.115851	0.706224	0.0382489			SNX2	0.0431144	0.437799	0.101312
ANKRD28	0.68583	0.824182	0.0312887			ANKRD28	0.115851	0.706224	0.0613964			ANKRD28	0.0431144	0.437799	0.0539507
IGHV3-15	0.500184	0.76409	-0.00694513			IGHV3-15	0.115851	0.706224	-0.024196			IGHV3-15	0.0431144	0.437799	0.0277575
POU5F1B	0.138011	0.693618	-0.00143551			POU5F1B	0.115851	0.706224	-0.000655572			POU5F1B	0.0431144	0.437799	-0.00362979
NRAS	0.500184	0.76409	0.043883			NRAS	0.115851	0.706224	0.0743362			NRAS	0.0431144	0.437799	0.126363
RBMXL1	0.224916	0.693618	0.0144066			RBMXL1	0.115851	0.706224	-0.0301196			RBMXL1	0.0431144	0.437799	0.0324863
LAT	0.224916	0.693618	-0.0173054			LAT	0.115851	0.706224	-0.00957077			LAT	0.0431144	0.437799	0.0312387
TAX1BP3	0.345231	0.693618	-0.00215302			TAX1BP3	0.115851	0.706224	-0.00279149			TAX1BP3	0.0431144	0.437799	-0.00596766
FASTKD5	0.224916	0.693618	0.00728033			FASTKD5	0.115851	0.706224	0.0270631			FASTKD5	0.0431144	0.437799	0.0188186
TMEM242	0.500184	0.76409	-0.0154556			TMEM242	0.115851	0.706224	-0.0192955			TMEM242	0.0431144	0.437799	-0.0246071
LINGO3	0.0431144	0.693618	0.00821215			LINGO3	0.115851	0.706224	0.00593938			LINGO3	0.0431144	0.437799	0.0106218
AC005076.5	0.500184	0.76409	-0.00159087			AC005076.5	0.115851	0.706224	-0.000644844			AC005076.5	0.0431144	0.437799	-0.00133323
LINC01266	0.0431144	0.693618	-0.00395851			LINC01266	0.115851	0.706224	-0.00148233			LINC01266	0.0431144	0.437799	-0.00239671
RP3-340N1.2	0.138011	0.693618	0.000712241			RP3-340N1.2	0.115851	0.706224	0.000731655			RP3-340N1.2	0.0431144	0.437799	0.00041091
RP11-130C19.3	0.892738	0.913391	0.000288668			RP11-130C19.3	0.115851	0.706224	0.000471614			RP11-130C19.3	0.0431144	0.437799	-0.00028296
AC007386.4	0.0796158	0.693618	0.000937926			AC007386.4	0.115851	0.706224	0.000989642			AC007386.4	0.0431144	0.437799	0.000821201
RP11-439A17.9	0.68583	0.824182	0.00135595			RP11-439A17.9	0.115851	0.706224	0.00126627			RP11-439A17.9	0.0431144	0.437799	0.00162118
AC068282.3	0.224916	0.693618	-0.000654055			AC068282.3	0.115851	0.706224	-0.00136114			AC068282.3	0.0431144	0.437799	-0.00285691
TNFSF12	0.224916	0.693618	0.0360121			TNFSF12	0.115851	0.706224	-0.0472205			TNFSF12	0.0431144	0.437799	-0.0371625
APOBEC3D	0.68583	0.824182	0.000525549			APOBEC3D	0.115851	0.706224	-0.00540663			APOBEC3D	0.0431144	0.437799	0.0082422
OR2A7	0.500184	0.76409	0.00103718			OR2A7	0.115851	0.706224	0.00474412			OR2A7	0.0431144	0.437799	0.00380008
PGAM5	0.68583	0.824182	0.0182494			PGAM5	0.115851	0.706224	0.0292177			PGAM5	0.0431144	0.437799	0.045619
AC010226.4	0.500184	0.76409	0.000374066			AC010226.4	0.115851	0.706224	-0.00242895			AC010226.4	0.0431144	0.437799	-0.00165794
RP11-381K20.2	0.0796158	0.693618	-0.00098021			RP11-381K20.2	0.115851	0.706224	-0.00183182			RP11-381K20.2	0.0431144	0.437799	-0.0012732
RP11-750H9.5	0.0431144	0.693618	0.00566292			RP11-750H9.5	0.115851	0.706224	0.00571126			RP11-750H9.5	0.0431144	0.437799	0.0152538
RP11-872J21.3	0.224916	0.693618	-0.00581866			RP11-872J21.3	0.115851	0.706224	0.00277655			RP11-872J21.3	0.0431144	0.437799	0.00227353
RP11-160O5.1	0.0796158	0.693618	0.00352972			RP11-160O5.1	0.115851	0.706224	-0.00454366			RP11-160O5.1	0.0431144	0.437799	-0.00712928
CRHR1-1	0.224916	0.693618	0.00181039			CRHR1-1	0.115851	0.706224	-0.0053397			CRHR1-1	0.0431144	0.437799	-0.0039163
FXYD1	0.68583	0.824182	-0.00483233			FXYD1	0.115851	0.706224	-0.08819			FXYD1	0.0431144	0.437799	-0.0956351
ASB16-AS1	0.138011	0.693618	-0.0106021			ASB16-AS1	0.115851	0.706224	-0.00657			ASB16-AS1	0.0431144	0.437799	-0.0112791
CTB-61M7.2	0.0431144	0.693618	0.00998678			CTB-61M7.2	0.115851	0.706224	0.0110381			CTB-61M7.2	0.0431144	0.437799	0.012785
MKNK1-AS1	0.68583	0.824182	-0.00019733			MKNK1-AS1	0.115851	0.706224	0.000861195			MKNK1-AS1	0.0431144	0.437799	0.000775946
RP11-840I19.5	0.892738	0.913391	0.000151002			RP11-840I19.5	0.115851	0.706224	-0.00173616			RP11-840I19.5	0.0431144	0.437799	-0.000162797
RP11-129M16.4	0.0431144	0.693618	0.00544181			RP11-129M16.4	0.115851	0.706224	0.00553738			RP11-129M16.4	0.0431144	0.437799	0.00641078
LGI1	0.179712	0.693618	0.000547296			LGI1	0.138011	0.706224	-0.000983777			LGI1	0.0431144	0.437799	-0.000883294
ZSCAN5CP	0.465209	0.76409	0.000555016			ZSCAN5CP	0.138011	0.706224	0.00145849			ZSCAN5CP	0.0431144	0.437799	0.00116628
EIF1AX-AS1	0.0678892	0.693618	0.000471614			EIF1AX-AS1	0.138011	0.706224	0.0003477			EIF1AX-AS1	0.0431144	0.437799	0.000781195
RP11-72M17.1	0.892738	0.913391	-0.000461329			RP11-72M17.1	0.138011	0.706224	0.000759324			RP11-72M17.1	0.0431144	0.437799	-0.00130628
CTAGE15	0.345231	0.693618	-0.000357955			CTAGE15	0.138011	0.706224	-0.00143867			CTAGE15	0.0431144	0.437799	-0.000424523
KDM1A	0.500184	0.76409	-0.0344493			KDM1A	0.172955	0.706224	0.0365634			KDM1A	0.0431144	0.437799	0.0605045
TCEB3	0.0796158	0.693618	0.0444055			TCEB3	0.172955	0.706224	0.0423996			TCEB3	0.0431144	0.437799	0.07512
BRCA1	0.892738	0.913391	0.00310988			BRCA1	0.172955	0.706224	0.00706246			BRCA1	0.0431144	0.437799	0.0317893
HEBP1	0.224916	0.693618	0.0075251			HEBP1	0.172955	0.706224	-0.014165			HEBP1	0.0431144	0.437799	-0.0347531
AGPS	0.500184	0.76409	0.0445108			AGPS	0.172955	0.706224	0.0681006			AGPS	0.0431144	0.437799	0.102802
ZFP64	0.224916	0.693618	0.0216833			ZFP64	0.172955	0.706224	0.0041679			ZFP64	0.0431144	0.437799	0.00675391
FBXO42	0.345231	0.693618	0.0277652			FBXO42	0.172955	0.706224	0.0154232			FBXO42	0.0431144	0.437799	0.0363917
KIAA2022	0.892738	0.913391	0.000247194			KIAA2022	0.172955	0.706224	0.00216489			KIAA2022	0.0431144	0.437799	0.0143992
SLC4A8	0.224916	0.693618	0.0304734			SLC4A8	0.172955	0.706224	0.00870354			SLC4A8	0.0431144	0.437799	0.0259299
AKR7A2	0.345231	0.693618	-0.00652408			AKR7A2	0.172955	0.706224	-0.0198399			AKR7A2	0.0431144	0.437799	-0.0653774
GINM1	0.224916	0.693618	0.0271642			GINM1	0.172955	0.706224	-0.0175653			GINM1	0.0431144	0.437799	-0.0555045
MXD1	0.0796158	0.693618	0.141462			MXD1	0.172955	0.706224	0.0927313			MXD1	0.0431144	0.437799	0.119768
CASP8	0.0431144	0.693618	0.0361574			CASP8	0.172955	0.706224	0.0143566			CASP8	0.0431144	0.437799	0.0388121
HIPK2	0.224916	0.693618	0.0433233			HIPK2	0.172955	0.706224	0.0787181			HIPK2	0.0431144	0.437799	0.191569
DDX20	0.892738	0.913391	0.00113243			DDX20	0.172955	0.706224	0.0280758			DDX20	0.0431144	0.437799	0.0300461
CLEC2D	0.345231	0.693618	-0.0175959			CLEC2D	0.172955	0.706224	-0.00328295			CLEC2D	0.0431144	0.437799	0.0269989
IKBKAP	0.500184	0.76409	-0.0122991			IKBKAP	0.172955	0.706224	0.0192805			IKBKAP	0.0431144	0.437799	0.0657236
MGAT4A	0.0796158	0.693618	0.127014			MGAT4A	0.172955	0.706224	0.0549434			MGAT4A	0.0431144	0.437799	0.205554
SCARB1	0.68583	0.824182	-0.0104031			SCARB1	0.172955	0.706224	-0.0764443			SCARB1	0.0431144	0.437799	-0.0985828
TACR2	0.345231	0.693618	-0.000990737			TACR2	0.172955	0.706224	-0.00289962			TACR2	0.0431144	0.437799	-0.0016884
SLC46A1	0.0431144	0.693618	-0.00508193			SLC46A1	0.172955	0.706224	-0.00184498			SLC46A1	0.0431144	0.437799	0.00283488
TIGAR	0.892738	0.913391	-0.00296131			TIGAR	0.172955	0.706224	0.020752			TIGAR	0.0431144	0.437799	0.031091
ME2	0.892738	0.913391	0.0144171			ME2	0.172955	0.706224	0.0358233			ME2	0.0431144	0.437799	0.0973823
DNAJA1	0.345231	0.693618	0.0545096			DNAJA1	0.172955	0.706224	0.113823			DNAJA1	0.0431144	0.437799	0.080038
HSD17B14	0.0431144	0.693618	0.0112126			HSD17B14	0.172955	0.706224	-0.0123997			HSD17B14	0.0431144	0.437799	-0.0138645
MMP2	0.224916	0.693618	-0.179151			MMP2	0.172955	0.706224	-0.108177			MMP2	0.0431144	0.437799	-0.276616
P2RX7	0.500184	0.76409	0.0136562			P2RX7	0.172955	0.706224	-0.0205547			P2RX7	0.0431144	0.437799	0.0218828
ZBTB25	0.0796158	0.693618	0.012984			ZBTB25	0.172955	0.706224	0.005905			ZBTB25	0.0431144	0.437799	0.0254618
RNF215	0.0796158	0.693618	-0.0215917			RNF215	0.172955	0.706224	-0.0212468			RNF215	0.0431144	0.437799	-0.0367387
ZBED4	0.892738	0.913391	0.0267486			ZBED4	0.172955	0.706224	0.0456306			ZBED4	0.0431144	0.437799	0.0477916
HCK	0.138011	0.693618	0.152613			HCK	0.172955	0.706224	0.101896			HCK	0.0431144	0.437799	0.147411
TNNC2	0.68583	0.824182	9.25e-05			TNNC2	0.172955	0.706224	-0.00195931			TNNC2	0.0431144	0.437799	-0.00448161
USP14	0.892738	0.913391	0.0106519			USP14	0.172955	0.706224	0.066308			USP14	0.0431144	0.437799	0.0439312
PIM2	0.138011	0.693618	0.0374196			PIM2	0.172955	0.706224	0.0475388			PIM2	0.0431144	0.437799	0.105156
LONP2	0.892738	0.913391	0.000676494			LONP2	0.172955	0.706224	0.0237749			LONP2	0.0431144	0.437799	0.0626037
TANGO6	0.68583	0.824182	0.0133622			TANGO6	0.172955	0.706224	0.00904866			TANGO6	0.0431144	0.437799	0.0210881
HCFC1R1	0.892738	0.913391	-0.00956774			HCFC1R1	0.172955	0.706224	-0.0632101			HCFC1R1	0.0431144	0.437799	-0.0872313
AAGAB	0.0431144	0.693618	-0.0208125			AAGAB	0.172955	0.706224	0.0139757			AAGAB	0.0431144	0.437799	0.0263231
MAP4K1	0.68583	0.824182	0.00512664			MAP4K1	0.172955	0.706224	-0.00522638			MAP4K1	0.0431144	0.437799	0.0172289
CEACAM4	0.138011	0.693618	0.00941038			CEACAM4	0.172955	0.706224	0.0051989			CEACAM4	0.0431144	0.437799	0.00578055
CFAP69	0.892738	0.913391	0.00566581			CFAP69	0.172955	0.706224	0.00341526			CFAP69	0.0431144	0.437799	0.0185126
ADAP1	0.500184	0.76409	0.0109169			ADAP1	0.172955	0.706224	0.0117776			ADAP1	0.0431144	0.437799	0.00990315
FAM188B	0.0431144	0.693618	0.00753667			FAM188B	0.172955	0.706224	0.00236402			FAM188B	0.0431144	0.437799	0.00307344
EIF4H	0.500184	0.76409	-0.0357101			EIF4H	0.172955	0.706224	0.0392202			EIF4H	0.0431144	0.437799	0.0250467
SUSD1	0.138011	0.693618	0.032821			SUSD1	0.172955	0.706224	0.0152184			SUSD1	0.0431144	0.437799	0.034388
SEC23IP	0.68583	0.824182	-0.0238649			SEC23IP	0.172955	0.706224	0.0627672			SEC23IP	0.0431144	0.437799	0.0820496
SLC9A3R1	0.500184	0.76409	-0.00999761			SLC9A3R1	0.172955	0.706224	0.0488942			SLC9A3R1	0.0431144	0.437799	0.135646
CHIC2	0.224916	0.693618	0.0290867			CHIC2	0.172955	0.706224	0.0497573			CHIC2	0.0431144	0.437799	0.0575464
FBXW7	0.0431144	0.693618	0.0165574			FBXW7	0.172955	0.706224	0.021642			FBXW7	0.0431144	0.437799	0.046742
CHORDC1	0.500184	0.76409	-0.00366263			CHORDC1	0.172955	0.706224	0.0410678			CHORDC1	0.0431144	0.437799	0.0582065
POU2AF1	0.345231	0.693618	0.0069438			POU2AF1	0.172955	0.706224	0.0287837			POU2AF1	0.0431144	0.437799	0.0850634
GTF2H3	0.68583	0.824182	-0.0298159			GTF2H3	0.172955	0.706224	0.0200314			GTF2H3	0.0431144	0.437799	0.0663189
KLRB1	0.224916	0.693618	-0.0121567			KLRB1	0.172955	0.706224	-0.00714962			KLRB1	0.0431144	0.437799	0.0270539
TBP	0.892738	0.913391	-0.00246094			TBP	0.172955	0.706224	0.0019294			TBP	0.0431144	0.437799	0.00867089
ST8SIA4	0.345231	0.693618	0.038275			ST8SIA4	0.172955	0.706224	0.0691367			ST8SIA4	0.0431144	0.437799	0.0820355
PPP2CA	0.500184	0.76409	0.0247131			PPP2CA	0.172955	0.706224	0.0135652			PPP2CA	0.0431144	0.437799	0.035027
SEC24A	0.892738	0.913391	-0.0158776			SEC24A	0.172955	0.706224	0.0512289			SEC24A	0.0431144	0.437799	0.100344
RBP1	0.500184	0.76409	0.0106898			RBP1	0.172955	0.706224	-0.0225506			RBP1	0.0431144	0.437799	-0.0220007
GCA	0.224916	0.693618	0.087922			GCA	0.172955	0.706224	0.0988973			GCA	0.0431144	0.437799	0.163099
GLE1	0.345231	0.693618	0.0179773			GLE1	0.172955	0.706224	0.0333623			GLE1	0.0431144	0.437799	0.0536601
WDR55	0.0431144	0.693618	-0.0149742			WDR55	0.172955	0.706224	0.0272047			WDR55	0.0431144	0.437799	0.0206132
HSPH1	0.500184	0.76409	0.0578558			HSPH1	0.172955	0.706224	0.118682			HSPH1	0.0431144	0.437799	0.15065
PAPD5	0.345231	0.693618	0.0057393			PAPD5	0.172955	0.706224	0.0128319			PAPD5	0.0431144	0.437799	0.0327645
RPAP2	0.224916	0.693618	0.0123812			RPAP2	0.172955	0.706224	0.0148399			RPAP2	0.0431144	0.437799	0.0356146
FKBP9	0.500184	0.76409	-0.0506528			FKBP9	0.172955	0.706224	-0.0807804			FKBP9	0.0431144	0.437799	-0.213133
GLIPR2	0.892738	0.913391	-0.0196062			GLIPR2	0.172955	0.706224	0.0489939			GLIPR2	0.0431144	0.437799	0.0792277
FAM199X	0.0431144	0.693618	0.0372819			FAM199X	0.172955	0.706224	0.0262851			FAM199X	0.0431144	0.437799	0.114063
XPO5	0.500184	0.76409	-0.0268897			XPO5	0.172955	0.706224	0.0304294			XPO5	0.0431144	0.437799	0.0588879
PPP1R12C	0.892738	0.913391	-0.0304905			PPP1R12C	0.172955	0.706224	-0.0717478			PPP1R12C	0.0431144	0.437799	-0.0905921
GNAZ	0.0431144	0.693618	0.0190555			GNAZ	0.172955	0.706224	0.0108371			GNAZ	0.0431144	0.437799	0.0128899
ISLR	0.0796158	0.693618	-0.161047			ISLR	0.172955	0.706224	-0.141698			ISLR	0.0431144	0.437799	-0.251627
TUBGCP2	0.892738	0.913391	0.00929721			TUBGCP2	0.172955	0.706224	0.041136			TUBGCP2	0.0431144	0.437799	0.154559
EMC8	0.68583	0.824182	0.000199285			EMC8	0.172955	0.706224	0.0225939			EMC8	0.0431144	0.437799	0.0256623
PIAS3	0.138011	0.693618	-0.0101122			PIAS3	0.172955	0.706224	0.0217652			PIAS3	0.0431144	0.437799	0.0373165
FLOT2	0.500184	0.76409	0.0772778			FLOT2	0.172955	0.706224	0.0550319			FLOT2	0.0431144	0.437799	0.0583061
ANKEF1	0.892738	0.913391	0.00494134			ANKEF1	0.172955	0.706224	0.0158271			ANKEF1	0.0431144	0.437799	0.0174159
IGHMBP2	0.345231	0.693618	0.00389582			IGHMBP2	0.172955	0.706224	0.00802016			IGHMBP2	0.0431144	0.437799	0.00728549
CHI3L1	0.138011	0.693618	-0.0622456			CHI3L1	0.172955	0.706224	-0.0298618			CHI3L1	0.0431144	0.437799	-0.0920747
LARS	0.892738	0.913391	0.00714923			LARS	0.172955	0.706224	0.060739			LARS	0.0431144	0.437799	0.112886
DUSP26	0.224916	0.693618	0.00805759			DUSP26	0.172955	0.706224	-0.0172706			DUSP26	0.0431144	0.437799	0.00934156
NAPG	0.345231	0.693618	0.0230389			NAPG	0.172955	0.706224	0.0315043			NAPG	0.0431144	0.437799	0.0425217
RINT1	0.892738	0.913391	0.00115066			RINT1	0.172955	0.706224	0.0128255			RINT1	0.0431144	0.437799	0.0359909
TTLL4	0.500184	0.76409	0.0135573			TTLL4	0.172955	0.706224	0.029782			TTLL4	0.0431144	0.437799	0.041783
IL1RN	0.0431144	0.693618	0.0738249			IL1RN	0.172955	0.706224	0.0368936			IL1RN	0.0431144	0.437799	0.054145
GOLGA1	0.0431144	0.693618	-0.0282398			GOLGA1	0.172955	0.706224	0.0146724			GOLGA1	0.0431144	0.437799	0.0393735
RANBP6	0.500184	0.76409	0.0166752			RANBP6	0.172955	0.706224	0.0298811			RANBP6	0.0431144	0.437799	0.0403922
MDC1	0.500184	0.76409	-0.0118295			MDC1	0.172955	0.706224	0.0189925			MDC1	0.0431144	0.437799	0.0423186
HAUS2	0.0431144	0.693618	0.0100752			HAUS2	0.172955	0.706224	0.0161443			HAUS2	0.0431144	0.437799	0.0395141
ETV6	0.138011	0.693618	-0.0119545			ETV6	0.172955	0.706224	0.0206709			ETV6	0.0431144	0.437799	0.0743783
NIPA2	0.892738	0.913391	0.00941111			NIPA2	0.172955	0.706224	0.0455874			NIPA2	0.0431144	0.437799	0.049897
SORD	0.345231	0.693618	-0.00743464			SORD	0.172955	0.706224	0.016342			SORD	0.0431144	0.437799	0.0681545
SKAP1	0.0431144	0.693618	-0.00410026			SKAP1	0.172955	0.706224	-0.0148437			SKAP1	0.0431144	0.437799	0.0250026
C18orf8	0.0796158	0.693618	0.0115923			C18orf8	0.172955	0.706224	0.0134517			C18orf8	0.0431144	0.437799	0.0109323
URB1	0.345231	0.693618	-0.0258278			URB1	0.172955	0.706224	0.044184			URB1	0.0431144	0.437799	0.0819755
NLRP12	0.224916	0.693618	0.010822			NLRP12	0.172955	0.706224	0.0104511			NLRP12	0.0431144	0.437799	0.0258712
EFHD2	0.892738	0.913391	0.0482071			EFHD2	0.172955	0.706224	0.0432974			EFHD2	0.0431144	0.437799	0.127601
FCGR2A	0.0796158	0.693618	0.101566			FCGR2A	0.172955	0.706224	0.066596			FCGR2A	0.0431144	0.437799	0.0990244
DUSP11	0.68583	0.824182	-0.00166819			DUSP11	0.172955	0.706224	0.00891075			DUSP11	0.0431144	0.437799	0.0156582
CNTN4	0.892738	0.913391	-0.000175831			CNTN4	0.172955	0.706224	-0.0345119			CNTN4	0.0431144	0.437799	-0.0291467
NCEH1	0.0796158	0.693618	0.0881637			NCEH1	0.172955	0.706224	0.0540034			NCEH1	0.0431144	0.437799	0.0670088
TIFA	0.68583	0.824182	-0.00912405			TIFA	0.172955	0.706224	0.00829971			TIFA	0.0431144	0.437799	0.020451
PM20D2	0.68583	0.824182	0.00202813			PM20D2	0.172955	0.706224	0.0283162			PM20D2	0.0431144	0.437799	0.0771045
SURF2	0.138011	0.693618	-0.0209593			SURF2	0.172955	0.706224	0.00906103			SURF2	0.0431144	0.437799	0.00431024
SEC16A	0.500184	0.76409	-0.00528649			SEC16A	0.172955	0.706224	0.0271787			SEC16A	0.0431144	0.437799	0.0946469
PPRC1	0.0431144	0.693618	-0.0401921			PPRC1	0.172955	0.706224	0.0240298			PPRC1	0.0431144	0.437799	0.0487049
[truncated: 32,066 more rows]

## Sheet: Esophagus 0h vs other
Esophagus 0h vs 12h	pvals	p_vals.BH.adjusted	median_log2_foldchange			Esophagus 0h vs 24h	pvals	p_vals.BH.adjusted	median_log2_foldchange			Esophagus 0h vs 72h	pvals	p_vals.BH.adjusted	median_log2_foldchange
[truncated: 32,908 more rows]

[truncated: 1 more sheets: Spleen 0h vs other]
